# Supplementary material for: Comparative and Functional Genomics of Rhodococcus opacus PD630 for Biofuels Development
Source: PLoS Genet. 2011 Sep 8;7(9):e1002219. doi: 10.1371/journal.pgen.1002219 (PMC3169528; doi:10.1371/journal.pgen.1002219)
Supplement: Dataset S1 — Multiple sequence alignment of Rhodococcus FAS type 1a protein. To visualize multiple sequence alignments of FAS type 1a protein 1) download jalview http://www.jalview.org/ 2) open Jalview 3) input alignment file: FAS_type1a_MSA.fa (Dataset S1) 4) load features features/annotations FAS_protein_domains_jalview.txt (Dataset S2). (TXT) [file pgen.1002219.s001.txt]

>Rhodococcus_opacus_PD630
MPRAADTIPTSPQRGPGEDIRVTIDDTTPAGNGKNSKGSRRIGVDRDDTRSSSKGTLVDR
LLGGEPYALAFGGQGAPWLSSLEELSRDNGLEPALTTIVNDAADYLAPVAQELLVV----
-RPVGFDPIAWILEQELADEEDGAQAAGPSAAALTSAAVSLPGVFLTQIAALRALAAQGL
DPA-VTAPVSVIGHSQGLLAAEA---------VASSGQKDGELLALAQLIGAAAGLVGRR
RGV-IAAADSTPMLAVSNVDPERLRQIVEELAEGLEPERAAVLGIRNARRRVVLSGPPAQ
LARVQQRCEQIEADEARERDAKKRGGSIFAPVFESLAVEIGFHHPALAETIDIVGQWAVR
CGLDEEKARALTSACLVDPVDWVAAVDSTLEAG---AVWILDLGPGDLLTRMTSASVRGQ
GVGIVAAATRGGHRNLLTPGATPEVPAAWTEFLPKPVSLPGGRIGVETAFTKLTGRSPIL
LAGMTPTTVDPTIVAAAANAGHWAELAGGGQVTEQIFADNVEKLTGLLEPGRAVQFNSMF
LDPYLWKLHVGGKRLVPKARAAGAPFDGVVVTAGIPELEDAVSIIGDLTDAGFSYVAFKP
GTVAQIRSVIRIANEVPSFPVIAHIEGGRAGGHHSWEDLDDLLLDTYAELRTRPNLVLCV
GGGIGTPEQAADYLTGRWSVAHGFPAMPLDGILVGTAAMATLEATTSAEVKQLLVDTPGT
--------------PDWVGAGTAEGGMASGRSQLGADIHEIDNAASRTGRLLDEVAGDAD
AVAERRDEIIEALNITAKPYFGDVATMTYEQWLRRYLELAVGIDAAKAFDCGTDVQDAIT
EATSSPWLDITWRARFGEMLQRTESRLHPVDRGPIPT-LFADDA----------------
ILERPEAAVCALQAQYPDYATTVLHPADVSFFVSLCKTPGKPVNFVPVVDGDVRRWWRSD
SLWQAHDPRYTADQVCVIPGTVAVAGITRVDEPVGELLDRFEKATYDELVTAGVAPLSLP
ARRHADI--ARGLLDTVLSAPDIQWASRLTLNPVRRLGDL-DKWSIE---SDTLAVHETT
GAELSVIDDQQ-----VLLTVPLVAAKS--------VQITITVPASVADGGAPVVTEADA
EKSMTALLAVAAG-----------QELP----AVKNGV------ARLNLAWTPDLVADHA
GVT---GSGLPTTLSVSGKAVPDVVVGACWPAVFAVLGAAKT--EDSLSVIEGMLDLVHL
DHGVDFVGELP----SETSILVVKAEVASVLDTDLGRVVEVKVEVGAMLGEGLDAPAVVT
LSERFAIRGRTGKGELSDPARAGGSLS-DEAVDTPRRRRRDTTIVAPRNMGSFAQVSGDH
NPIHTSDNAALLAGLGSPIVHGMWLSAAAQQVVTAV-DPAETKTPPRRLTAWTARFLGMV
RPGAEIDVRVDRIAVDRGAEIV---EVGCRIDGELVMVATGRTAAPKTVYAFPGQGIQRP
GMGLDARARSKAAREIWDRADKHTRKALGFSILAVVRDNPTVVKARGVEHKHPDGVLHLT
QFTQVAMATLGVAQVAELRESGAFVEGALLAGHSVGEYNALAAVAGVLPLEAVLEVVFQR
GSAMHALVPRDEAGRSDYRMAAIRPSQIGLADDDVEAFVAGVAEATGEFLQIVNLNLRGS
QYAIAGTVAGLNALEVEIDIRREAFGGKRAYIMVPGIDVPFHSTVLRGGVDDFRGRLEEL
LPQDID-PAILIGRYIPNLVPKPFSLKKEFVQEIADLVPSKPLDKVLKDFDSWAK---KP
VQLTRVVLTELLAWQFASPVRWIETQDLLFADESEGGLGVERFVEIGLGSVPTVANLASQ
TLKLPGRFGYPVEVLNIEREASIVYSTDVDP--AP-VEDDEPA-APAAE--APA------
---ASAAPAAAP-----------------------------APAAAPSGGPR-PDDIAFK
AADATKVLISLWTKLRPDQVGPVDTIEALCDGVSSRRNQLLVDLGSELSLGAIDGAADAD
MGSLAGTVDSLARTYKPFGPVLSDSINDHLRKVFGPSGRRPAAIADRVKKVWELGDGWAY
HVTAEVALGTRDGSSIRGGDLGGLAGGGLADGAAVDAVIDSAVAAVASRRGISVSLPSSG
GGAGG-TVDAAALGEFTEHITGRDGVLASAARLVLEQLGFAGDTA-TAAQPTDTELVDLV
SAELGSDWPRLVAPAFDAKRAVLLDDRWASAREDLARLWI-DAAGVESL---EIEGFAGA
GKSVAAQAAWWQARATDEGRTALAEKYGRIAEAAVVVTDETPEWADQVAVVTGASKGSIA
ASVAGKLLAGGATVFVTTSRLDDKRLGFYRDLYRRNARAGAALWVVPANMASYTDIDALI
EWIGEAQYETAGGSKKLVKEAVTPTLLFPFAAPRVAGDLADAGARAEMEMRVLLWSVERL
IGGLSKIGYDRDVDTHLHVVLPGSPNRGLFGGDGAYGEAKAALDAVVGRWKAER-NWAER
VTLVHALIGWVRGTGLMGGNDPLVEAVEGAGVRTWSTQEMATELLQWCEPEARRLASTEP
LAADLTGGLAQANLDLPALAKQAQEAATAAAEADADADELD-----------------TI
AALPAPPRVSA-SV-APAWSGVTAAPEDLVVIVGAGELGPFGSSRTRFEMEV------DE
ELSAAGVLELAWNTGLVVWETTPSAGWYDAETGELVPEAEIADKYHDTVVERCGIRRYAD
D--GAM-VENTAPLLTSVFLDKDLSFVVSTEAEALAFVEADPENTVATPVPDSGDWQVTR
RAGTEIRVPRKMKLTRSVGGQIPTGFDVTKWGIPADMADSVDRVGLWNIVATVDAFLTGG
FTPSELLRWVHPSLVANTQGTGMGGMTSMRSLYIDTLLGENRPNDILQEALPNVIAAHVV
QSYVGGYGAMVHPVAACATAAVSVEEGVDKIKLGKAQLVVAGGFDDLSAEGIIGFGDMSA
TAKTDDMRAKGIDDRRFSRANDRRRGGFVESQGGGTILLARGDLALEMGLPVLGVVAYAG
SFADGVHTSIPAPGIGALGAGRGGANSQLAQSLGKLGVSADDISVISKHDTSTAANDPNE
AELHERLAGALGRSDGAPLFVVSQKSLTGHAKGGAAAFQLIGLCQVLDQGIVPPNRSLDC
VDEKM-AEFEHLVWAREPLRFGEQF----------PLKAGLLTSLGFGHVSGMVAVVHSQ
AFVEAIPADKREA----YLEQARKRTVEGQRRLAKAMVGGGSLYERPADRRFGGDSVPAA
ASRQLEADVLLTEAARLGADDVYSSGLPGC--------------K
>Rhodococcus_opacus_B4
M---------------------TIDDTTPAGNGRNSKGSRRIGVDRDDTRSSSKGTLVDR
LLGGEPYALAFGGQGAPWLSSLEELSRDNGLEPALTTLVNDAADYLAPVAQELLVV----
-RPVGFDPIAWILEQELADEEDDAQASGPSAAALTSAAVSLPGVFLTQIAALRALAAQGL
DPA-VTAPVSVIGHSQGLLAAEA---------VASSGQKDGELLALAQLIGAAAGLVGRR
RGV-ISAADSTPMLAVSNVDPERLRQIVEELAEGLEPERAAVLGIRNARRRVVLSGPPAQ
LARVQQRCEQIEADEARERDAKKRGGSIFAPVFEPLAVEIGFHHPALAETIDIVGQWAVR
CGLDEEKARALTSACLVDPVDWVEAVDGTIEAG---AAWILDLGPGDLLTRMTSASVRGQ
GVGIVAAATRGGHRNLLTPGATPEVPAAWTEFLPKPVSLPGGRIGVETAFTKLTGRSPIL
LAGMTPTTVDPKIVAAAANAGHWAELAGGGQVTEQIFADNVEKLTGLLEPGRAVQFNSMF
LDPYLWKLHVGGKRLVPKARAAGAPFDGVVVTAGIPELEDAVSIIDDLVEGGFSYVAFKP
GTVAQIRSVIRIANEVPSFPVIAHIEGGRAGGHHSWEDLDDLLLDTYAELRTRPNLVLCV
GGGIGTPEQAADYLTGRWSVAHGFPAMPLDGILVGTAAMATLEATTSPDVKQLLVDTPGT
--------------PAWVGAGTAEGGMASGRSQLGADIHEIDNAASRTGRLLDEVAGDAD
AVAERRDEIIEALNITAKPFFGDVATMTYEQWLRRYLELAVGIDAAKAFDCGTDLQDAIT
EATESPWLDITWRARFGEMLQRTESRLHPVDRGPIPT-LFADEA----------------
ILERPEAAICALQAQYPDYATTVLHPADVSFFVSLCKTPGKPVNFVPVVDGDVRRWWRSD
SLWQAHDPRYTADQVCVIPGTVAVAGITRADEPVGELLDRFEKATYDELVTAGAAPQSLL
ARRHADI--ARGLLDTVLSAPDIQWASRLTLNPVRRLGDL-DKWSVE---SDTRAVHETT
GAELSVIEDRQ-----VLLTVPLVAGKS--------VEITITVPASVVDGGAPVVTEADA
EKSMTALLAVAAG-----------QELP----AVKNGV------ARLNLAWTPDLVADHA
GVT---GSGLPTTLSVSGKAVPDVVVGACWPAVFAVLGAAKT--EDSLSVIEGMLDLVHL
DHSVDFVGELP----SETSILVVKAEVASVLDTDLGRVVEVKVEVGAMLGEGLDAPAVVT
LSERFAIRGRTGKGELSDPARAGGSLS-DAAVDTPRRRRRDTTIVAPRNMGSFAQVSGDH
NPIHTSDNAALLAGLGSPIVHGMWLSAAAQQVVTAV-DPAETKTPPRRLTAWTARFLGMV
RPGAEIDVRVDRIATDRGAEIV---EVGCRIDGDLVMVATGRTAAPKTVYAFPGQGIQRP
GMGLDARARSKAAREIWDRADKHTRKALGFSILAVVRDNPTVVKARGIEHKHPDGVLHLT
QFTQVAMATLGVAQVAELRESGAFVEGALLAGHSVGEYNALAAVAGVLPLEAVLEVVFQR
GSAMHALVPRDEAGRSDYRMAAIRPSQIGLADDDVEAFVAGVAEETGEFMQIVNLNLRGS
QYAIAGTVAGLNALEVEIDIRREAFGGKRAYIMVPGIDVPFHSTVLRGGVDDFRGRLEEL
LPQDID-PAILIGRYIPNLVPKPFSLEKEFVQEIADLVPSKPLDKVLKDFDTWAK---KP
VQLTRVVLTELLAWQFASPVRWIETQDLLFADESEGGLGVERFVEIGLGSVPTVANLASQ
TLKLPGRFGYPVEVLNIEREAAIVYSTDVDP--AP-VEDDEPA-APAAE--APA------
---ASAAPAAAP-----------------------------APAAAPSGGPR-PDDIAFK
AADATKVLISLWTKLRPDQVGPVDTIEALCDGVSSRRNQLLVDLGSELSLGAIDGAADAD
MGSLAGTVDSLARTYKPFGPVLSDSINDHLRKVFGPSGRRPAAIADRVKKVWELGDGWAY
HVTAEVALGTRDGSSIRGGDLGGLAGGGLADGAAVDAVIDSAVAAVASRRGISVSLPSSG
GGAGG-TVDAAALGEFTEHITGRDGVLASAARLVLEQLGFAGDTA-AATQQTDTELVDLV
SAELGSDWPRLVAPAFDAKRAVLLDDRWASAREDLARLWI-DAAGSESL---EIEGFAGA
GKSVAAQAAWWQARATDEGRTALAEKYGRIAEAAVAVTDETPEWADQVAVVTGASKGSIA
ASVAGKLLAGGATVFVTTSRLDDKRLGFYRDLYRRTARAGAALWVVPANMASYTDIDSLI
EWIGEAQYETAGGSKKLVKEAVTPTLLFPFAAPRVAGDLADAGARAEMEMRVLLWSVERL
IGGLSKIGYDRDVDTHLHVVLPGSPNRGLFGGDGAYGEAKAALDAVVGRWKAER-NWAER
VTLVHALIGWVRGTGLMGGNDPLVEAVEGAGVRTWSTQEMATELLQWCEPEARRLASTEP
LAADLTGGLAQANLDLPALAKQAQDAAAAAAEADEIADALD-----------------TI
AALPAPPRVSA-SV-TPAWSGVTAAPEDLVVIVGAGELGPFGSSRTRFEMEV------DE
ELSAAGVLELAWNTGLVVWETTPSAGWYDAETGELVPEAEIADRYHDRVVENCGIRRYAD
D--GAM-IDNTAPLLTSVFLDKDLSFVVSTEAEALTFVESDPENTVATPVPDSGDWQVTR
RAGTEIRVPRKMKLTRSVGGQIPTGFDVTKWGIPADMADSVDRVGLWNIVATVDAFLTGG
FTPSELLRWVHPSLVANTQGTGMGGMTSMRSLYIDTLLGENRPNDILQEALPNVIAAHVV
QSYVGGYGAMVHPVAACATAAVSVEEGVDKIKLGKAQLVVAGGFDDLSAEGIIGFGDMSA
TAKTDDMRAKGIDDRRFSRANDRRRGGFVESQGGGTILLARGDLALEMGLPVLGVVAYAG
SFADGVHTSIPAPGIGALGAGRGGADSQLAQSLGKLGVSADDISVISKHDTSTAANDPNE
AELHERLAGALGRSEGAPLFVVSQKSLTGHAKGGAAAFQLIGLCQVLDQGIVPPNRSLDC
VDEKM-AEFEHLVWAREALRFGEQF----------PLKAGLLTSLGFGHVSGMVAVVHSQ
AFVEAVPAERREA----YLEQARKRTVEGQRRLAKAMVGGGSLYERPADRRFGGDSVPAA
ASRQLEADVLLTEAARLGADDVYSSGLPGC--------------K
>Rhodococcus_sp_RHA1
MPRAADTIPTSPQRGPGEDIRVTIDDTTPAGNGKNSKGSRRIGVDRDDTRSSSKGTLVDR
LLGGEPYALAFGGQGAPWLSSLEELSRDNGLEPALTTIVNDAADYLAPVAQELLVV----
-RPVGFDPIAWILEQELADEEDGAQAAGPSAAALTSAAVSLPGVFLTQIAALRALAAQGL
DPA-VTAPVSVIGHSQGLLAAEA---------VASSGQKDGELLALAQLIGAAAGLVGRR
RGV-IAAADSTPMLAVSNVDPERLRQIVEELAEGLEPERAAVLGIRNARRRVVLSGPPAQ
LARVQQRCEQIEADEARERDAKKRGGSIFAPVFEPLAVEIGFHHPALAETIDIVGQWAVR
CGLDEEKARALTSACLVDPVDWVAAVDSTLEAG---AAWILDLGPGDLLTRMTSASVRGQ
GVGIVAAATRGGHRNLLTPGATPEVPAAWTEFLPKPVSLPGGRIGVETAFTKLTGRSPIL
LAGMTPTTVDPTIVAAAANAGHWAELAGGGQVTEQIFADNVEKLTGLLEPGRAVQFNSMF
LDPYLWKLHVGGKRLVPKARAAGAPFDGVVVTAGIPELEDAVSIIGDLTDAGFSYVAFKP
GTVAQIRSVIRIANEVPSFPVIAHIEGGRAGGHHSWEDLDDLLLDTYAELRTRPNLVLCV
GGGIGTPEQAADYLTGRWSVAHGFPAMPLDGILVGTAAMATLEATTSAEVKQLLVDTPGT
--------------PDWVGAGTAEGGMASGRSQLGADIHEIDNAASRTGRLLDEVAGDAD
AVAERRDEIIEALNITAKPYFGDVATMTYEQWLRRYLELAVGIDAAKAFDCGTDLQDAIT
EATSSPWLDITWRARFGEMLQRTESRLHPVDRGPIPT-LFADDA----------------
ILERPEAAVCALQAQYPDYATTVLHPADVSFFVSLCKTPGKPVNFVPVVDGDVRRWWRSD
SLWQAHDPRYTADQVCVIPGTVAVAGITRVDEPVGELLDRFEKATYDELVTAGVAPLSLP
ARRHADI--ARGLLDTVLSAPDIQWASRLTLNPVRRLGDL-DKWSIE---SDTLAVHETT
GAELSVIDDQQ-----VLLTVPLVAAKS--------VQITITVPGSVADGGAPVVTEADA
EKSMTALLAVAAG-----------QELP----AVKNGV------ARLNLAWTPDLVADHA
GVT---GSGLPTTLSVSGKAVPDVVVGACWPAVFAVLGAAKT--EDSLSVIEGMLDLVHL
DHSVDFVGELP----SETSILVVKAEVASVLDTDLGRVVEVKVEVGAMLGEGLDAPAVVT
LSERFAIRGRTGKGELSDPARAGGSLS-DEAVDTPRRRRRDTTIVAPRNMGSFAQVSGDH
NPIHTSDNAALLAGLGSPIVHGMWLSAAAQQVVTAV-DPAETKTPPRRLTAWTARFLGMV
RPGAEIDVRVDRIAVDRGAEIV---EVGCRIDGELVMVATGRTAAPKTVYAFPGQGIQRP
GMGLDARARSKAAREIWDRADKHTRKALGFSILAVVRDNPTVVKARGVEHKHPDGVLHLT
QFTQVAMATLGVAQVAELRESGAFVEGALLAGHSVGEYNALAAVAGVLPLEAVLEVVFQR
GSAMHALVPRDEAGRSDYRMAAIRPSQIGLADDDVEAFVAGVAEATGEFLQIVNLNLRGS
QYAIAGTVAGLNALEKEIDIRREAFGGKRAYIMVPGIDVPFHSTVLRGGVDDFRGRLEEL
LPQDID-PAILIGRYIPNLVPKPFSLKKEFVQEIADLVPSKPLDKVLKDFDSWTK---KP
VQLTRVVLTELLAWQFASPVRWIETQDLLFADESEGGLGVERFVEIGLGSVPTVANLASQ
TLKLPGRFGYPVEVLNIEREASIVYSTDVDP--AP-VEDDEPA-APAAE--APA------
---ASAAPAAAP-----------------------------APAAAPSGGPR-PDDIAFK
AADATKVLISLWTKLRPDQVGPVDTIEALCDGVSSRRNQLLVDLGSELSLGAIDGAADAD
MGSLAGTVDSLARTYKPFGPVLSDSINDHLRKVFGPSGRRPAAIADRVKKVWELGDGWAY
HVTAEVALGTRDGSSIRGGDLGGLAGGGLADGAAVDAVIDSAVAAVASRRGISVSLPSSG
GGAGG-TVDAAALGEFTEHITGRDGVLASAARLVLEQLGFAGDAA-TAAQPTDTELVDLV
SAELGSDWPRLVAPAFDARRAVLLDDRWASAREDLARLWI-DAAGVESL---EIEGFAGA
GKSVAAQAAWWQARATDEGRTALAEKYGRIAEAAVLVTDETPEWADQVAVVTGASKGSIA
ASVAGKLLAGGATVFVTTSRLDDKRLGFYRDLYRRNARAGAALWVVPANMASYTDIDALI
EWIGEAQYETAGGSKKLVKEAVTPTLLFPFAAPRVAGDLADAGARAEMEMRVLLWSVERL
IGGLSKVGYDRDVDTHLHVVLPGSPNRGLFGGDGAYGEAKAALDAVVGRWKAER-NWAER
VTLVHALIGWVRGTGLMGGNDPLVEAVEGAGVRTWSTQEMATELLQWCEPEARRLASTEP
LAADLTGGLAQANLDLPALAKQAQEAATAAAEADADAVEID-----------------TI
AALPAPPRVSE-SV-APAWSGVTAAPEDLVVIVGAGELGPFGSSRTRFEMEV------DE
ELSAAGVLELAWNTGLVVWETTPSAGWYDAETGELVPEAEIADKYHDAVVERCGIRRYVD
E--GAM-IENTAPLLTSVFLDKDLSFVVSTEAEALAFVEADPENTVAAPVPDSGDWQVTR
RAGTEIRVPRKMKLTRSVGGQIPTGFDVTKWGIPADMADSVDRVGLWNIVATVDAFLTGG
FTPSELLRWVHPSLVANTQGTGMGGMTSMRSLYIDTLLGENRPNDILQEALPNVIAAHVV
QSYVGGYGAMVHPVAACATAAVSVEEGVDKIKLGKAQLVVAGGYDDLGTEGIIGFGDMSA
TAKTDDMRAKGIEDRRFSRANDRRRGGFVESAGGGTILLARGDVALEMGLPVLGVVAYAS
SFADGVHTSIPAPGIGALGAGRGGADSQLAQSLGKLGVSADDISVISKHDTSTAANDPNE
AELHERLAGALGRSEGAPLFVVSQKSLTGHSKGGAAAFQLIGLCQVLDQGVVPPNRSLDC
VDEKM-AEFEHLVWAREPLRFGEQF----------PLKAGLLTSLGFGHVSGLIAVVHSQ
AFVEAIPADKREA----YLEQARKRTVEGQRRLAKAMVGGGSLYERPADRRFGGDSVPAA
ASRQLEADVLLTEAARLGADDVYSSGLPGC--------------K
>Nocardia_farcinica
M-----------SPGEGSRSVLTINESTETGAGASAK-----VVRAGKGAAAGRSPLLDR
LLNGTPYALAFGGQGARWLSELEEIGRDSALEPELTALVNEAAALLEPVARQLLVV----
-RPVGFDPVAWMLEDELADPDADEPSAAPSEDVLRSAAVSMPGVLLTQLAALRALKLQGL
DPV-EHAPVAVIGHSQGLLAASA---------LQGAGARDAELLAIAQMIGAAAGLVARR
RGL-MPVGERSPMVAVSNVDPEQLRAVVEEVGAGVDPAAAAVISIRNGRRRVVLSGTPAQ
LDRVRRRCAQITDEQTREREKKARGGAVFAPVFEDLLVDVAFHHPALAETVELVGGWATQ
CGLDAELAGRLAQEILVDPIDWVGTVDATVAAG---AQWILDLGPGDLLTRVTAGTLKGS
GVGIVAAATRAGQRSLLTPGAAPELARPWADYAPKPVRLPNGRIVVETAFTRLTGRSPIL
LAGMTPTTVDAKIVAAAANAGHWAELAGGGQVTEQIFADRVAELKTLLHPGRSVQFNSLF
LDPYLWKLQLGGKRLVQKARAAGAPFDGVVVTAGIPELEEAVALIQELTEVGITHVAFKP
GTVAQIRAVLRIADEVPDYPVIMHIEGGKAGGHHSWEDLDDLLLETYAELRNRDNVVVCV
GGGIGTPERAREYLTGQWSVSHGYPVMPLDGVLVGTAAMATLEATTAPEVKQLLVDTPGT
--------------ADWVGAGTASGGMASGRSQLGADIHEIDNAASRTGRLLDEVAGDAE
AVAARREEIIAALNATAKPYFGDVATMTYLEWLERYVELAVGLDRRKDFDCGSDIGEAIL
DATRSVWLDITWRDRFAEMVRRTESRLHPADRGEIPT-LFADDQ----------------
AFEDPVAAICTLKKQYPSAEQTLLHPADVPFFVSLCKTPGKPVNFVPVVDADVRRWWRSD
SLWQAHDPRYSADQVCVIPGTVSVAGITRVDEPVGELLDRFEQDTAYALVRDGVVPAPVD
ARRVAGV--TSGPIDAVLAAPDVEWAGRTTVNPVHRLGDL-ADWTV----DGKGAVHPRT
GATLVETTGPEPENSYVELTVPLLGRDA--------VRIRITVPVSVYNGGAPVITEDDA
ETAMAALLAVAAG-----------QSLP----EVKGNV------AHVNLAWTPDLIADHA
GVT---GSGLPAGLSTLGRTVPDVLVGACWPAVFAVLGATRT--GDARSVIEGMLDLVHL
DHQIELLRELP----DQTSILVVRAESTSVVDTDMGRVVEVAVTVGEMRDQGLDVVPLAK
LTERFAIRGRNGAGELSDPPRAAGTAA-D-AVDTPRRRRRDVTLVAPRAMHAFAAVSGDH
NPIHTSDNAAKLAGLGGPIVHGMWLSAAAQHAVSAV-DPSAS-VPARTLTAWTTRFLGMV
RPGAEIDVRVERVAVDAGSEIV---EVSCRTGGDLVMTATGRTRAPKTVYAFPGQGIQRK
GMGLDARTRSKAAKEIWDRADKHTREALGFSILAVVRDNPTYLKARGVEHRHPDGVLHLT
QFTQVAMATLGVAQVAELREAGAFVEGAMLAGHSVGEYNALAAVAGVLPLEAVLEVVFQR
GSAMHALVPRDAQGRSNYRMAAIRPSQIGLPDDEVVGFVQGIAEQTGEFLEVVNLNLRGS
QYAIAGTVAGLEALEAEIDRRRAEFGGKRAFVLVPGIDVPFHSTVLRKGVPEFRSKLEQL
LPQDLH-PEVLVGRYIPNLVPKPFSLEREFVAEIADLVPSEPLAAVLADFDSWAA---RP
TELCRVVLIELLAWQFASPVRWIETQDLLFTDTAHGGLGVERFVEIGLGATPTVANLASQ
TLKLPAFGSATVEVLNIEREAAIVYSTDTDP-----APVDEPAEAPAASA-APA------
--AEQAAPVAAP-----------------------------AP-VAGSGGPR-PDDIAFT
AADATRVLIALWTKLRLDQIGPVDTIEGLCDGVSSRRNQLLVDLGSELSLGAIDGAADAD
MGALSATVDRLARTYKPFGSVLSDAIGDHLRKVFGPSGKRPAAIAERVKKVWELGDGWAS
HVTAEVSLGTREGASVRGGDLGGLVSGPLNDGAAVDAAIDAAVQAVAARRGISVTLPASG
GGGGA-TVDAAALGEFTEQITGRDGVLASAARVILEHLGL-GDRA-SAPEATDDSLVDLV
SAELGADWPRMVAPAFDARKAVLIDDRWASAREDLARLWLIDDAAAAAQ---QVDGFLGS
GDAVAAQADWWRERAKGEARSVLAGLYERIAEAA-RQTEEPGQWSGDVAVITGASKGSIA
AAVTGRLLGGGATVVVTTSSLNDERLGFYKQLYREHARAGAALWVLPANMASYQDVDALI
EWVGSEQVDNAGGAKIKIKDAMTPTLLLPFAAPRVAGDLADAGARAELEMRVLLWSVERL
IGGLSQLGADHDVDASLHVVLPGSPNRGMFGGDGAYGESKAALDAVIAKWRSEK-SWSKR
VTLVHALIGWVRGTGLMGHNDPMVEAVEKAGVQTWSTTEMADELLKWCTARARQVTAAGP
QQIDLTGGLARAKLDLPELAKQAQEAAAAAAE-DAAAEA-------------------TI
PALPAPPTATS-ALPVPEWGEVSADLDDMVVIVGAAELGPYGSSRTRFEMEV------SD
ELSAAGVLELAWTTGLVKWENDPKPGWYDAESGEYVPEHELAERYHDTVVARCGIRRYED
D--AAM-VDNSAPLMTSVFLDRDLTFTVGGEAEARAFHAADPEHTVIAPVPDSGDWQVTR
KAGTEIRVPRKAKLSRTVGGQIPTGWDPTVWGISADMAGSVDRVALWNIACTVDAFIGSG
FSPAELMQWVHPSLVANTQGTGMGGMSSMRSLYVDNLLGEPRPNDILQEALPNVALAHVV
QSYVGSYGAMVHPVAACATAAVSVEEGVDKIRLGKADVVVAGGYDDLGIEGIVGFGDMSA
TADSAAMRAKGISDRYFSRANDRRRGGFVESQGGGTVLLARGSVALEMGLPVLGVVAYAQ
SFADGVHTSIPAPGLGALGAGRGGRESRFAAELRKLGVAPDEIAVISKHDTSTAANDPNE
SELHERLAAAIGRSAGAPLFVVSQKSLTGHAKGGAAAFQLIGLCQVLETGVVPPNRSLDC
VDEKM-REYPHLVWLREALRFGDRF----------PLKAGLVTSLGFGHVSGLLAVVHPQ
AFIQAIEPARREE----YQQRAQQRQLAGRQRIAEAMCGGAPLYERPADRRLGGDGTPAT
RVRQLEADVLLSPQARLGVDGTYRTDGSGCGTGAVIVGRLTGEQG
>Mycobacterium_smegmatis
M---------------------TIYEHDRVPAGWNDESGS--DRTADGNAADTAHALVDR
LSAGEPYAVAFGGQGSAWLETLEELVSSAGIESELATLAGEAELLLEPVASELVVV----
-RPIGFEPLQWVRALA-------AEEPVPSDKQLTSAAVSVPGVLLTQIAAVRALARQGM
DLT-ATPPVAVAGHSQGVLAVQA---------LAAKGAKDVELLALAQLIGAAGTLVARR
RGI-TVLGDRPPMVSVTNADPERIYELLEEFSSDVRTVLPPVLSIRNGRRSVVITGTPEQ
LSRFELYCTQIAEKEEAERKNKLRGGAVFAPVFDPVQVEVGFHTPRLSDGIEIVGRWAET
VGLDVELAKELTESILVRQVDWVDEITELHEAG---ARWILDLGPGDILTRLTAPVIRGL
GIGIVPAATRGGQRNLFTVGAVPEVARPWSSYAPTVVKLPDGSVKLETKFTRLTGRSPIL
LAGMTPTTVDAKIVAAAANAGHWAELAGGGQVTEQIFNDRIAELETLLEPGRAIQFNTLF
LDPYLWKLQVGGKRLVQRARQSGAPIDGLVVSAGIPDLEEAVDIIDELNEVGISHVVFKP
GTVEQIRSVIRIAAEVPTKPVIVHIEGGRAGGHHSWEDLDDLLLATYSELRSRSNITICV
GGGIGTPERSAEYLSGRWAEVHGYPLMPIDGILVGTAAMATLEATTSPQVKQLLVETKGT
--------------EAWVGAGKAANGMASGRSQLGADIHEIDNAASRCGRLLDEVAGDAD
AVAERRDEIIAAMAQTAKPYFGDVAEMTYLQWLRRYVELAI----------GDGNSTADT
KRPDSPWLDITWRDRFEQMLKRAEARLHPQDFGPIET-LFDADA------------DGER
LLEDPEAAITALLQRYPDAETVVLHPADVPFFVELCKTLGKPVNFVPVIDKDVRRWWRSD
SLWQAHDARYEADQVCVIPGTAAVAGITRVDEPVGELLDRFEQAAVDEVLGAGAEPVEVL
SRR-QARRDASGPLAVVLDAPDVLWAGRMSVNPVHRIAAP-TEWQVREGSDNRSASHPST
GARL-EVADDQ----HVVLSVPLSGTW---------IEIRFTLTDVVRSGGAPIVEVDDA
ATAMRAVLAIAAGV-EGP------ENLP----KVVDNT------ATVTVDWDPERVADHT
GVTATFGAPLAPTLT----VVPDALVGRCWPAVFAAIGSAAT--EAGFPVIEGLLSLVHL
DHAARLLAELP----KEPAEFTVTAKASAATDTEVGRVVPVSVEVR----NAADGALLAT
LEERFAIRGRTGAAELTDPVRAGGAIS-DNATDTPRRRRRDVTVGAPVDMRPFAVVSGDH
NPIHTDRAAALLAGLEGPIVHGMWLSAAAQHVVTAT-DGKP--VPPAKLIGWTARFLGMV
KPGDQVDFRVDRVGIDVGAEVL---EVSARIGSELVMAATARLAAPKTVYAFPGQGIQHK
GMGMEVRARSKAARKVWDSADKFTRETLGFSVLHVVRDNPTSLIASGVHYHHPDGVLFLT
QFTQVAMATVAAAQVAEMREQGAFVEGAIACGHSVGEYTALACVSGVYELEALLEVVFHR
GSKMHDIVPRDELGRSNYRLAAIRPSQIDLDDADVKDFVAEISERTGEFLEIVNFNLRGS
QYAIAGTVAGLEALEEEIERRRQITGGKRSFILVPGIDVPFHSSVLRVGVADFRRSLERV
MPRDKD-PELIIGRYIPNLVPRPFTLDRDFIQEIRDLVPAEPLDEVLADYDTWRN--EKP
KELCRKVVIELLAWQFASPVRWIETQDLLFIEEAAGGLGVERFVEIGVKSAPTVAGLATN
TLKLPEYSHSTVEVLNSERDAAVLFATDTDP--EPEPEADEPTADAPAEA-APA------
-AAAAPAPVAAP--------------------------------AAPSGGPR-PDDITFD
AADATVALIALSAKMRIDQIEALDSIESITDGASSRRNQLLVDLGSELNLGAIDGAAEAD
LGALKGQVTKLARTYKPFGPVLSDAINDQLRTVLGPSGKRPAYITERVTKTWELGPGWAK
HVTVEFALGTREGSSVRGGDLGGLHAGALASAADVDKVIDGAVAAVAARRGISVSLPSAG
GASGG-VVDSAALGEFAEKVTGPDGVLASAARLVLNQLGLSDVVT-TPEAATDAELIDLV
TAELGSDWPRLVAPTFDARKAVVFDDRWASAREDLVKLWLAEEGDIDAQWEQLSQRFEGT
GHVVATQANWWQGKALAAGRNVHASLFGRIAAGA--ENPGKGRYSDEVAVVTGASKGSIA
ASVVGQLLDGGATVIATTSRLDDDRLAFYKQLYRDHARFDATLWVVPANMASYSDIDKLV
EWVGTEQTESLGPQSIHLKDAQTPTLLFPFAAPRVAGDMSEVGSRAEMEMKVLLWAVQRL
ISGLSKIGAERDIASRLHVVLPGSPNRGMFGGDGAYGEAKSALDALENRWSAEK-SWAER
VSLAHALIGWTKGTGLMGQNDAIVSAVEEAGVTTYTTDEMAAMLLDLCTVETKVAAAGAP
VKVDLTGGLGDIKIDMAELAAKAREEMSGAAD-ESDDEAPA-G---------------TI
RALPSPPRGYN-PAPAPEWDDLDVDPADLVVIVGGAELGPYGSSRTRFEMEV------SG
ELSAAGVLELAWTTGMVKWEDDPKAGWYDTETGELVPECEIVERYHDAVVERCGIREFVD
D--GAIDPDHASPLLVSVFLDKDFTFVVSSEADARAFVQFDPEHTVARPLPDSSDWEVTR
KAGTEIRVPRKTKLSRTVGAQIPTGFDPTVWGISPDMASSIDRVALWNIVATVDAFLSSG
FTPTELMRWVHPSQVASTQGTGMGGMTSMQTMYHGNLLGRAKPNDILQEVLPNVVAAHVM
QSYVGGYGAMVHPVGACATAAVSVEEGVDKIKLGKADLVIAGGFDDLTLEAIIGFGDMAA
TADTEMMRAKGISDSKFSRANDRRRLGFLEAQGGGTILLARGDLALKMGLPVLAVVGYAQ
SFADGVHTSIPAPGLGALGAARGGRESTLARSLAQLGVGADDIAVISKHDTSTLANDPNE
TELHERIADSMGRAPGNPLFIVSQKTLTGHAKGGAAVFQMMGLCQILRDGVIPPNRSLDC
VDDEL-ATSGHFVWVREPLDLRGKF----------PLKAGLVTSLGFGHVSGLVALVHPE
AFIAALDPSERED----YRTRAEQRMLAGQRRLVSAIAGGRPMYEKPADRRFDHD----V
PEKRQEAAMLLSTDARLGENDQYV--------------------L
>Mycobacterium_sp_JLS
M---------------------TIYEHDRVSTSWDDESG-----------AKTTHALVDR
LTAGEPFAVAFGGQGSAWLETLEELVSSTGIESELATLAGEAELLLEPVARELVVV----
-RPIGFEPLRWVRALA-------AEEPVPTAKQLTSAAVSVPGVLLTQVAAVRALARQGM
DLF-ETPPVATAGHSQGVLAVEA---------LAAQGAKDVELLALAQLIGAAGTLVARR
RGI-TVLGDRPPMVSVTNADPERIYELLEEFSTDVRTVLPPVLSIRNGRRSVVITGTPEQ
LSRFELYCTQIAEKEEAERKNKLRGGAVFAPAFDPVQVEVGFHTPRLADGIDIVGRWAEA
VGLDVALARQMTEAILVNQVDWVDEVTELHDAG---ARWILDLGPGDILTRLTAPVIRGL
GVGIVPAATRGGQRNLFTVGAVPEVARPWSSYTPTAVRLPDGSVKLSTKFTRLTGRSPIL
LAGMTPTTVDAKIVAAAANAGHWAELAGGGQVTEEIFNARIDELAGLLEPGRAIQFNSLF
LDPYLWKLQLGGKRLVQKARQAGAPIDGVVVTAGIPELEEAVDLIDELNGIGISHIVFKP
GTVEQIRSVIRIAAEVPTKPVIVHIEGGRAGGHHSWEDLDDLLLTTYSELRSRSNITICV
GGGIGTPERAAEYLSGRWSQAYGFPVMPVDGILVGTAAMAALEATTSPAVKQLLVDTTGT
--------------DQWVGAGKAQGGMASGRSQLGADIHEIDNAASRCGRLLDEVAGDAD
AVAERRDEIIAAMAATAKPYFGDVAEMTYLQWLARYVELAI----------GEGDSTADT
SRAGSPWLDITWRDRFAQMLQRAEARLHPQDHGPIDT-VFSGSA-------------GSE
LLETPQAAIDALVNRYPDAETVLLHPADVPFFVQLCKTLGKPVNFVPVIDKDVRRWWRSD
SLWQAHDARYTADQVCIIPGTAAVAGITRVDEPVGELLDRFEQAAVDEVLAADGGPRPVT
SRR-QGRTDVVGPLAVLLDAPDVLWAGRTAVNPVHRIAAS-ADWQVRD--EGRTATHAST
GARL-EVADDQ----HVVLSVPLSGTW---------IDIRFTLTDVIRTGGAPLVTTEDA
ATAMRSVLAIAAGVEEGP------SGLP----PVHDGT------ATATVVWDPELVADHT
GVTATFGAPLAPTLT----VVPDALVGRCWPAVFAAIGSAAT--DSGFPVVEGLLSLVHL
DHGAQLVAALP----KDRTDLTVTATAGTATDTEVGRVVPVSVTVT----D-ADGTLLAT
LEERFAIRGRTGAAELSDPARAGGAIS-DNATDTPRRRRRDVVVSAPVDMRPFAVVSGDH
NPIHTDRAAALLAGLESPIVHGMWLSAAAQHVVTAT-DGKA--VPPARLVGWTARFLGMV
LPGDEIDFRVDRVGIDVGAEVL---EVTAKVGTDLVMSATARLAAPKTVYAFPGQGIQHK
GMGMEVRARSKAARKVWDSADKFTRETLGFSVLHVVRDNPTSLIASGVHYQHPEGVLYLT
QFTQVAMATVAAAQVAEMREQGAFVEGAIACGHSVGEYTALACVSGVYELEALLEVVFHR
GSKMHDIVPRDELGRSNYRLAAIRPSQIDLDDADVKDFVAEIAARTGEFLEIVNFNLRGA
QYAIAGTVRGLEALEEEIERRRELSGGKRSFILVPGIDVPFHSSVLRVGVADFRRSLERV
MPRDAD-PELLIGKYIPNLVPRPFTLDRDFVEEIRDLVPAEPLDEVLADYDTWRN--EKP
KELCRKIVIELLAWQFASPVRWIETQDLLFIEEAAGGLGVERFVEIGVKSAPTVAGLATN
TLKLPEYSHSTVEVLNSERDAAVLFATDEDPVVDPEPEAEAPA----AET-APT------
--AESPPPAAAP--------------------------------AAPSGGPR-PDDITFD
AADATVALVALSAKMRLDQIEALDSIETITDGASSRRNQMLVDLGSELNLGAIDGAAEAD
LGALKGQVTKLARTYKPFGPVLSDAINDQLRTVLGPSGKRPAYIAERVGKAWELGAGWAK
HVTVEVALGTREGSSVRGGSLGGLHDGALADAATVDKVIDAAVAAVAARRGVAVSLPSAG
GGGGG-VVDSAALGEFAEQVTGRDGVLANAARLVLGQLGLDTPVT-PSESATDAELIDLV
TAELGSDWPRLVAPAFDGRKAVVFDDRWASAREDLVKIWLADEDDIDTDWPKLSERFEGA
GHVVATQANWWQGRALAAGRNVHASLFGRIAAGA--ENPGKGRYSDEVAVVTGASKGSIA
AAVVGQLLDGGATVIATTSRLDDARLAFYKTLYRDNARYDAKLWVVPANMASYSDIDALV
KWVGTEQVESLGPQSIHLKDAQTPTLLFPFAAPRVAGDMSEVGSRSEMEMKVLLWAVQRL
IGGLSSIGAERDIASRLHVVLPGSPNRGMFGGDGAYGEAKASLDALVNRWKAET-SWAQR
VSLAHALIGWTKGTGLMGHNDAIAGAVEEAGVTTYTTAEMASMLLSLCDIESKVAAAREP
IKADLTGGLGDIELDMAALAAKAREEMSADAA-DEDADAPAPG---------------TI
AALPSPPRGYT-PAPPPEWADLDVDPADLVVIVGGAELGPYGSSRTRYEMEV------DN
ELSAAGVLELAWTTGMIKWEDDPKPGWYDAASGDLVPEEELVERYHDAVVERCGIREFVD
D--GAIDPDHASPLLVSVFLDKDFSFVVSSEEEARTFVDFDPEHTVVRPVPDSSDWQVIR
KAGTEIRVPRKTKLSRTVGAQIPTGFDPTVWGITPDMANSIDRVALWNIVATVDAFLSAG
FTPTELMRWVHPSLVASTQGTGMGGMTSMQTMYHGNLLGRNKPNDILQEVLPNVVAAHVV
QSYIGSYGAMIHPVGACATAAVSVEEGVDKIRLGKAELVVTGGFDDLTLEAIIGFGDMAA
TADTEMMRAKGISDSKFSRANDRRRLGFVEAQGGGTILLARGDLAVKMGLPVLAVVAYAQ
SFADGVHTSIPAPGLGALGAGRGGKDSVLARSLNKLGVGADDISVIYKHDTSTLANDPNE
TELHERLADSLGRSDGAPLFIVSQKTLTGHAKGGAAVFQMMGLCQVLRDGVIPPNRSLDC
VDDEM-ATSGHFVWPRETLRMGEKF----------PLKAGLVTSLGFGHVSGLIALVHPQ
AFLSTLAPEQRDD----YVARAEQRTLAGQRRLASAIAGGRPMYERPDGRRFSHD----E
PEKRQEAAMLLDAASRLGDGDVYV--------------------R
>Mycobacterium_tuberculosis
M---------------------TIHEHDRVSADRGGDSP------------HTTHALVDR
LMAGEPYAVAFGGQGSAWLETLEELVSATGIETELATLVGEAELLLDPVTDELIVV----
-RPIGFEPLQWVRALA-------AEDPVPSDKHLTSAAVSVPGVLLTQIAATRALARQGM
DLV-ATPPVAMAGHSQGVLAVEA---------LKAGGARDVELFALAQLIGAAGTLVARR
RGI-SVLGDRPPMVSVTNADPERIGRLLDEFAQDVRTVLPPVLSIRNGRRAVVITGTPEQ
LSRFELYCRQISEKEEADRKNKVRGGDVFSPVFEPVQVEVGFHTPRLSDGIDIVAGWAEK
AGLDVALARELADAILIRKVDWVDEITRVHAAG---ARWILDLGPGDILTRLTAPVIRGL
GIGIVPAATRGGQRNLFTVGATPEVARAWSSYAPTVVRLPDGRVKLSTKFTRLTGRSPIL
LAGMTPTTVDAKIVAAAANAGHWAELAGGGQVTEEIFGNRIEQMAGLLEPGRTYQFNALF
LDPYLWKLQVGGKRLVQKARQSGAAIDGVVISAGIPDLDEAVELIDELGDIGISHVVFKP
GTIEQIRSVIRIATEVPTKPVIMHVEGGRAGGHHSWEDLDDLLLATYSELRSRANITVCV
GGGIGTPRRAAEYLSGRWAQAYGFPLMPIDGILVGTAAMATKESTTSPSVKRMLVDTQGT
--------------DQWISAGKAQGGMASSRSQLGADIHEIDNSASRCGRLLDEVAGDAE
AVAERRDEIIAAMAKTAKPYFGDVADMTYLQWLRRYVELAI----------GEGNSTADT
ASVGSPWLADTWRDRFEQMLQRAEARLHPQDFGPIQT-LFTDAG----------------
LLDNPQQAIAALLARYPDAETVQLHPADVPFFVTLCKTLGKPVNFVPVIDQDVRRWWRSD
SLWQAHDARYDADAVCIIPGTASVAGITRMDEPVGELLDRFEQAAIDEVLGAGVEPKDVA
SRR-LGRADVAGPLAVVLDAPDVRWAGRTVTNPVHRIADP-AEWQVHDGPENPRATHSST
GARL-QTHGDD-----VALSVPVSGTW---------VDIRFTLPANTVDGGTPVIATEDA
TSAMRTVLAIAAGV-DSP------EFLP----AVANGT------ATLTVDWHPERVADHT
GVTATFGEPLAPSLT----NVPDALVGPCWPAVFAAIGSAVT--DTGEPVVEGLLSLVHL
DHAARVVGQLP----TVPAQLTVTATAANATDTDMGRVVPVSVVVT----G-ADGAVIAT
LEERFAILGRTGSAELADPARAGGAVS-ANATDTPRRRRRDVTITAPVDMRPFAVVSGDH
NPIHTDRAAALLAGLESPIVHGMWLSAAAQHAVTAT-DGQA--RPPARLVGWTARFLGMV
RPGDEVDFRVERVGIDQGAEIV---DVAARVGSDLVMSASARLAAPKTVYAFPGQGIQHK
GMGMEVRARSKAARKVWDTADKFTRDTLGFSVLHVVRDNPTSIIASGVHYHHPDGVLYLT
QFTQVAMATVAAAQVAEMREQGAFVEGAIACGHSVGEYTALACVTGIYQLEALLEMVFHR
GSKMHDIVPRDELGRSNYRLAAIRPSQIDLDDADVPAFVAGIAESTGEFLEIVNFNLRGS
QYAIAGTVRGLEALEAEVERRRELTGGRRSFILVPGIDVPFHSRVLRVGVAEFRRSLDRV
MPRDAD-PDLIIGRYIPNLVPRLFTLDRDFIQEIRDLVPAEPLDEILADYDTWLR--ERP
REMARTVFIELLAWQFASPVRWIETQDLLFIEEAAGGLGVERFVEIGVKSSPTVAGLATN
TLKLPEYAHSTVEVLNAERDAAVLFATDTDP--EPEPEEDEPV----AESPAPD------
-VVSEAAPV-AP--------------------------------AASSAGPR-PDDLVFD
AADATLALIALSAKMRIDQIEELDSIESITDGASSRRNQLLVDLGSELNLGAIDGAAESD
LAGLRSQVTKLARTYKPYGPVLSDAINDQLRTVLGPSGKRPGAIAERVKKTWELGEGWAK
HVTVEVALGTREGSSVRGGAMGHLHEGALADAASVDKVIDAAVASVAARQGVSVALPSAG
SGGGA-TIDAAALSEFTDQITGREGVLASAARLVLGQLGLDDPVN-ALPAAPDSELIDLV
TAELGADWPRLVAPVFDPKKAVVFDDRWASAREDLVKLWLTDEGDIDADWPRLAERFEGA
GHVVATQATWWQGKSLAAGRQIHASLYGRIAAGA--ENPEPGRYGGEVAVVTGASKGSIA
ASVVARLLDGGATVIATTSKLDEERLAFYRTLYRDHARYGAALWLVAANMASYSDVDALV
EWIGTEQTESLGPQSIHIKDAQTPTLLFPFAAPRVVGDLSEAGSRAEMEMKVLLWAVQRL
IGGLSTIGAERDIASRLHVVLPGSPNRGMFGGDGAYGEAKSALDAVVSRWHAES-SWAAR
VSLAHALIGWTRGTGLMGHNDAIVAAVEEAGVTTYSTDEMAALLLDLCDAESKVAAARSP
IKADLTGGLAEANLDMAELAAKAREQMSAAAAVDEDAEAPG-----------------AI
AALPSPPRGFT-PAPPPQWDDLDVDPADLVVIVGGAEIGPYGSSRTRFEMEV------EN
ELSAAGVLELAWTTGLIRWEDDPQPGWYDTESGEMVDESELVQRYHDAVVQRVGIREFVD
D--GAIDPDHASPLLVSVFLEKDFAFVVSSEADARAFVEFDPEHTVIRPVPDSTDWQVIR
KAGTEIRVPRKTKLSRVVGGQIPTGFDPTVWGISADMAGSIDRLAVWNMVATVDAFLSSG
FSPAEVMRYVHPSLVANTQGTGMGGGTSMQTMYHGNLLGRNKPNDIFQEVLPNIIAAHVV
QSYVGSYGAMIHPVAACATAAVSVEEGVDKIRLGKAQLVVAGGLDDLTLEGIIGFGDMAA
TADTSMMCGRGIHDSKFSRPNDRRRLGFVEAQGGGTILLARGDLALRMGLPVLAVVAFAQ
SFGDGVHTSIPAPGLGALGAGRGGKDSPLARALAKLGVAADDVAVISKHDTSTLANDPNE
TELHERLADALGRSEGAPLFVVSQKSLTGHAKGGAAVFQMMGLCQILRDGVIPPNRSLDC
VDDEL-AGSAHFVWVRDTLRLGGKF----------PLKAGMLTSLGFGHVSGLVALVHPQ
AFIASLDPAQRAD----YQRRADARLLAGQRRLASAIAGGAPMYQRPGDRRFDHH----A
PERPQEASMLLNPAARLGDGEAYI--------------------G
>Mycobacterium_vanbaalenii
M---------------------TINDQHRATTDSDGQVA------QGFEPLTGTHALVDR
LHSGEPYAVAFGGQGGPWLENLEELVNSAGIESEISQLVAEAELMLEPLARELVVV----
-RPIGFEPMKWIRALA-------ADEPLPAAKDLTTAAISGPGILLTQMAAQRALKRQGL
DLD-GHPPVAIAGHSQGVTAVES---------LKAGGTRDVELLAIGQLIGAAGSLVSRR
CGM-VGRGDKSPMVSVLNVDPARIAELLHDFAQDVRTVLPPALSIRNGRRSVVITGTPEQ
LARFELYCEKITEKEEAERKNKVRGGAIFRPVFNQLNVEVGFHTPRLAGGVELVNEWASR
TGLDRELTRKLTEAIFIDPVDWVSEVEGLAEAG---AKWIVDLGPSDTVTRLTAPVIRGL
GIGIVAAATRAGQRSLFTVGAAPAVAPAWSSYAPQPIALPDGSVKASTKFTRLTGRSPIL
LAGMTPTTVDAKIVAAAANAGHWAELAGGGQVTEEIFDARIKELTQLLEPGRAIQFNSLF
LDPYLWKLQVGGKRLVQKARQSGAPIDGVVVTAGIPDLEEAVELIEELHTVGISNVVFKP
GTVDQIKSVIKIAAEVPGRDVIVHIEGGRAGGHHSWEDLDDLLLTTYGELRKYSNVTICV
GGGIGTPERAAEYLSGEWAKAYGFPDMPVDGILVGTAAMATLEATTSPAVKQLLVETTGT
--------------ETWVGAGNAINGMASGRSQLGADIHEIDNTASRCGRLLDEVAGDAD
AVAERRDELIAAMANTAKPYFGDVGDMTYLQWLQRYIELAI----------GDGDSTADT
AAPGSPWLADTWRERFEEMLKRAEARLNEKDSGPIES-LFSDSG---------ASSGGQA
LLDNPDAAIAALLARYPDAESVKLHPADVPFFVTLCKKPGKPVNFVPVIDKDVRRWWRSD
SLWQAHDARYSADQVCIIPGTQAVAGITRVDEPVGELLDRFEQEIVDRVLAAGVQPVPVV
SRR-QARADVSGPLAVVLDSPDVLWAGRTAINPVHRIGAP-GEWQVNDVPGKPSATHPNT
GARL-EQATDDSGHVSVTLSVPLSDIW---------IDIRFTLPAATVDGGAPIVTVEDA
AKAMRSVLAIAAGV-EGP------ESLP----PVQGDT------AAVTVEWDPEKVADHT
GVTATFGAPLAPGLT----LVPDALVGLCWPAVFSAIGSALT--EDGFPVVEGLLSLVHL
DHAAHLLTSMP----SSKSELTVTATASAATDTEVGRVVPVDVTIA----D-SEGTVLAT
LSERFAIRGRTGAAELADPPRAGGAIT-DNATDTPRRRRRDVVVNAPVDMSAFAVVSGDH
NPIHTDRAAALLAGLKTPIVHGMWLSAAAQHAVTAT-DGRA--TPPARLVGWTSRFLGMV
LPGDEIEFRVDRVGIDRGAEII---EVAAKVGGELVMSATAQLAAPKTVYAFPGQGIQSK
GMGMDVRARSKAARAVWDTADKFTRETLGFSVLHVVRDNPTSLIASGVHYHHPEGVLYLT
QFTQVAMATVAAAQVAEMREQGAFVEGAIACGHSVGEYTALACVSGVYELPALLEVVFHR
GSKMHDIVPRDAQGRSNYRLAAIRPSQIDLDDADVKDFVAEISDRTGEFLEIVNYNLRGS
QYAIAGTVAGLEALEAEVERRRELSGGKRSFILVPGIDVPFHSSVLRVGVADFRRALERV
MPNPND-PNLLVGRYIPNLVPRPFTLDRDFIQEIRDLVPAEPLDEILADYDTWRN--ERP
SELCRKIVIELLAWQFASPVRWIETQDLLFIEEAAGGLGVERFVEIGVKNAPTVAGLAAN
TLKLPEYSHNTTEVLNAERDAAVLFATDTDP--EPDPEDDVADATPAAET-APA-----E
AVPAEAAPA-AP-----------------------------APAAAPSGGPR-PDDLAFD
AADATMALIALSAKIRIDQIEALDSIESITDGASSRRNQMLVDLGSELNLGAIDGAAEAD
LAGLKGQVTKLARTYKPFGPVLSDAINDQLRTVFGPSGKRPAYIAERVKKTWELGDGWAK
HATVEVALGTREGSSVRGGALGGLHDGALADAAAVDKAIDAAVAAIGARKGVSVSLPSAA
GGGGG-VVDSAALGEFAEQVTGPDGVLASAARTILDQLGLGNQFV-TPDASADAELIDLV
TAELGSDWPRLVAPVFDGRKAVVLDDRWASAREDLARIWLMDEGDIDADWARLSERFEGA
GHVVGTQATYWQGKALAAGRTVHASLYARAAAGA--ENPGKGRYHDEVAVVTGASKGSIA
ASVVAQLLDGGATVVATTSKLDDNRLAFYRQLYRDSARFGAKLWVLPANMASYNDIDALV
EWIGTEQSESLGPKSVHIKDALTPTLLFPFAAPRVGGDLSDAGSRSEMEMKVLLWAVQRL
IGGLSHISADRDIAARLHVVLPGSPNRGMFGGDGAYGESKAALDAVVSRWKAET-SWAQR
VSLAHALIGWTRGTGLMGHNDVIVDAVEEAGVTTYSTEQMASMLLDLCDVETKVAAAREP
VLADLTGGLAEVELDLSALATKAREEATSTSADEDGDDEAADH---------------LI
AALPSPPRPVT-PAHAPEWADLDVDPADLVVIVGGAELGPYGSSRTRFEMEV------DN
ELSAAGVLELAWTTGLVKWEDDPQPGWYDTESGDLVDESELVERYHDAVVERCGIREFVD
D--GAIDPDHGSPLLVSVFLDKDFRFVVSSEADARAFVQFDPEHTLARPIPDSGDWEVIR
KAGTEIRVPRKTKLSRTVGAQIPTGFDPTVWGISPDMATSVDRVALWNIVATVDAFLSSG
FTPSELMRWVHPSLVASTQGTGMGGMTSMQTMFHGNLLGRSKPNDILQEVLPNVVAAHVM
QSYVGGYGAMVHPVGACATAAVSVEEGVDKIRLGKAELVVAGGFDDMTLEAIIGFGDMAA
TADTEMMRAKGISDSKFSRANDRRRLGFLEAEGGGTVLLARGDLALKMGLPVLAVVGYAQ
SFADGVHTSIPAPGLGALGAGRGGRDSVLARSLAKLGVGADDIAVISKHDTSTLANDPNE
TELHERLAASLGRSDGAPLFVISQKSLTGHAKGGAAVFQMMGLCQVLRDGVIPPNRSLDC
VDDEL-ATSAHFVWPRETLRLGEKY----------PLKAGLVTSLGFGHVSGLIALVHPQ
AFLATLTPEQRAA----YTAQAQERVLAGQRRLASAIAGGRPMFERPADRRFDHD----E
SEKAQEAAMLLDAASRLGEDGVYR--------------------R
>Corynebacterium_glutamicum_copy_1
M--------------------------------------------TELSRNFGASRLINR
F-GQEPFAFAFAGQGYDWLKTLRAAVA-AGAGTNVSDIVERANALLALVADDLIGT----
-LPFGFDPVAWANNSE-----------DPAFDT-AQSAVSVPGIFVSQIATLDSLEAQRL
DVDQ---AVSSIGHSQGVLGVH----------LLNDATRADELVAIAQLIGAAITRTARM
TGL-IAQGDNMPMLSIAGISREQLQQAIDAACAEVPAEIRPVIGLRNSRDSYVLVGRPDD
NARVVKVIEAMAAKDKKAIEDKLRGGSAFSPRITPLKVQAAFHHPAMNMAVEQTVAWATT
AGLDVELTREIAADVLVNPVDWVARVNEAYEAG---ARWFLDVGPDGGIVKLTANILEGR
GADSFYVGDAAGQAKIFDAGMAPELPVDYQEFAPR-VEHVDGTPRLVTKFTELTGRTPMM
LAGMTPTTVDPAIVAAAANGGHWAELAGGGQVTPELLETHIAQLTDMLEPGINAQFNSMF
LDPYLWKMQIGGKRLVPKARANGASIDGIVITAGIPEKDEAVALVKELMRDGFPWIAFKP
GAIKQVNSVLAIAKEVPELPIIIQIEGGVAGGHHSWEDLDELLIATYGKVRALDNVVLCV
GGGIGSPERAADYVTGSWSTSYGLPAMPVDGILVGTAAMATKEATTSQAVKELLVSTQGS
--------------DEWVPAGGAKNGMASGRSQLGADIHEIDNSFAKAGRLLDEVAGDET
AVQARRDEIIEAIGKTAKVYFGDIGSMTYEQWLNRYLELSG-------------------
-PVDGQWIDASWAARFAQMLERAEARLIEQDHGQFEPSLTVEDG----------------
--------VDKLVAAYPHAATDLLTPADVAWFLGLCRTPGKPVNFVPVIDKDVRRWWRSD
SLWQSHDDRYTADQVAIIPGVVAVAGITKANEPVADLLDRFVDATIERIDEHDS------
--------RSRDIMGKVLSSPGTFWAGRNIPSVIHSLGHA-DKWSR----SEFEAFHSPT
GANL-VYEDAE----HAMLTVPLAGSTAFGTTAE--LKIRFTSPIDALPSAVPLVTQEDA
EAAMGELTRIAAG-----------GTLA----TVNNGT------ATWETSVDAGVIADYN
NVT---AGYLPASVV-PAHTAPDVLVGRAWPAVFAAVKSAVIPGTDSASVVEGMLSLVHL
EHHIVLKSDVP-----TDGALKVSATADEVVDTDLGRLVIVRAEIA-----DAEGNLIAT
LAERFAIRGRKGNAVARTNTSAL-----PTTVDTPRSARAVATVVAPESMRPFAVISGDR
NPIHVSDVAASLAGLPGVIVHGMWTSAIGELIAGAAFNDEQIQTPAAKVVEYTATMLAPV
LPGEEIEFSVERSAVDNRPGMGEVRTVTATVNGNLVLTATAVVAAPSTFYAFPGQGIQSQ
GMGMEARRNSQAARAIWDRADAHTRNKLGFSIVEIVENNPREVTVAGEKFFHPDGVLYLT
QFTQVGMATLGVAQIAEMREAHALNQRAYFAGHSVGEYNALAAYAGVLSLESVLEIVYRR
GLTMHRLVDRDENGLSNYALAALRPNKMGLTADNVFDYVASVSEASGEFLEIVNYNLAGL
QYAVAGTQAGLAALRADVENRAP---GQRAFILIPGIDVPFHSSKLRDGVGAFREHLDSL
IPAELD-LDVLVGRYIPNLVARPFELTEEFVASMAEVVESTYVNEILADFKAASA---DK
QKLARTLLIELLAWQFASPVRWIETQDLLIK-----GLQAERFVEVGVGSAPTLANMMGQ
TLRLPQYADATIEVLNIERDRPVVFATDE---VVREVAVEETPAAPAETTETPA------
-TPATPAPVAA---------------------------------AAPATGGPRPDDISFT
PSDATEMLIAIWTKVRPDQMGATDSIETLVEGVSSRRNQLLLDLGVEFGLGAIDGAADAE
LGDLKVTVSKMAKGYKAFGPVLSDAAADALRRLTGPTGKRPGYIAERVTGTWELGQGWAD
HVVAEVVIGAREGASLRGGDLASLSPASPASASDLDSLIDAAVQAVASRRGVAVSLPSAG
GAAGG-VVDSAALGEFAEQVTGHDGVLAQAARTILTQLGLDKPATVSVEDTAEEDLYELV
SKELGSDWPRQVAPSFDEEKVVLLDDRWASAREDLSRVALGELAATDID-------VTGA
GEAVAAQAEFFG--------------LDDLAAQA--RDQSSLDYADDVAVVTGGSPNSIA
AAVVEKLLAGGATVIATTSNLGHDRLEFYKDLYARSARGTAALWIVAANLSSYSDIDAII
NWVGSEQTTTVNGASKLVKPALVPTLLFPFAAPRVSGSMADAGPQAESQMRLLLWSVERL
IAGLAPLGSSINVGHRLHVVIPGSPNRGRFGGDGAYGESKAALDAVVTRWNAEQAAWGAH
TSLVHAHIGWVRGTGLMGGNDPLVKAAEEAGVETYSTQEIAEKLLSQATSTVREQAASAP
ITVDFTGGLGESDLNLAEMARAEAAKAANAPVVEAPR---------------------TV
AALPTPYRPVV-QTTPDFAGQVTQNLDEMVVIVGAGELGPLGSARTRFDAEL------NG
SLSAAGVIELAWTMGLIHWDEDPKPGWYD-DSDDAVAEEDIFDRYHDEVMARVGVRKYND
MPEYGM-IDNFAPELTTVYLDQDLTFNVGSREEALTYVDSEPELTFASFDEAAGEWKVTR
KAGSAIRVPRRMAMTRFVGGQVPKDFDPAVWGIPADMVDNLDTVALWNIVCTVDAFLSAG
FTPAELLASVHPARVSSTQGTGMGGMESLRGIYVDRILAEPRANDVLQEALPNVVAAHVM
QSYVGGYGQMIHPVAACATAAVSVEEALDKIRIGKSDFVVAGGFDALSVEGITGFGDMAA
TADSAEMEGKGIEHRFFSRANDRRRGGFIESEGGGTVLLARGSLAADLGLPVLGVIGFAE
SFADGAHTSIPAPGLGALGAARDGVESRLAVALRSVGVSADEISIISKHDTSTNANDPNE
SDLHERIASAIGRADGNPMYVISQKSLTGHAKGGAAAFQMIGLTQVLRSGLVPANRALDC
VDPVL-SKHSHLVWLRKPLDLRAKA-----------PKAGLVTSLGFGHVSALVAIVHPD
AFYEAVRVARGAEAADVWRASAIAREEAGLRTIVAGMHGGV-LYERPVERNLGVHG---D
AAKEVEAAVLLDSRARL-VDGVLRAE------------------G
>Corynebacterium_glutamicum_copy_2
M----------------------------------------------------SISSLTP
LHSFKEPAILYAGQASAWQQVIADSSEDHITATHLRELLSRSRAKTAPFARQITAI----
-VPGSLARLEELTRED----------AQIGADIDAQPAVSIPGILLGQIAATRQLRDLGL
DVA----AASRLGHSQGILGVEA-------------VDNEEDVLAFAILLGAAASQFA--
-------GKGAHMLSVRGLSREIIQDTIAGVDG-------VEVSLRNARAHFVVSGKPEA
LKKAAAALQRAADVYNEDINEKRKGGSLAEPKFDYLDVAIPFHHSSMQDAADLAVEWATT
CGLNV-NARALAEAILVNPADWVEQIANLK------ADYVLSLDAG--VSRFTAPLLDGR
GISLVPAFSAAERDNLARPGFHVPTAEDWSEFAPKLVKLPNGEHKVLTGFSRLTGYSPIV
LAGMTPTTVDPEIVAAAANAGHWAEMAGGGQYSEEVFTKNKEKLVSLLKVGRSAQFNSMF
FDRYMWNLQFGAQRIVSKARATGTSINGVVVSAGIPEVEEATELINDLNADGFPYVAFKP
GTVDQIRATLKIADANPETKIIIQIEDGHAGGHHSWVNLDDLLLTTYAELRSRKNVVVMI
GGGIGTPAKAAYYLTGEWSTDLGFPAMPVDGILVGTAAMATKEATTSPQVKQALVDTPGV
---------DPHDAGGWVGRGDARGGVTSGLSHLHADMYELDNDSAAASRLISSI--DSD
DYADHREELIEAINKTAKPFFGEVEEMTYAEWIQRWVELAY-------------------
-----PTQDPTWDDRFLDLVHRIEARLNEAEHGAITT-LFPDHA----------------
SVENEEEAVEKLLAAYPQAREIQVSARDAAWFIGLCRKHHKPMPWVPAIDADLARWWGLD
TLWQSQNERYGANSVRVIPGPVSVAGIDRVDEPVAELLGRFEAACVDALDG---EPEEIF
----ARLNESKNEREFLLATPHIVWHGNLIDNPAHVLNEG-AFELI------EEDGYWVI
RILADSYFDDLPVEQRPYLV--------------QHVDIPVELGDAVATGGSPVVSREKL
PESVFALLAGVAGVGSVSAAGDEIKALPE---AVQDGT--PFGTVRDSFTLPASLLTAHT
AVT---GAALEAHNV----GTPDVLMGACWPAIYAALGTGKL--SDGYPVIEGLLNAVHL
DHLLDLRIPLE--ELANGRTIDVEARTDSIEESASGRIVTVRIVLT------TEGEVAAK
LVTRFAIRGRITTNEMAAPADSYGARD-EVVEATPRSFIRQATVSAPADMTPFAMVSGDY
NPIHTSDNAAKLVGLDAALVHGMWLSATAQHLAGLG----------SEVIGWTYSMYGMV
QLNDVVDITVERVG---RAGLKPAYEVTCRIDGNVVSRGQALLKAPSTAYVYPGQGIQAK
GMGQGDRTASAEARAVWERADAHTRANLGFSIQQVIDENPTELKVGDTTFVHPAGVLNLT
QFTQVALAVVAYAQTERLKAANAIVDGSLYAGHSLGEYTALASLGNIFELEGVIDVVFSR
GSAMHSLVPRDEKGRSNYGLAAFRPNMINVAATEVENWVDRVAEESGEFLQIVNYNVDGQ
QYAVAGTLAGLKAL------KASASANPRAYVNIPGIDVPFHSSVLRPGVPAFAEKLDEL
LPETID-IDALRGRYIPNLVARPFELTQSFVDAILAVVPSERLKGI----KVEDT---DE
NTLARLLLIELLSWQFASPVRWIETQALIID-------TVDQIIEVGLAASPTLTNLALR
TM---DVIGKSRPVFNVERDQDTVMLNDVRQAPVAEVEEEAVEEAPAAAA-APA-----A
EAPVAAAPVAAA-------------------------------APAPVGNAP---ELKFN
AANAIMVLFAVQNKINIDQITAADTSETLTNGVSSRRNQMLMDMSTELSVPTIDGAADAD
VATLQGRVVTAAPGYKPFGPVLSETVRARLRALTGAAGLKTSYIGDRVTGTWGLPESWTA
HVEVELLLGTREGESVRGGNLGSLPANA-SSKGDVDALIDAAVQNVAAANGTSVSMSSGG
AASGGGVVDSAALDAYASTVTGEEGVLANVARGILSQLGLDTKDE-VEGAEIDTELYDAV
EAELGTGWLKLVTPVFSADRAILFDDRWASAREDLARLANGEDIAV--------ERFAGT
GETVVKQAAWWAEHVEDTALAATLKQVSEVAAKPANE-----PHIDDVALVTGAAPESIA
GAVAARLLSQGATVILTASNVSQARKEYARKLYAANATPNAKLWIVPANMSSYRDVDAVI
DWIGNEQRVTVGSTVTVTKPALTPTLAYPFAAPSVSGTLADAGPQAENQARLLLWSVERT
IAGLADL-ASRGVDGRVHVVLPGSPNRGMFGGDGAYGEVKAAFDAILAKWGSET-GWPQF
VSLAQARIGWVAGTGLMGRNDVLIPAAEKLGIHVYTPEEISSELLGLASAESREKALEAP
IDYDLTGGL-SGGVSIAALAASLESDAVETTSAAED----------------------TI
KALPSPKHPEQ-PVGTP-VGEVKTDLEDMVVMVGVGEVSSWGSGRTRFEAEYGIQRDGSV
DLTAAGVLELAWMMGLISWSEDPKPAWYDAD-GTEVPEEEIYERFRDEVIARCGVRELVD
---DAFLVDGGSLDAAEVFLDRDISFSVTSAEEAQAYVDADA---SVTVEEADGEWIVTK
KKGSTSFVPRKATLTRSVAGQLPTDFDPAKWGIPASMIDALDNIAAWNLVTAVDAFLSSG
FSPAELLQSIHPADVSSTQGTGIGGMQSLRKLFVNRFLGQDRPSDILQETLPNVVAAHTM
QSYVGGYGQMIHPVAACATAAVSVEEGVDKIRLNKADFVVAGGIDDIQVESLTGFGDMNA
TADTQAMLDKGIDPRFISRANDRRRAGFLEAAGGGTVLLARASVAAELGLPVLAVVAHAQ
SYADGAHTSIPAPGLGALGAARGGKKSVLARELNKLGLTPDDVRVVSKHDTSTNANDPNE
SELHNLLWKTIGREADNPMFVVSQKSLTGHSKGGAALFQIGGLVSILETGKLPQNASLDC
VDPEMEAKGENFVWLRKPLDLGAGS-----------IKAGVLTSLGFGHVAAVVVLATSG
IFEQAMRNAGLDV--EAWRARATQRLRTGANRLEAGMVGRAPLFEQVDGRRLPEHG----
-AHQAEINLLIDADARLGADGIYQ--------------------G
>Bifidobacterium_longum
M----------------------------------------------------TTFFLNR
LA-TEPHALAFAGQSTPWPVALADQTTDPSLDEALRGHVAAAGRLLTPVAADLLATTGRP
VDLFGFAPNPARLGAA------------------ADATASVEGVALTQLGALLDLEHLGY
SVA-QAKPLAVLGHSQGVLAVHMTRAIEAAGSIEAAGKTLNEILAVAALIGAAGTRRVRE
LGLNPKYGEASPMLSVKGATREQVEALVARVNN---ARGPISIAVTNSDNHHVLSGYPED
LAAFALEAEREHQHQAKLREQKLHGGTVFNPTLEYLEVTLPFHSPLMADAVEQTVAWAGA
CGFDQKRTRALAEEVLLNHVDWNARVKALFDDADPSKLWIVDLGPGNTLGKLIGNVVQGT
GIGVVEATTLSERSTLSTLESEPERTQNWKAFAPRVINTPAGA-KLVTKFSKLTGKPPVL
LPGMTPTTVEPEIVAAAANAGYWAELAGGGQVTAEVFDRHIAALEDELEEGRTVEFNAMF
MDRYLWNLQFGSSRIVPKKRASGAPIDGVVVSAGIPELDEAVALIESLQADGLPYVSFKP
GTVDQIRQVVRIAKAVSPTTIMVQVEGGEAGGHHSWEALDDLLAATYAEVRACDNLVLVA
GGGIGTPERAADYISGQWAHAYGLPDMPVDGVLIGTAAMTAKEAHTSPEVKQLLVKTPGI
PADAKSDDVFAPQAAHWVPSGKSVGGMSSGLSHLHADIYELENDSAECGRLLVRVMKHPE
ELDSRRKEIIEALNKTAKPYFGDLASMTYLEWARRFAELAF-------------------
-----PWADPTYADRFQHLLQRIEARVNDTDSGEFTSKLFAADGVSAEEAAAADLLTHDD
ILADPAPALEKLALAYPQTAELKVVPADVAWFPVLVREYPKPMPFVPVIDNDLLRWWGQD
QLWQSEDQRYSADSVRAIPGPISVAGITTIDEPIADILGRFETAAIKRVQDEQQAADAAE
NDDFAALGEATSAEDFIRKSPNISWVGHITDNPAYGTALGDQYYEIR--AFDAAAGKYDL
DIHLDTYWDNDPDGGTSKHAVRD-------------IVIPLIV-EGTEPGRVPVVDRERL
IPDVYAMLAATAGIGNTAITGDKLTEMPQLDGKTSDER--PFATATAAYTLSANLGFDHE
AAT---GAALPTTLQ-PSRIAPDALVGPAWPAIYTALGSVYV---KGYPVIEGLLNAVHL
DHLIELEVNEEDLLKHTGETITLKSWAEDYFESASGRVVTIHVTHT-----AADGTLLAR
ETERFAIRGRVYSDALPADAPEFGDAEHEEIAPTPRRLLRRVKVVAPHDMTAFARTSGDF
NPIHTSTRGARISGLAAPLVHGMWLSATAQHAVQAL----DEKGAHYEIAGWTYNMYGMV
QLDDTVEISVERVGKVRHGGMTL--EVTCRIDGQLVSRGTALVRAPRAAFVYPGQGIQKQ
GMVLDERAKSAAARDVWERADKLTRSKLGFSILGLVRDNPKELTANGVTYRHPEGLLNLT
QFTQVALATVAFAQTARLREAGADIWPAYFAGHSLGEYNALSAFADVIPLETVLELVFHR
GSTMHHLIERDAQGRSNYRMGALRPNQFGVDDAHVKEYVESVAKASGEFLEIVNYNLAGQ
QYAIAGTIAGLKALKADSARRVAAFGGKPAFMLVPGIDVPFHSTLLRKGVPEFRDKLDAL
LPAYIDYRGRLVDRYIPNLVATPFEMTKEFAAKILEVVPSERIKAALDDPAVWDSYADDD
QKLGRLLLTELLSWQFASPVRWIETQALLFGQREQGGLGVEEYVEVGLGNAPTLANLGAK
TLHLPEFAGNDTVVYNVGRDEGRVYMTDTDSLVPDDEPEEAAASAPVET--APAGGSAVA
KLGSGAAPANAVTEAAQTTDGSVAGQSTGLSDSSRGLQSGQAAAGAPSGAAV--ADLPFK
ASDAIGVLMAYSAKVRIDQIGSNDTTDTLTNGVSSRRNQLLMDISSELGVASVDGAAEAT
LDKLAQIVNKAAPNYKPFGAVLSEALRDRLRSLFGAAGVKQQYIRDRVTNVWQLGEGWVA
SVLATLLLDTREGASSRGGDLAKLPTAAVQNKPEADKLIDAAVEVVAQLKGVAVALPSAG
GAAGGAVVDSAALDAFAEKVTGSNGVLAATARFVLNELGVAAPAP-EESEDENAAVVAAV
EAELGSDWPKQVAPRFDANKAILFDDRWASAREDLARAYYDNDPAA------LNGSFIGL
GKTIAAEAQWFANESESEELKAAFQKAGSEALEQVASNKNASRYANDIAIVTGVSPNSIA
AQVVEGLLAGGATVVATSHSFKPSIKAWAKQAYREHATGNAKLWLVPANLSSYRDVDALV
DWVGHEQKKTSGATTTILKPAWEPTLFFPFAAPPVHGTLADSGDLFESQARLMLWGVERA
IAGFSHIGADTNVQHKLHVVLPGSPNRGVFGGDGAYGEVKSAFDAIVNRARAEK-VWSSR
VTFAHPKIGWVRGTGLMVGNDPLVAVVERHGIRTYSTAQIAAKLLDLCTAESREQALKAP
LDVDLTGGLGSEPIDIKALRAEAMADAEKEAAA-ASSQETDGSVAGKSTGLSDSSRGQQI
KALPTPIVTKQAPVDLNDWTNVTAKPEDEIVIVSVGELGPWGSGRTRAQAELGIHSDGTV
DLSAGAVLELAWNMGLLTWADSPKPGWYDTD-GNLVPEEDIAERYHDEVVARSGIRPFEE
GMGNDY-KDGADEEEAEVFLDHDVTFSVPTREVAAEYVKLDEAHTTIAPDEESGEWNVTR
HAGSMIRVPRRATMTRTVGGQFPKGFDPTRWGIPASMVGDVDKIALWNIVTTVDAYLGAG
FTPAEILESIHPSLVASTQGTGFGGMMSMRKLYLDRFLNHEIPTDILQEALPNVVAAHVM
QSYIGGYGNMIQPVSACATAAVSLEEGVDKIALGKADFVVTGAIDDIGVESVIGFGNMNA
TANSEEMYGKGIDARFFSRANDRRRGGFLESQGGGTILVTRGDIAEKLGLPVAAVVGFIH
SYADGAHTSIPAPGLGALAAGLGGKDSKLVHDLAKLGVSADDIAVVSKHDTSTNANDPNE
SELHNTLAHAIGRTDGNPLFVISQKTLTGHAKGGACIFQVNGLTQLFKSGVIPANAALDC
VDPKL-QRDDHMVWVRKPLRIGGGEDEFGRETAGRPVKAGLATSLGFGHVSGFVALVHPG
AFEAAVAKADGEAALEAWRERANARLAAGQRHLEEGMMGRAALYEPIDNRRFREDHRG-Y
DHHEVEKAMLLNPDARLGADGYYE--------------------A
>Bifidobacterium_adolescentis
M----------------------------------------------------NTFFLDR
LN-SEPHALAFAGQSTPWPVALADQSANPALDEVLHTHAAAAQALLYPVSAELLATTGRP
VDLFGFEPNPARLGAA------------------AAASASVPGIALTQLGALLDAAALGY
NPA-QAKPVVVLGHSQGVLAVHMVQAICEAGSIDAAAAKIDEILAIATLIGVAGTRQARQ
LGLAARHGEATPMLSVKDITRAQVDALIERVDG---ARGPIAVAVTNSATHYVLSGYPED
LAAFGVEVAKEHKRQAKLREEKVRGGRVFDPTLEYLDVTLPFHSPLMADAVSQAVAWAEA
CGINADHARELAAEVLLNHVDWAARVRALMKSTDPSALWVLDFGPGNTVGKLFSTVAQGT
GVGVVEASTVADRGALSTLETLPERTQNWTRFAPSIIHTSAGD-KVRTAFTELTGKAPVL
LAGMTPTTVEPEIVAAAANAGYWAELAGGGQVTASVFDRHVAKLEEELEEGRTVEFNAMF
MDRYLWNLQFGSQRIVPKKRASGTPIDGVVVSAGIPEFDEAVELIHNLNADGFPYVSFKP
GTVDQIRQVVRIAKAVAPTKVLIEVEGGSAGGHHSWESLDDLLLSTYAEVREQANLVLVV
GGGIGTPERGADYITGEWAAEYGRPLMPVDGVLVGTAAMTAKEAHTNPEVKQMLVSTPGI
PAKGDDNDPFAPLGEQWVPSGQAKGGVTSGLSHLHADIYELENSSARCGRLLVRVMKHPE
ELESRRDEIIAALNATAKPYFGDLKTMTYLEWAQRFADLSF-------------------
-----PWVDETYADRFLHLLQRIEARVTTQESGEFAS-LFASRA---------------D
VEADPNAAIAKLAETYPQAGKLTVTPMDEAWFPVLVREYPKPMPFVPVIDNDLLRWWGQD
QLWQSEDSRYSADSVRIIPGPISVAGITTVDEPVADILGRFEAAMVKRVSAESASADKTA
---FAQLGAAVSAEEFIRKSPNISWVGHLMANPAYGTANGDANYEIRKVAVEGSVEKYDL
DIHLDTFWDNDPDGGASKHAVRD-------------IVIPLNV-DGNESGLFPVVDRDRL
PEHVYRMLADTAGIGNTAITGDKLTAMPQIE-EVSDKTAFPFGQAHTGYTLSANLGFDHE
AAT---GGALPSDLV-PSRIAPDALVGPAWPAIYAALGSVYV---NGFPVIEGLLNAVHL
DHLIELEVSEDELLKHTGERIELTSWADDYFESASGRVVTIHVTHT-----AQDGTLLAN
ETERFAIRGRAYSDALPPEAPDYGGIE-AEIESTPRRLLRRVKVVAPHEMTAFARTSGDF
NPIHTSHRGAAVSGLAAPLVHGMWLSATAQYAVQAL----DEKGAHYEIAGWTYNMYGMV
QLDDEVEISIERVGRVAHAGMVL--EVTSRIDGNIVSRGTAIVRAPKSAFVYPGQGIQKQ
GMVLDERAKSPAAREVWERADKVTREKLGFSILAVVRDNPKELTANGVTYRHPEGLLNLT
QFTQVALATVAFAQTARLREAGADIWPAYFAGHSLGEYNALSSFAGVIPLETVLELVFHR
GSTMHHLIPRDEKGRSNYRMGALRPNQFGVGDDGVREYVESVSKASGEFLEIVNYNLAGQ
QYAVAGTIAGLKALKADSARRVAEYGGKPAFMLVPGIDVPFHSTLLRKGVPEFRDKLDAL
LPKHIDYRGRLVGRYIPNLVAVPFEMTKEFAAKILEVVPSERIKAALDDPKVWDSYAEDD
QKLGRLLLTELLSWQFASPVRWIETQALLFGSAEQGGLGVEEYVEVGLGNAPTLANLGAK
TLRLPQFAGRDVTVYNVGRDEGRVYMTDSDSLVADDDADDSVAAPAAAS--APA-AAAAA
PAAVAAAPVAAAPAAAAPV----------------------APAGAPSGAAV--ADIPFN
ASDAIAMLLAYSAKVRPDQIGESDTTDTLTNGVSSRRNQLLMDISSELGVASVDGAAEAT
VKALSALVDKVAPNYKAFGPVLSDIVRDRVRGLFGAAGVKLGQITKRVTDTWQLGEGWAS
HVVAALVLETREGASSRGGDLASLSTEAASNAAAANALIDAAVQKVASDKGVAVAMPSAG
GAAGGAVVDSAALDAFAAKVTGADGVLASTAKFVLNQLGVTASVA-DDSADENAAVVAAV
EAELGSDWPKQVEPRFDERKAILFDDRWASAREDLSRAYYDNDASA------LDGSFIGL
GKAVADEAAWYAGKTADVELAAAFKRVADEALEQTNDSAEASRFAGDIAVVTGVAPNSIA
AQVVNGLLAGGATVVATSHSFRQSVKAWAKQTYREHAAGDAKLWLVPANLSSYRDVDALV
AWVGNVQKKTSGATTTILKPAYEPSLFFPFAAPPVHGTLADSGELFESQARLMLWGVERA
ITGFAKIGADTDVQHKLHVILPGSPNRGVFGGDGAYGEVKSAFDAIVNRARAEK-VWSSR
VTFAHPKIGWVRGTGLMGGNDPLVEVVERHGLKTYSTAEIAVKLLELSTKESREQAVKAP
LDVDLTGGLGSEPIDIKALRAEAMEDAAKAAAAEAGDEDKQGDCAAAAT---------LI
KALPSPRAPRQAKVDLKDWQHVTARPEDEIVIVSIGELGPWGSGRTRFEAELGIHSDGKV
DLSAGAVLELAWNMGLLTWNDSPKPGWYDTD-GNLVPEEDIAERYHDEVVARSGVRPFEE
GMGNDY-KDGADEEEAEVFLDHDVTFSVPTREIAEEYVKLDEAHTSYAADAESGEWNVTR
HAGSMIRVPRRAAMTRTVGGQFPKGFDPVKWGIPASMVGDVDKIALWNIVTTVDAYLSAG
FTPAEILEAVHPSMVASTQGTGFGGMASMRKLYLDRFLNHEIPTDILQEALPNVVAAHVM
QSYIGGYGNMIQPVSACATAAVSLEEGADKIALGKADFVVTGAIDDIGVESVIGFGNMNA
TANSEEMYAKGIDARFFSRANDRRRGGFVESQGGGTILLTRGDIALKLGLPVAGVVGFVH
SYADGAHTSIPAPGLGALAAGMGGKDSKLVHDLAKLGVTPDDIAVVSKHDTSTNANDPNE
SELHNTLAHAIGRTDGNPLFVISQKSLTGHAKGGACIFQVNGLTQLFKSGVVPANAALDC
VDPKL-KRDDHMVWLREPLKVGS-------------VKAGLATSLGFGHVSGFAAIVNPG
AFEASVANTAGEDALNEWRDRANARLAAGQRRLEEGMMGRAALYEPIDNRRFHEDGRG-Y
DAHEVEKAMLLDPNARLASTGYFE--------------------A
