# Supplementary material for: Comparative and Functional Genomics of Rhodococcus opacus PD630 for Biofuels Development
Source: PLoS Genet. 2011 Sep 8;7(9):e1002219. doi: 10.1371/journal.pgen.1002219 (PMC3169528; doi:10.1371/journal.pgen.1002219)
Supplement: Dataset S2 — Protein domain annotation of FAS type 1a synthase. Load onto multiple sequence alignment according to instructions presented in Dataset S1. (TXT) [file pgen.1002219.s002.txt]

JALVIEW_ANNOTATION
# Created: Fri Apr 22 15:38:29 EDT 2011

NO_GRAPH	domain structure	domain structure	|||||||||||||||||||||||||||||||||||||||||||||||||||||||||||||||E,AT|E,AT|E,AT|E,AT|E,AT|E,AT|E,AT|E,AT|E,AT|E,AT|E,AT|E,AT|E,AT|E,AT|E,AT|E,AT|E,AT|E,AT|E,AT|E,AT|E,AT|E,AT|E,AT|E,AT|E,AT|E,AT|E,AT|E,AT|E,AT|E,AT|E,AT|E,AT|E,AT|E,AT|E,AT|E,AT|E,AT|E,AT|E,AT|E,AT|E,AT|E,AT|E,AT|E,AT|E,AT|E,AT|E,AT|E,AT|E,AT|E,AT|E,AT|E,AT|E,AT|E,AT|E,AT|E,AT|E,AT|E,AT|E,AT|E,AT|E,AT|E,AT|E,AT|E,AT|E,AT|E,AT|E,AT|E,AT|E,AT|E,AT|E,AT|E,AT|E,AT|E,AT|E,AT|E,AT|E,AT|E,AT|E,AT|E,AT|E,AT|E,AT|E,AT|E,AT|E,AT|E,AT|E,AT|E,AT|E,AT|E,AT|E,AT|E,AT|E,AT|E,AT|E,AT|E,AT|E,AT|E,AT|E,AT|E,AT|E,AT|E,AT|E,AT|E,AT|E,AT|E,AT|E,AT|E,AT|E,AT|E,AT|E,AT|E,AT|E,AT|E,AT|E,AT|E,AT|E,AT|E,AT|E,AT|E,AT|E,AT|E,AT|E,AT|E,AT|E,AT|E,AT|E,AT|E,AT|E,AT|E,AT|E,AT|E,AT|E,AT|E,AT|E,AT|E,AT|E,AT|E,AT|E,AT|E,AT|E,AT|E,AT|E,AT|E,AT|E,AT|E,AT|E,AT|E,AT|E,AT|E,AT|E,AT|E,AT|E,AT|E,AT|E,AT|E,AT|E,AT|E,AT|E,AT|E,AT|E,AT|E,AT|E,AT|E,AT|E,AT|E,AT|E,AT|E,AT|E,AT|E,AT|E,AT|E,AT|E,AT|E,AT|E,AT|E,AT|E,AT|E,AT|E,AT|E,AT|E,AT|E,AT|E,AT|E,AT|E,AT|E,AT|E,AT|E,AT|E,AT|E,AT|E,AT|E,AT|E,AT|E,AT|E,AT|E,AT|E,AT|E,AT|E,AT|E,AT|E,AT|E,AT|E,AT|E,AT|E,AT|E,AT|E,AT|E,AT|E,AT|E,AT|E,AT|E,AT|E,AT|E,AT|E,AT|E,AT|E,AT|E,AT|E,AT|E,AT|E,AT|E,AT|E,AT|E,AT|E,AT|E,AT|E,AT|E,AT|E,AT|E,AT|E,AT|E,AT|E,AT|E,AT|E,AT|E,AT|E,AT|E,AT|E,AT|E,AT|E,AT|E,AT|E,AT|E,AT|E,AT|E,AT|E,AT|E,AT|E,AT|E,AT|E,AT|E,AT|E,AT|E,AT|E,AT|E,AT|E,AT|E,AT|E,AT|E,AT|E,AT|E,AT|E,AT|E,AT|E,AT|E,AT|E,AT|E,AT|E,AT|E,AT|E,AT|E,AT|E,AT|E,AT|E,AT|E,AT|E,AT|E,AT|E,AT|E,AT|E,AT|E,AT|E,AT|E,AT|E,AT|E,AT|E,AT|E,AT|E,AT|E,AT|E,AT|E,AT|E,AT|E,AT|E,AT|E,AT|E,AT|E,AT|E,AT|E,AT|E,AT|E,AT|E,AT|E,AT|E,AT|E,AT|E,AT|E,AT|E,AT|E,AT|E,AT|E,AT|E,AT|E,AT|E,AT|E,AT|E,AT|E,AT|E,AT|E,AT|E,AT|E,AT|E,AT|E,AT|E,AT|E,AT|E,AT|E,AT|E,AT|E,AT|E,AT|E,AT|E,AT|E,AT|E,AT|E,AT|E,AT|E,AT|E,AT|E,AT|E,AT|E,AT|E,AT|E,AT|E,AT|E,AT|E,AT|E,AT|E,AT|E,AT|E,AT|E,AT|E,AT|E,AT|E,AT|E,AT|E,AT|E,AT|E,AT|E,AT|E,AT|E,AT|E,AT|E,AT|E,AT|E,AT||||||||||||||E,ER|E,ER|E,ER|E,ER|E,ER|E,ER|E,ER|E,ER|E,ER|E,ER|E,ER|E,ER|E,ER|E,ER|E,ER|E,ER|E,ER|E,ER|E,ER|E,ER|E,ER|E,ER|E,ER|E,ER|E,ER|E,ER|E,ER|E,ER|E,ER|E,ER|E,ER|E,ER|E,ER|E,ER|E,ER|E,ER|E,ER|E,ER|E,ER|E,ER|E,ER|E,ER|E,ER|E,ER|E,ER|E,ER|E,ER|E,ER|E,ER|E,ER|E,ER|E,ER|E,ER|E,ER|E,ER|E,ER|E,ER|E,ER|E,ER|E,ER|E,ER|E,ER|E,ER|E,ER|E,ER|E,ER|E,ER|E,ER|E,ER|E,ER|E,ER|E,ER|E,ER|E,ER|E,ER|E,ER|E,ER|E,ER|E,ER|E,ER|E,ER|E,ER|E,ER|E,ER|E,ER|E,ER|E,ER|E,ER|E,ER|E,ER|E,ER|E,ER|E,ER|E,ER|E,ER|E,ER|E,ER|E,ER|E,ER|E,ER|E,ER|E,ER|E,ER|E,ER|E,ER|E,ER|E,ER|E,ER|E,ER|E,ER|E,ER|E,ER|E,ER|E,ER|E,ER|E,ER|E,ER|E,ER|E,ER|E,ER|E,ER|E,ER|E,ER|E,ER|E,ER|E,ER|E,ER|E,ER|E,ER|E,ER|E,ER|E,ER|E,ER|E,ER|E,ER|E,ER|E,ER|E,ER|E,ER|E,ER|E,ER|E,ER|E,ER|E,ER|E,ER|E,ER|E,ER|E,ER|E,ER|E,ER|E,ER|E,ER|E,ER|E,ER|E,ER|E,ER|E,ER|E,ER|E,ER|E,ER|E,ER|E,ER|E,ER|E,ER|E,ER|E,ER|E,ER|E,ER|E,ER|E,ER|E,ER|E,ER|E,ER|E,ER|E,ER|E,ER|E,ER|E,ER|E,ER|E,ER|E,ER|E,ER|E,ER|E,ER|E,ER|E,ER|E,ER|E,ER|E,ER|E,ER|E,ER|E,ER|E,ER|E,ER|E,ER|E,ER|E,ER|E,ER|E,ER|E,ER|E,ER|E,ER|E,ER|E,ER|E,ER|E,ER|E,ER|E,ER|E,ER|E,ER|E,ER|E,ER|E,ER|E,ER|E,ER|E,ER|E,ER|E,ER|E,ER|E,ER|E,ER|E,ER|E,ER|E,ER|E,ER|E,ER|E,ER|E,ER|E,ER|E,ER|E,ER|E,ER|E,ER|E,ER|E,ER|E,ER|E,ER|E,ER|E,ER|E,ER|E,ER|E,ER|E,ER|E,ER|E,ER|E,ER|E,ER|E,ER|E,ER|E,ER|E,ER|E,ER|E,ER|E,ER|E,ER|E,ER|E,ER|E,ER|E,ER|E,ER|E,ER|E,ER|E,ER|E,ER|E,ER|E,ER|E,ER|E,ER|E,ER|E,ER|E,ER|E,ER|E,ER|E,ER|E,ER|E,ER|E,ER|E,ER|E,ER|E,ER|E,ER|E,ER|E,ER|E,ER|E,ER|E,ER|E,ER|E,ER|E,ER|E,ER|E,ER|E,ER|E,ER|E,ER|E,ER|E,ER|E,ER|E,ER|E,ER|E,ER|E,ER|E,ER|E,ER|E,ER|E,ER|E,ER|E,ER|E,ER|E,ER|E,ER|E,ER|E,ER|E,ER|E,ER|E,ER|E,ER|E,ER|E,ER|E,ER|E,ER|E,ER|E,ER|E,ER|E,ER|E,ER|E,ER|E,ER|E,ER|E,ER|E,ER|E,ER|E,ER|E,ER|E,ER|E,ER|E,ER|E,ER|E,ER|E,ER|E,ER|E,ER|E,ER|E,ER|E,ER|E,ER|E,ER|E,ER|E,ER|E,ER|E,ER|E,ER|E,ER|E,ER|E,ER|E,ER|E,ER|E,ER|E,ER|E,ER|E,ER|E,ER|E,ER|E,ER|E,ER|E,ER|E,ER|E,ER|E,ER|E,ER|E,ER|E,ER|E,ER|E,ER|E,ER|E,ER|E,ER|E,ER|E,ER|E,ER|E,ER|E,ER|E,ER|E,ER|E,ER|E,ER|E,ER|E,ER|E,ER|E,ER|E,ER|E,ER|E,ER|E,ER|E,ER|E,ER|E,ER|E,ER|E,ER|E,ER|E,ER|E,ER|E,ER|E,ER|E,ER|E,ER|E,ER|E,ER|E,ER|E,ER|E,ER|E,ER|E,ER|E,ER|E,ER|E,ER|E,ER|E,ER|E,ER|E,ER|E,ER|E,ER|E,ER|E,ER|E,ER|E,ER|E,ER|E,ER|E,ER|E,ER|E,ER|E,ER|E,ER|E,ER|E,ER|E,ER|E,ER|E,ER|E,ER|E,ER|E,ER|E,ER|E,ER|E,ER|E,ER|E,ER|E,ER|E,ER|E,ER|E,ER|E,ER|E,ER|E,ER|E,ER|E,ER|E,ER|E,ER|E,ER|E,ER|E,ER|E,ER|E,ER|E,ER|E,ER|E,ER|E,ER|E,ER|E,ER|E,ER|E,ER|E,ER|E,ER|E,ER|E,ER|E,ER|E,ER|E,ER|E,ER|E,ER|E,ER|E,ER|E,ER|E,ER|E,ER|E,ER|E,ER|E,ER|E,ER|E,ER|E,ER|E,ER|E,ER|E,ER|E,ER|E,ER|E,ER|E,ER|E,ER|E,ER|E,ER|E,ER|E,ER|E,ER|E,ER|E,ER|E,ER|E,ER|E,ER|E,ER|E,ER|E,ER|E,ER|E,ER|E,ER|E,ER|E,ER|E,ER|E,ER|E,ER|E,ER|E,ER|E,ER|E,ER|E,ER|E,ER|E,ER|E,ER|E,ER|E,ER|E,ER|E,ER|E,ER|E,ER|E,ER|E,ER|E,ER|E,ER|E,ER|E,ER|E,ER|E,ER|E,ER|E,ER|E,ER|E,ER|E,ER|E,ER|E,ER|E,ER|E,ER|E,ER|E,ER|E,ER|E,ER|E,ER|E,ER|E,ER|E,ER|E,ER|E,ER|E,ER|E,ER|E,ER|E,ER|E,ER|E,ER|E,ER|E,ER|E,ER|E,ER|E,ER|E,ER|E,ER|E,ER|E,ER|E,ER|E,ER|E,ER|E,ER|E,ER|E,ER|E,ER|E,ER|E,ER|E,ER|E,ER|E,ER|E,ER|E,ER|E,ER|E,ER|E,ER|E,ER|E,ER|E,ER|E,ER|E,ER|E,ER|E,ER|E,ER|E,ER|E,ER|E,ER|E,ER|E,ER|E,ER|E,ER|E,ER|E,ER|E,ER|E,ER|E,ER|E,ER|E,ER|E,ER|E,ER|E,ER|E,ER|E,ER|E,ER|E,ER|E,ER|E,ER|E,ER|E,ER|E,ER|E,ER|E,ER|E,ER|E,ER|E,ER|E,ER|E,ER|E,ER|E,ER|E,ER|E,ER|E,ER|E,ER|E,ER|E,ER|E,ER|E,ER|E,ER|E,ER|E,ER|E,ER|E,ER|E,ER|E,ER|E,ER|E,ER|E,ER|E,ER|E,ER|E,ER|E,ER|E,ER|E,ER|E,ER|E,ER|E,ER|E,ER|E,ER|E,ER|E,ER|E,ER|E,ER|E,ER|E,ER|E,ER|E,ER|E,ER|E,ER|E,ER|E,ER|E,ER|E,ER|E,ER|E,ER|E,ER|E,ER|E,ER|E,ER|E,ER|E,ER|E,ER|E,ER|E,ER|E,ER|E,ER|E,ER|E,ER|E,ER|E,ER|E,ER|E,ER|E,ER|E,ER|E,ER|E,ER|E,ER|E,ER|E,ER|E,ER|E,ER|E,ER|E,ER|E,ER|E,ER|E,ER|E,ER|E,ER|E,ER|E,ER|E,ER|E,ER|E,ER|E,ER|E,ER|E,ER|E,ER|E,ER|E,ER|E,ER|E,ER|E,ER|E,ER|E,ER|E,ER|E,ER|E,ER|E,ER|E,ER|E,ER|E,ER|E,ER|E,ER|E,ER|E,ER|E,ER|E,ER|E,ER|E,ER|E,ER|E,ER|E,ER|E,ER|E,ER|E,ER|E,ER|E,ER|E,ER|E,ER|E,ER|E,ER|E,ER|E,ER|E,ER|E,ER|E,ER|E,ER|E,ER|E,ER|E,ER|E,ER|E,ER|E,ER|E,ER|E,ER|E,ER|E,ER|E,ER|E,ER|E,ER|E,ER|E,ER|E,ER|E,ER|E,ER|E,ER|E,ER|E,ER|E,ER|E,ER|E,ER|E,ER|||||||||||||||||||||||||||||||||||||||||||||||||||||||||||||||||||||||||||||||||||||||||||||||||||||||||||||||||||||||||||||||||||||||||||||||E,DH|E,DH|E,DH|E,DH|E,DH|E,DH|E,DH|E,DH|E,DH|E,DH|E,DH|E,DH|E,DH|E,DH|E,DH|E,DH|E,DH|E,DH|E,DH|E,DH|E,DH|E,DH|E,DH|E,DH|E,DH|E,DH|E,DH|E,DH|E,DH|E,DH|E,DH|E,DH|E,DH|E,DH|E,DH|E,DH|E,DH|E,DH|E,DH|E,DH|E,DH|E,DH|E,DH|E,DH|E,DH|E,DH|E,DH|E,DH|E,DH|E,DH|E,DH|E,DH|E,DH|E,DH|E,DH|E,DH|E,DH|E,DH|E,DH|E,DH|E,DH|E,DH|E,DH|E,DH|E,DH|E,DH|E,DH|E,DH|E,DH|E,DH|E,DH|E,DH|E,DH|E,DH|E,DH|E,DH|E,DH|E,DH|E,DH|E,DH|E,DH|E,DH|E,DH|E,DH|E,DH|E,DH|E,DH|E,DH|E,DH|E,DH|E,DH|E,DH|E,DH|E,DH|E,DH|E,DH|E,DH|E,DH|E,DH|E,DH|E,DH|E,DH|E,DH|E,DH|E,DH|E,DH|E,DH|E,DH|E,DH|E,DH|E,DH|E,DH|E,DH|E,DH|E,DH||E,MPT|E,MPT|E,MPT|E,MPT|E,MPT|E,MPT|E,MPT|E,MPT|E,MPT|E,MPT|E,MPT|E,MPT|E,MPT|E,MPT|E,MPT|E,MPT|E,MPT|E,MPT|E,MPT|E,MPT|E,MPT|E,MPT|E,MPT|E,MPT|E,MPT|E,MPT|E,MPT|E,MPT|E,MPT|E,MPT|E,MPT|E,MPT|E,MPT|E,MPT|E,MPT|E,MPT|E,MPT|E,MPT|E,MPT|E,MPT|E,MPT|E,MPT|E,MPT|E,MPT|E,MPT|E,MPT|E,MPT|E,MPT|E,MPT|E,MPT|E,MPT|E,MPT|E,MPT|E,MPT|E,MPT|E,MPT|E,MPT|E,MPT|E,MPT|E,MPT|E,MPT|E,MPT|E,MPT|E,MPT|E,MPT|E,MPT|E,MPT|E,MPT|E,MPT|E,MPT|E,MPT|E,MPT|E,MPT|E,MPT|E,MPT|E,MPT|E,MPT|E,MPT|E,MPT|E,MPT|E,MPT|E,MPT|E,MPT|E,MPT|E,MPT|E,MPT|E,MPT|E,MPT|E,MPT|E,MPT|E,MPT|E,MPT|E,MPT|E,MPT|E,MPT|E,MPT|E,MPT|E,MPT|E,MPT|E,MPT|E,MPT|E,MPT|E,MPT|E,MPT|E,MPT|E,MPT|E,MPT|E,MPT|E,MPT|E,MPT|E,MPT|E,MPT|E,MPT|E,MPT|E,MPT|E,MPT|E,MPT|E,MPT|E,MPT|E,MPT|E,MPT|E,MPT|E,MPT|E,MPT|E,MPT|E,MPT|E,MPT|E,MPT|E,MPT|E,MPT|E,MPT|E,MPT|E,MPT|E,MPT|E,MPT|E,MPT|E,MPT|E,MPT|E,MPT|E,MPT|E,MPT|E,MPT|E,MPT|E,MPT|E,MPT|E,MPT|E,MPT|E,MPT|E,MPT|E,MPT|E,MPT|E,MPT|E,MPT|E,MPT|E,MPT|E,MPT|E,MPT|E,MPT|E,MPT|E,MPT|E,MPT|E,MPT|E,MPT|E,MPT|E,MPT|E,MPT|E,MPT|E,MPT|E,MPT|E,MPT|E,MPT|E,MPT|E,MPT|E,MPT|E,MPT|E,MPT|E,MPT|E,MPT|E,MPT|E,MPT|E,MPT|E,MPT|E,MPT|E,MPT|E,MPT|E,MPT|E,MPT|E,MPT|E,MPT|E,MPT|E,MPT|E,MPT|E,MPT|E,MPT|E,MPT|E,MPT|E,MPT|E,MPT|E,MPT|E,MPT|E,MPT|E,MPT|E,MPT|E,MPT|E,MPT|E,MPT|E,MPT|E,MPT|E,MPT|E,MPT|E,MPT|E,MPT|E,MPT|E,MPT|E,MPT|E,MPT|E,MPT|E,MPT|E,MPT|E,MPT|E,MPT|E,MPT|E,MPT|E,MPT|E,MPT|E,MPT|E,MPT|E,MPT|E,MPT|E,MPT|E,MPT|E,MPT|E,MPT|E,MPT|E,MPT|E,MPT|E,MPT|E,MPT|E,MPT|E,MPT|E,MPT|E,MPT|E,MPT|E,MPT|E,MPT|E,MPT|E,MPT|E,MPT|E,MPT|E,MPT|E,MPT|E,MPT|E,MPT|E,MPT|E,MPT|E,MPT|E,MPT|E,MPT|E,MPT|E,MPT|E,MPT|E,MPT|E,MPT|E,MPT|E,MPT|E,MPT|E,MPT|E,MPT|E,MPT|E,MPT|E,MPT|E,MPT|E,MPT|E,MPT|E,MPT|E,MPT|E,MPT|E,MPT|E,MPT|E,MPT|E,MPT|E,MPT|E,MPT|E,MPT|E,MPT|E,MPT|E,MPT|E,MPT|E,MPT|E,MPT|E,MPT|E,MPT|E,MPT|E,MPT|E,MPT|E,MPT|E,MPT|E,MPT|E,MPT|E,MPT|E,MPT|E,MPT|E,MPT|E,MPT|E,MPT|E,MPT|E,MPT|E,MPT|E,MPT|E,MPT|E,MPT|E,MPT|E,MPT|E,MPT|E,MPT|E,MPT|E,MPT|E,MPT|E,MPT|E,MPT|E,MPT|E,MPT|E,MPT|E,MPT|E,MPT|E,MPT|E,MPT|E,MPT|E,MPT|E,MPT|E,MPT|E,MPT|E,MPT|E,MPT|E,MPT|E,MPT|E,MPT|E,MPT|E,MPT|E,MPT|E,MPT|E,MPT|E,MPT|E,MPT|E,MPT|E,MPT|E,MPT|E,MPT|E,MPT|E,MPT|E,MPT|E,MPT|E,MPT|E,MPT|E,MPT|E,MPT|E,MPT|E,MPT|E,MPT|E,MPT|E,MPT|E,MPT|E,MPT|E,MPT|E,MPT|E,MPT|E,MPT||||||||||||||||||||||||||||||||||||||||||||||||||||||||||||||||||||||||||||||||||||||||||||||||||||||||||||||||||||E,ACPKR|E,ACPKR|E,ACPKR|E,ACPKR|E,ACPKR|E,ACPKR|E,ACPKR|E,ACPKR|E,ACPKR|E,ACPKR|E,ACPKR|E,ACPKR|E,ACPKR|E,ACPKR|E,ACPKR|E,ACPKR|E,ACPKR|E,ACPKR|E,ACPKR|E,ACPKR|E,ACPKR|E,ACPKR|E,ACPKR|E,ACPKR|E,ACPKR|E,ACPKR|E,ACPKR|E,ACPKR|E,ACPKR|E,ACPKR|E,ACPKR|E,ACPKR|E,ACPKR|E,ACPKR|E,ACPKR|E,ACPKR|E,ACPKR|E,ACPKR|E,ACPKR|E,ACPKR|E,ACPKR|E,ACPKR|E,ACPKR|E,ACPKR|E,ACPKR|E,ACPKR|E,ACPKR|E,ACPKR|E,ACPKR|E,ACPKR|E,ACPKR|E,ACPKR|E,ACPKR|E,ACPKR|E,ACPKR|E,ACPKR|E,ACPKR|E,ACPKR|E,ACPKR|E,ACPKR|E,ACPKR|E,ACPKR|E,ACPKR|E,ACPKR|E,ACPKR|E,ACPKR|E,ACPKR|E,ACPKR|E,ACPKR|E,ACPKR|E,ACPKR|E,ACPKR|E,ACPKR|E,ACPKR|E,ACPKR|E,ACPKR|E,ACPKR|E,ACPKR|E,ACPKR|E,ACPKR|E,ACPKR|E,ACPKR|E,ACPKR|E,ACPKR|E,ACPKR|E,ACPKR|E,ACPKR|E,ACPKR|E,ACPKR|E,ACPKR|E,ACPKR|E,ACPKR|E,ACPKR|E,ACPKR|E,ACPKR|E,ACPKR|E,ACPKR|E,ACPKR|E,ACPKR|E,ACPKR|E,ACPKR|E,ACPKR|E,ACPKR|E,ACPKR|E,ACPKR|E,ACPKR|E,ACPKR|E,ACPKR|E,ACPKR|E,ACPKR|E,ACPKR|E,ACPKR|E,ACPKR|E,ACPKR|E,ACPKR|E,ACPKR|E,ACPKR|E,ACPKR|E,ACPKR|E,ACPKR|E,ACPKR|E,ACPKR|E,ACPKR|E,ACPKR|E,ACPKR|E,ACPKR|E,ACPKR|E,ACPKR|E,ACPKR|E,ACPKR|E,ACPKR|E,ACPKR|E,ACPKR|E,ACPKR|E,ACPKR|E,ACPKR|E,ACPKR|E,ACPKR|E,ACPKR|E,ACPKR|E,ACPKR|E,ACPKR|E,ACPKR|E,ACPKR|E,ACPKR|E,ACPKR|E,ACPKR|E,ACPKR|E,ACPKR|E,ACPKR|E,ACPKR|E,ACPKR|E,ACPKR|E,ACPKR|E,ACPKR|E,ACPKR|E,ACPKR|E,ACPKR|E,ACPKR|E,ACPKR|E,ACPKR|E,ACPKR|E,ACPKR|E,ACPKR|E,ACPKR|E,ACPKR|E,ACPKR|E,ACPKR|E,ACPKR|E,ACPKR|E,ACPKR|E,ACPKR|E,ACPKR|E,ACPKR|E,ACPKR|E,ACPKR|E,ACPKR|E,ACPKR|E,ACPKR|E,ACPKR|E,ACPKR|E,ACPKR|E,ACPKR|E,ACPKR|E,ACPKR|E,ACPKR|E,ACPKR|E,ACPKR|E,ACPKR|E,ACPKR|E,ACPKR|E,ACPKR|E,ACPKR|E,ACPKR|E,ACPKR|E,ACPKR|E,ACPKR|E,ACPKR|E,ACPKR|E,ACPKR|E,ACPKR|E,ACPKR|E,ACPKR|E,ACPKR|E,ACPKR|E,ACPKR|E,ACPKR|E,ACPKR|E,ACPKR|E,ACPKR|E,ACPKR|E,ACPKR|E,ACPKR|E,ACPKR|E,ACPKR|E,ACPKR|E,ACPKR|E,ACPKR|E,ACPKR|E,ACPKR|E,ACPKR|E,ACPKR|E,ACPKR|E,ACPKR|E,ACPKR|E,ACPKR|E,ACPKR|E,ACPKR|E,ACPKR|E,ACPKR|E,ACPKR|E,ACPKR|E,ACPKR|E,ACPKR|E,ACPKR|E,ACPKR|E,ACPKR|E,ACPKR|E,ACPKR|E,ACPKR|E,ACPKR|E,ACPKR|E,ACPKR|E,ACPKR|E,ACPKR|E,ACPKR|E,ACPKR|E,ACPKR|E,ACPKR|E,ACPKR|E,ACPKR|E,ACPKR|E,ACPKR|E,ACPKR|E,ACPKR|E,ACPKR|E,ACPKR|E,ACPKR|E,ACPKR|E,ACPKR|E,ACPKR|E,ACPKR|E,ACPKR|E,ACPKR|E,ACPKR|E,ACPKR|E,ACPKR|E,ACPKR|E,ACPKR|E,ACPKR|E,ACPKR|E,ACPKR|E,ACPKR|E,ACPKR|E,ACPKR|E,ACPKR|E,ACPKR|E,ACPKR|E,ACPKR|E,ACPKR|E,ACPKR|E,ACPKR|E,ACPKR|E,ACPKR|E,ACPKR|E,ACPKR|E,ACPKR|E,ACPKR|E,ACPKR|E,ACPKR|E,ACPKR|E,ACPKR|E,ACPKR|E,ACPKR|E,ACPKR|E,ACPKR|E,ACPKR|E,ACPKR|E,ACPKR|E,ACPKR|E,ACPKR|E,ACPKR|E,ACPKR|E,ACPKR|E,ACPKR|E,ACPKR|E,ACPKR|E,ACPKR|E,ACPKR|E,ACPKR|E,ACPKR|E,ACPKR|E,ACPKR|E,ACPKR|E,ACPKR|E,ACPKR|E,ACPKR|E,ACPKR|E,ACPKR|E,ACPKR|E,ACPKR|E,ACPKR|E,ACPKR|E,ACPKR|E,ACPKR|E,ACPKR|E,ACPKR|E,ACPKR|E,ACPKR|E,ACPKR|E,ACPKR|E,ACPKR|E,ACPKR|E,ACPKR|E,ACPKR|E,ACPKR|E,ACPKR|E,ACPKR|E,ACPKR|E,ACPKR|E,ACPKR|E,ACPKR|E,ACPKR|E,ACPKR|E,ACPKR|E,ACPKR|E,ACPKR|E,ACPKR|E,ACPKR|E,ACPKR|E,ACPKR|E,ACPKR|E,ACPKR|E,ACPKR|E,ACPKR|E,ACPKR|E,ACPKR|E,ACPKR|E,ACPKR|E,ACPKR|E,ACPKR|E,ACPKR|E,ACPKR|E,ACPKR|E,ACPKR|E,ACPKR|E,ACPKR|E,ACPKR|E,ACPKR|E,ACPKR|E,ACPKR|E,ACPKR|E,ACPKR|E,ACPKR|E,ACPKR|E,ACPKR|E,ACPKR|E,ACPKR|E,ACPKR|E,ACPKR|E,ACPKR|E,ACPKR|E,ACPKR|E,ACPKR|E,ACPKR|E,ACPKR|E,ACPKR|E,ACPKR|E,ACPKR|E,ACPKR|E,ACPKR|E,ACPKR|E,ACPKR|E,ACPKR|E,ACPKR|E,ACPKR|E,ACPKR|E,ACPKR|E,ACPKR|E,ACPKR|E,ACPKR|E,ACPKR|E,ACPKR|E,ACPKR|E,ACPKR|E,ACPKR|E,ACPKR|E,ACPKR|E,ACPKR|E,ACPKR|E,ACPKR|E,ACPKR|E,ACPKR|E,ACPKR|E,ACPKR|E,ACPKR|E,ACPKR|E,ACPKR|E,ACPKR|E,ACPKR|E,ACPKR|E,ACPKR|E,ACPKR|E,ACPKR|E,ACPKR|E,ACPKR|E,ACPKR|E,ACPKR|E,ACPKR|E,ACPKR|E,ACPKR|E,ACPKR|E,ACPKR|E,ACPKR|E,ACPKR|E,ACPKR|E,ACPKR|E,ACPKR|E,ACPKR|E,ACPKR|E,ACPKR|E,ACPKR|E,ACPKR|E,ACPKR|E,ACPKR|E,ACPKR|E,ACPKR|E,ACPKR|E,ACPKR|E,ACPKR|E,ACPKR|E,ACPKR|E,ACPKR|E,ACPKR|E,ACPKR|E,ACPKR|E,ACPKR|E,ACPKR|E,ACPKR|E,ACPKR|E,ACPKR|E,ACPKR|E,ACPKR|E,ACPKR|E,ACPKR|E,ACPKR|E,ACPKR|E,ACPKR|E,ACPKR|E,ACPKR|E,ACPKR|E,ACPKR|E,ACPKR|E,ACPKR|E,ACPKR|E,ACPKR|E,ACPKR|E,ACPKR|E,ACPKR|E,ACPKR|E,ACPKR|E,ACPKR|E,ACPKR|E,ACPKR|E,ACPKR|E,ACPKR|E,ACPKR|E,ACPKR|E,ACPKR|E,ACPKR|E,ACPKR|E,ACPKR|E,ACPKR|E,ACPKR|E,ACPKR|E,ACPKR|E,ACPKR|E,ACPKR|E,ACPKR|E,ACPKR|E,ACPKR|E,ACPKR|E,ACPKR|E,ACPKR|E,ACPKR|E,ACPKR|E,ACPKR|E,ACPKR|E,ACPKR|E,ACPKR|E,ACPKR|E,ACPKR|E,ACPKR|E,ACPKR|E,ACPKR|E,ACPKR|E,ACPKR|E,ACPKR|E,ACPKR|E,ACPKR|E,ACPKR|E,ACPKR|E,ACPKR|E,ACPKR|E,ACPKR|E,ACPKR|E,ACPKR|E,ACPKR|E,ACPKR|E,ACPKR|E,ACPKR|E,ACPKR|E,ACPKR|E,ACPKR|E,ACPKR|E,ACPKR|E,ACPKR|E,ACPKR|E,ACPKR|E,ACPKR|E,ACPKR|E,ACPKR|E,ACPKR|E,ACPKR|E,ACPKR|E,ACPKR|E,ACPKR|E,ACPKR|E,ACPKR|E,ACPKR|E,ACPKR|E,ACPKR|E,ACPKR|E,ACPKR|E,ACPKR|E,ACPKR|E,ACPKR|E,ACPKR|E,ACPKR|E,ACPKR|E,ACPKR|E,ACPKR|E,ACPKR|E,ACPKR|E,ACPKR|E,ACPKR|E,ACPKR|E,ACPKR|E,ACPKR|E,ACPKR|E,ACPKR|E,ACPKR|E,ACPKR|E,ACPKR|E,ACPKR|E,ACPKR|E,ACPKR|E,ACPKR|E,ACPKR|E,ACPKR|E,ACPKR|E,ACPKR|E,ACPKR|E,ACPKR|E,ACPKR|E,ACPKR|E,ACPKR|E,ACPKR|E,ACPKR|E,ACPKR|E,ACPKR|E,ACPKR|E,ACPKR|E,ACPKR|E,ACPKR|E,ACPKR|E,ACPKR|E,ACPKR|E,ACPKR|E,ACPKR|E,ACPKR|E,ACPKR|E,ACPKR|E,ACPKR|E,ACPKR|E,ACPKR|E,ACPKR|E,ACPKR|E,ACPKR|E,ACPKR|E,ACPKR|E,ACPKR|E,ACPKR|E,ACPKR|E,ACPKR|E,ACPKR|E,ACPKR|E,ACPKR|E,ACPKR|E,ACPKR|E,ACPKR|E,ACPKR|E,ACPKR|E,ACPKR|E,ACPKR|E,ACPKR|E,ACPKR|E,ACPKR|E,ACPKR|E,ACPKR|E,ACPKR|E,ACPKR|E,ACPKR|E,ACPKR|E,ACPKR|E,ACPKR|E,ACPKR|E,ACPKR|E,ACPKR|E,ACPKR|E,ACPKR|E,ACPKR|E,ACPKR|E,ACPKR|E,ACPKR|E,ACPKR|E,ACPKR|E,ACPKR|E,ACPKR|E,ACPKR|E,ACPKR|E,ACPKR|E,ACPKR|E,ACPKR|E,ACPKR|E,ACPKR|E,ACPKR|E,ACPKR|E,ACPKR|E,ACPKR|E,ACPKR|E,ACPKR|E,ACPKR|E,ACPKR|E,ACPKR|E,ACPKR|E,ACPKR|E,ACPKR|E,ACPKR|E,ACPKR|E,ACPKR|E,ACPKR|E,ACPKR|E,ACPKR|E,ACPKR|E,ACPKR|E,ACPKR|E,ACPKR|E,ACPKR|E,ACPKR|E,ACPKR|E,ACPKR|E,ACPKR|E,ACPKR|E,ACPKR|E,ACPKR|E,ACPKR|E,ACPKR|E,ACPKR|E,ACPKR|E,ACPKR|E,ACPKR|E,ACPKR|E,ACPKR|E,ACPKR|E,ACPKR|E,ACPKR|E,ACPKR|E,ACPKR|E,ACPKR|E,ACPKR|E,ACPKR|E,ACPKR|E,ACPKR|E,ACPKR|E,ACPKR|E,ACPKR|E,ACPKR|E,ACPKR|E,ACPKR|E,ACPKR|E,ACPKR|E,ACPKR|E,ACPKR|E,ACPKR|E,ACPKR|E,ACPKR|E,ACPKR|E,ACPKR|E,ACPKR|E,ACPKR|E,ACPKR|E,ACPKR|E,ACPKR|E,ACPKR|E,ACPKR|E,ACPKR|E,ACPKR|E,ACPKR|E,ACPKR|E,ACPKR|E,ACPKR|E,ACPKR|E,ACPKR|E,ACPKR|E,ACPKR|E,ACPKR|E,ACPKR|E,ACPKR|E,ACPKR|E,ACPKR|E,ACPKR|E,ACPKR|E,ACPKR|E,ACPKR|E,ACPKR|E,ACPKR|E,ACPKR|E,ACPKR|E,ACPKR|E,ACPKR|E,ACPKR|E,ACPKR|E,ACPKR|E,ACPKR|E,ACPKR|E,ACPKR|E,ACPKR|E,ACPKR|E,ACPKR|E,ACPKR|E,ACPKR|E,ACPKR|E,ACPKR|E,ACPKR|E,ACPKR|E,ACPKR|E,ACPKR|E,ACPKR|E,ACPKR|E,ACPKR|E,ACPKR|E,ACPKR|E,ACPKR|E,ACPKR|E,ACPKR|E,ACPKR|E,ACPKR|E,ACPKR|E,ACPKR|E,ACPKR|E,ACPKR|E,ACPKR|E,ACPKR|E,ACPKR|E,ACPKR|E,ACPKR|E,ACPKR|E,ACPKR|E,ACPKR|E,ACPKR|E,ACPKR|E,ACPKR|E,ACPKR|E,ACPKR|E,ACPKR|E,ACPKR|E,ACPKR|E,ACPKR|E,ACPKR|E,ACPKR|E,ACPKR|E,ACPKR|E,ACPKR|E,ACPKR|E,ACPKR|E,ACPKR|E,ACPKR|E,ACPKR|E,ACPKR|E,ACPKR|E,ACPKR|E,ACPKR|E,ACPKR|E,ACPKR|E,ACPKR|E,ACPKR|E,ACPKR|E,ACPKR|E,ACPKR|E,ACPKR|E,ACPKR|E,ACPKR|E,ACPKR|E,ACPKR|E,ACPKR|E,ACPKR|E,ACPKR|E,ACPKR|E,ACPKR|E,ACPKR|E,ACPKR|E,ACPKR|E,ACPKR|E,ACPKR|E,ACPKR|E,ACPKR|E,ACPKR|E,ACPKR|E,ACPKR|E,ACPKR|E,ACPKR|E,ACPKR|E,ACPKR|E,ACPKR|E,ACPKR|E,ACPKR|E,ACPKR|E,ACPKR||E,KS|E,KS|E,KS|E,KS|E,KS|E,KS|E,KS|E,KS|E,KS|E,KS|E,KS|E,KS|E,KS|E,KS|E,KS|E,KS|E,KS|E,KS|E,KS|E,KS|E,KS|E,KS|E,KS|E,KS|E,KS|E,KS|E,KS|E,KS|E,KS|E,KS|E,KS|E,KS|E,KS|E,KS|E,KS|E,KS|E,KS|E,KS|E,KS|E,KS|E,KS|E,KS|E,KS|E,KS|E,KS|E,KS|E,KS|E,KS|E,KS|E,KS|E,KS|E,KS|E,KS|E,KS|E,KS|E,KS|E,KS|E,KS|E,KS|E,KS|E,KS|E,KS|E,KS|E,KS|E,KS|E,KS|E,KS|E,KS|E,KS|E,KS|E,KS|E,KS|E,KS|E,KS|E,KS|E,KS|E,KS|E,KS|E,KS|E,KS|E,KS|E,KS|E,KS|E,KS|E,KS|E,KS|E,KS|E,KS|E,KS|E,KS|E,KS|E,KS|E,KS|E,KS|E,KS|E,KS|E,KS|E,KS|E,KS|E,KS|E,KS|E,KS|E,KS|E,KS|E,KS|E,KS|E,KS|E,KS|E,KS|E,KS|E,KS|E,KS|E,KS|E,KS|E,KS|E,KS|E,KS|E,KS|E,KS|E,KS|E,KS|E,KS|E,KS|E,KS|E,KS|E,KS|E,KS|E,KS|E,KS|E,KS|E,KS|E,KS|E,KS|E,KS|E,KS|E,KS|E,KS|E,KS|E,KS|E,KS|E,KS|E,KS|E,KS|E,KS|E,KS|E,KS|E,KS|E,KS|E,KS|E,KS|E,KS|E,KS|E,KS|E,KS|E,KS|E,KS|E,KS|E,KS|E,KS|E,KS|E,KS|E,KS|E,KS|E,KS|E,KS|E,KS|E,KS|E,KS|E,KS|E,KS|E,KS|E,KS|E,KS|E,KS|E,KS|E,KS|E,KS|E,KS|E,KS|E,KS|E,KS|E,KS|E,KS|E,KS|E,KS|E,KS|E,KS|E,KS|E,KS|E,KS|E,KS|E,KS|E,KS|E,KS|E,KS|E,KS|E,KS|E,KS|E,KS|E,KS|E,KS|E,KS|E,KS|E,KS|E,KS|E,KS|E,KS|E,KS|E,KS|E,KS|E,KS|E,KS|E,KS|E,KS|E,KS|E,KS|E,KS|E,KS|E,KS|E,KS|E,KS|E,KS|E,KS|E,KS|E,KS|E,KS|E,KS|E,KS|E,KS|E,KS|E,KS|E,KS|E,KS|E,KS|E,KS|E,KS|E,KS|E,KS|E,KS|E,KS|E,KS|E,KS|E,KS|E,KS|E,KS|E,KS|E,KS|E,KS|E,KS|E,KS|E,KS|E,KS|E,KS|E,KS|E,KS|E,KS|E,KS|E,KS|E,KS|E,KS|E,KS|E,KS|E,KS|E,KS|E,KS|E,KS|E,KS|E,KS|E,KS|E,KS|E,KS|E,KS|E,KS|E,KS|E,KS|E,KS|E,KS|E,KS|E,KS|E,KS|E,KS|E,KS|E,KS|E,KS|E,KS|E,KS|E,KS|E,KS|E,KS|E,KS|E,KS|E,KS|E,KS|E,KS|E,KS|E,KS|E,KS|E,KS|E,KS|E,KS|E,KS|E,KS|E,KS|E,KS|E,KS|E,KS|E,KS|E,KS|E,KS|E,KS|E,KS|E,KS|E,KS|E,KS|E,KS|E,KS|E,KS|E,KS|E,KS|E,KS|E,KS|E,KS|E,KS|E,KS|E,KS|E,KS|E,KS|E,KS|E,KS|E,KS|E,KS|E,KS|E,KS|E,KS|E,KS|E,KS|E,KS|E,KS|E,KS|E,KS|E,KS|E,KS|E,KS|E,KS|E,KS|E,KS|E,KS|E,KS|E,KS|E,KS|E,KS|E,KS|E,KS|E,KS|E,KS|E,KS|E,KS|E,KS|E,KS|E,KS|E,KS|E,KS|E,KS|E,KS|E,KS|E,KS|E,KS|E,KS|E,KS|E,KS|E,KS|E,KS|E,KS|E,KS|E,KS|E,KS|E,KS|E,KS|E,KS|E,KS|E,KS|E,KS|E,KS|E,KS|E,KS|E,KS|E,KS|E,KS|E,KS|E,KS|E,KS|E,KS|E,KS|E,KS|E,KS|E,KS|E,KS|E,KS|E,KS|E,KS|E,KS|E,KS|E,KS|E,KS|E,KS|E,KS|E,KS|E,KS|E,KS|E,KS|E,KS|E,KS|E,KS|E,KS|E,KS|E,KS|E,KS|E,KS|E,KS|E,KS|E,KS|E,KS||||||||||||||||||||||||||||||||||||||||||||||||||||||||||||||||||||||||||||||||||||||||||||||||||||||||||
BAR_GRAPH	Conservation	Conservation of total alignment less than 25% gaps	11.0,*,11.0,[ffe600]|0.0,-,0.0,[4d0000]|0.0,-,0.0,[4d0000]|0.0,-,0.0,[4d0000]|0.0,-,0.0,[4d0000]|0.0,-,0.0,[4d0000]|0.0,-,0.0,[4d0000]|0.0,-,0.0,[4d0000]|0.0,-,0.0,[4d0000]|0.0,-,0.0,[4d0000]|0.0,-,0.0,[4d0000]|0.0,-,0.0,[4d0000]|0.0,-,0.0,[4d0000]|0.0,-,0.0,[4d0000]|0.0,-,0.0,[4d0000]|0.0,-,0.0,[4d0000]|0.0,-,0.0,[4d0000]|0.0,-,0.0,[4d0000]|0.0,-,0.0,[4d0000]|0.0,-,0.0,[4d0000]|0.0,-,0.0,[4d0000]|0.0,-,0.0,[4d0000]|0.0,-,0.0,[4d0000]|0.0,-,0.0,[4d0000]|0.0,-,0.0,[4d0000]|0.0,-,0.0,[4d0000]|0.0,-,0.0,[4d0000]|0.0,-,0.0,[4d0000]|0.0,-,0.0,[4d0000]|0.0,-,0.0,[4d0000]|0.0,-,0.0,[4d0000]|0.0,-,0.0,[4d0000]|0.0,-,0.0,[4d0000]|0.0,-,0.0,[4d0000]|0.0,-,0.0,[4d0000]|0.0,-,0.0,[4d0000]|0.0,-,0.0,[4d0000]|0.0,-,0.0,[4d0000]|0.0,-,0.0,[4d0000]|0.0,-,0.0,[4d0000]|0.0,-,0.0,[4d0000]|0.0,-,0.0,[4d0000]|0.0,-,0.0,[4d0000]|0.0,-,0.0,[4d0000]|0.0,-,0.0,[4d0000]|0.0,-,0.0,[4d0000]|0.0,-,0.0,[4d0000]|0.0,-,0.0,[4d0000]|0.0,-,0.0,[4d0000]|0.0,-,0.0,[4d0000]|0.0,-,0.0,[4d0000]|0.0,-,0.0,[4d0000]|0.0,-,0.0,[4d0000]|4.0,4,4.0,[8d5300]|2.0,2,2.0,[6d2a00]|2.0,2,2.0,[6d2a00]|4.0,4,4.0,[8d5300]|9.0,9,9.0,[dfbc00]|8.0,8,8.0,[cea700]|5.0,5,5.0,[9e6800]|8.0,8,8.0,[cea700]|0.0,0,0.0,[4d0000]|1.0,1,1.0,[5d1500]|5.0,5,5.0,[9e6800]|5.0,5,5.0,[9e6800]|5.0,5,5.0,[9e6800]|3.0,3,3.0,[7d3f00]|11.0,*,11.0,[ffe600]|7.0,7,7.0,[be9200]|7.0,7,7.0,[be9200]|9.0,9,9.0,[dfbc00]|10.0,+,10.0,[efd100]|11.0,*,11.0,[ffe600]|11.0,*,11.0,[ffe600]|8.0,8,8.0,[cea700]|5.0,5,5.0,[9e6800]|2.0,2,2.0,[6d2a00]|11.0,*,11.0,[ffe600]|5.0,5,5.0,[9e6800]|2.0,2,2.0,[6d2a00]|3.0,3,3.0,[7d3f00]|10.0,+,10.0,[efd100]|3.0,3,3.0,[7d3f00]|4.0,4,4.0,[8d5300]|5.0,5,5.0,[9e6800]|6.0,6,6.0,[ae7d00]|3.0,3,3.0,[7d3f00]|1.0,1,1.0,[5d1500]|2.0,2,2.0,[6d2a00]|5.0,5,5.0,[9e6800]|5.0,5,5.0,[9e6800]|4.0,4,4.0,[8d5300]|4.0,4,4.0,[8d5300]|1.0,1,1.0,[5d1500]|9.0,9,9.0,[dfbc00]|3.0,3,3.0,[7d3f00]|4.0,4,4.0,[8d5300]|5.0,5,5.0,[9e6800]|7.0,7,7.0,[be9200]|4.0,4,4.0,[8d5300]|3.0,3,3.0,[7d3f00]|8.0,8,8.0,[cea700]|3.0,3,3.0,[7d3f00]|2.0,2,2.0,[6d2a00]|5.0,5,5.0,[9e6800]|6.0,6,6.0,[ae7d00]|3.0,3,3.0,[7d3f00]|6.0,6,6.0,[ae7d00]|7.0,7,7.0,[be9200]|7.0,7,7.0,[be9200]|3.0,3,3.0,[7d3f00]|7.0,7,7.0,[be9200]|10.0,+,10.0,[efd100]|6.0,6,6.0,[ae7d00]|8.0,8,8.0,[cea700]|6.0,6,6.0,[ae7d00]|0.0,-,0.0,[4d0000]|0.0,-,0.0,[4d0000]|0.0,-,0.0,[4d0000]|0.0,-,0.0,[4d0000]|0.0,-,0.0,[4d0000]|3.0,3,3.0,[7d3f00]|6.0,6,6.0,[ae7d00]|6.0,6,6.0,[ae7d00]|8.0,8,8.0,[cea700]|8.0,8,8.0,[cea700]|4.0,4,4.0,[8d5300]|5.0,5,5.0,[9e6800]|6.0,6,6.0,[ae7d00]|2.0,2,2.0,[6d2a00]|3.0,3,3.0,[7d3f00]|3.0,3,3.0,[7d3f00]|4.0,4,4.0,[8d5300]|3.0,3,3.0,[7d3f00]|3.0,3,3.0,[7d3f00]|4.0,4,4.0,[8d5300]|0.0,-,0.0,[4d0000]|0.0,-,0.0,[4d0000]|0.0,-,0.0,[4d0000]|0.0,-,0.0,[4d0000]|0.0,-,0.0,[4d0000]|0.0,-,0.0,[4d0000]|0.0,-,0.0,[4d0000]|0.0,-,0.0,[4d0000]|0.0,-,0.0,[4d0000]|0.0,-,0.0,[4d0000]|0.0,-,0.0,[4d0000]|0.0,0,0.0,[4d0000]|0.0,0,0.0,[4d0000]|1.0,1,1.0,[5d1500]|0.0,0,0.0,[4d0000]|0.0,0,0.0,[4d0000]|0.0,0,0.0,[4d0000]|0.0,-,0.0,[4d0000]|4.0,4,4.0,[8d5300]|4.0,4,4.0,[8d5300]|6.0,6,6.0,[ae7d00]|7.0,7,7.0,[be9200]|7.0,7,7.0,[be9200]|11.0,*,11.0,[ffe600]|7.0,7,7.0,[be9200]|5.0,5,5.0,[9e6800]|11.0,*,11.0,[ffe600]|9.0,9,9.0,[dfbc00]|6.0,6,6.0,[ae7d00]|9.0,9,9.0,[dfbc00]|7.0,7,7.0,[be9200]|11.0,*,11.0,[ffe600]|8.0,8,8.0,[cea700]|10.0,+,10.0,[efd100]|7.0,7,7.0,[be9200]|6.0,6,6.0,[ae7d00]|3.0,3,3.0,[7d3f00]|4.0,4,4.0,[8d5300]|7.0,7,7.0,[be9200]|3.0,3,3.0,[7d3f00]|1.0,1,1.0,[5d1500]|7.0,7,7.0,[be9200]|4.0,4,4.0,[8d5300]|7.0,7,7.0,[be9200]|7.0,7,7.0,[be9200]|6.0,6,6.0,[ae7d00]|2.0,2,2.0,[6d2a00]|0.0,-,0.0,[4d0000]|0.0,0,0.0,[4d0000]|0.0,0,0.0,[4d0000]|0.0,0,0.0,[4d0000]|7.0,7,7.0,[be9200]|7.0,7,7.0,[be9200]|6.0,6,6.0,[ae7d00]|3.0,3,3.0,[7d3f00]|7.0,7,7.0,[be9200]|11.0,*,11.0,[ffe600]|11.0,*,11.0,[ffe600]|11.0,*,11.0,[ffe600]|11.0,*,11.0,[ffe600]|11.0,*,11.0,[ffe600]|9.0,9,9.0,[dfbc00]|6.0,6,6.0,[ae7d00]|10.0,+,10.0,[efd100]|8.0,8,8.0,[cea700]|3.0,3,3.0,[7d3f00]|0.0,0,0.0,[4d0000]|0.0,-,0.0,[4d0000]|0.0,-,0.0,[4d0000]|0.0,-,0.0,[4d0000]|0.0,-,0.0,[4d0000]|0.0,-,0.0,[4d0000]|0.0,-,0.0,[4d0000]|0.0,-,0.0,[4d0000]|0.0,-,0.0,[4d0000]|0.0,-,0.0,[4d0000]|2.0,2,2.0,[6d2a00]|0.0,0,0.0,[4d0000]|1.0,1,1.0,[5d1500]|0.0,0,0.0,[4d0000]|8.0,8,8.0,[cea700]|3.0,3,3.0,[7d3f00]|6.0,6,6.0,[ae7d00]|3.0,3,3.0,[7d3f00]|3.0,3,3.0,[7d3f00]|9.0,9,9.0,[dfbc00]|9.0,9,9.0,[dfbc00]|7.0,7,7.0,[be9200]|11.0,*,11.0,[ffe600]|7.0,7,7.0,[be9200]|10.0,+,10.0,[efd100]|5.0,5,5.0,[9e6800]|9.0,9,9.0,[dfbc00]|10.0,+,10.0,[efd100]|11.0,*,11.0,[ffe600]|8.0,8,8.0,[cea700]|11.0,*,11.0,[ffe600]|7.0,7,7.0,[be9200]|7.0,7,7.0,[be9200]|5.0,5,5.0,[9e6800]|3.0,3,3.0,[7d3f00]|6.0,6,6.0,[ae7d00]|3.0,3,3.0,[7d3f00]|0.0,0,0.0,[4d0000]|0.0,0,0.0,[4d0000]|3.0,3,3.0,[7d3f00]|1.0,1,1.0,[5d1500]|0.0,-,0.0,[4d0000]|0.0,0,0.0,[4d0000]|0.0,0,0.0,[4d0000]|0.0,0,0.0,[4d0000]|10.0,+,10.0,[efd100]|6.0,6,6.0,[ae7d00]|4.0,4,4.0,[8d5300]|5.0,5,5.0,[9e6800]|3.0,3,3.0,[7d3f00]|11.0,*,11.0,[ffe600]|9.0,9,9.0,[dfbc00]|8.0,8,8.0,[cea700]|9.0,9,9.0,[dfbc00]|3.0,3,3.0,[7d3f00]|5.0,5,5.0,[9e6800]|7.0,7,7.0,[be9200]|7.0,7,7.0,[be9200]|5.0,5,5.0,[9e6800]|4.0,4,4.0,[8d5300]|5.0,5,5.0,[9e6800]|9.0,9,9.0,[dfbc00]|2.0,2,2.0,[6d2a00]|3.0,3,3.0,[7d3f00]|5.0,5,5.0,[9e6800]|9.0,9,9.0,[dfbc00]|2.0,2,2.0,[6d2a00]|3.0,3,3.0,[7d3f00]|6.0,6,6.0,[ae7d00]|5.0,5,5.0,[9e6800]|4.0,4,4.0,[8d5300]|0.0,-,0.0,[4d0000]|0.0,-,0.0,[4d0000]|0.0,-,0.0,[4d0000]|1.0,1,1.0,[5d1500]|0.0,0,0.0,[4d0000]|0.0,0,0.0,[4d0000]|0.0,0,0.0,[4d0000]|5.0,5,5.0,[9e6800]|3.0,3,3.0,[7d3f00]|9.0,9,9.0,[dfbc00]|8.0,8,8.0,[cea700]|9.0,9,9.0,[dfbc00]|7.0,7,7.0,[be9200]|11.0,*,11.0,[ffe600]|8.0,8,8.0,[cea700]|3.0,3,3.0,[7d3f00]|3.0,3,3.0,[7d3f00]|3.0,3,3.0,[7d3f00]|4.0,4,4.0,[8d5300]|11.0,*,11.0,[ffe600]|9.0,9,9.0,[dfbc00]|6.0,6,6.0,[ae7d00]|11.0,*,11.0,[ffe600]|3.0,3,3.0,[7d3f00]|11.0,*,11.0,[ffe600]|4.0,4,4.0,[8d5300]|4.0,4,4.0,[8d5300]|6.0,6,6.0,[ae7d00]|3.0,3,3.0,[7d3f00]|4.0,4,4.0,[8d5300]|6.0,6,6.0,[ae7d00]|2.0,2,2.0,[6d2a00]|3.0,3,3.0,[7d3f00]|1.0,1,1.0,[5d1500]|7.0,7,7.0,[be9200]|3.0,3,3.0,[7d3f00]|4.0,4,4.0,[8d5300]|3.0,3,3.0,[7d3f00]|2.0,2,2.0,[6d2a00]|3.0,3,3.0,[7d3f00]|2.0,2,2.0,[6d2a00]|5.0,5,5.0,[9e6800]|3.0,3,3.0,[7d3f00]|3.0,3,3.0,[7d3f00]|3.0,3,3.0,[7d3f00]|5.0,5,5.0,[9e6800]|5.0,5,5.0,[9e6800]|3.0,3,3.0,[7d3f00]|11.0,*,11.0,[ffe600]|3.0,3,3.0,[7d3f00]|8.0,8,8.0,[cea700]|11.0,*,11.0,[ffe600]|11.0,*,11.0,[ffe600]|3.0,3,3.0,[7d3f00]|7.0,7,7.0,[be9200]|7.0,7,7.0,[be9200]|3.0,3,3.0,[7d3f00]|11.0,*,11.0,[ffe600]|3.0,3,3.0,[7d3f00]|8.0,8,8.0,[cea700]|7.0,7,7.0,[be9200]|2.0,2,2.0,[6d2a00]|9.0,9,9.0,[dfbc00]|2.0,2,2.0,[6d2a00]|11.0,*,11.0,[ffe600]|4.0,4,4.0,[8d5300]|7.0,7,7.0,[be9200]|7.0,7,7.0,[be9200]|11.0,*,11.0,[ffe600]|11.0,*,11.0,[ffe600]|4.0,4,4.0,[8d5300]|7.0,7,7.0,[be9200]|3.0,3,3.0,[7d3f00]|9.0,9,9.0,[dfbc00]|6.0,6,6.0,[ae7d00]|4.0,4,4.0,[8d5300]|7.0,7,7.0,[be9200]|7.0,7,7.0,[be9200]|6.0,6,6.0,[ae7d00]|7.0,7,7.0,[be9200]|6.0,6,6.0,[ae7d00]|6.0,6,6.0,[ae7d00]|3.0,3,3.0,[7d3f00]|11.0,*,11.0,[ffe600]|11.0,*,11.0,[ffe600]|3.0,3,3.0,[7d3f00]|4.0,4,4.0,[8d5300]|6.0,6,6.0,[ae7d00]|11.0,*,11.0,[ffe600]|8.0,8,8.0,[cea700]|8.0,8,8.0,[cea700]|2.0,2,2.0,[6d2a00]|0.0,0,0.0,[4d0000]|3.0,3,3.0,[7d3f00]|7.0,7,7.0,[be9200]|4.0,4,4.0,[8d5300]|3.0,3,3.0,[7d3f00]|9.0,9,9.0,[dfbc00]|7.0,7,7.0,[be9200]|4.0,4,4.0,[8d5300]|4.0,4,4.0,[8d5300]|8.0,8,8.0,[cea700]|8.0,8,8.0,[cea700]|9.0,9,9.0,[dfbc00]|6.0,6,6.0,[ae7d00]|3.0,3,3.0,[7d3f00]|7.0,7,7.0,[be9200]|11.0,*,11.0,[ffe600]|11.0,*,11.0,[ffe600]|6.0,6,6.0,[ae7d00]|4.0,4,4.0,[8d5300]|3.0,3,3.0,[7d3f00]|9.0,9,9.0,[dfbc00]|3.0,3,3.0,[7d3f00]|3.0,3,3.0,[7d3f00]|5.0,5,5.0,[9e6800]|3.0,3,3.0,[7d3f00]|0.0,0,0.0,[4d0000]|1.0,1,1.0,[5d1500]|1.0,1,1.0,[5d1500]|0.0,-,0.0,[4d0000]|0.0,-,0.0,[4d0000]|0.0,-,0.0,[4d0000]|5.0,5,5.0,[9e6800]|2.0,2,2.0,[6d2a00]|10.0,+,10.0,[efd100]|7.0,7,7.0,[be9200]|9.0,9,9.0,[dfbc00]|7.0,7,7.0,[be9200]|7.0,7,7.0,[be9200]|5.0,5,5.0,[9e6800]|7.0,7,7.0,[be9200]|5.0,5,5.0,[9e6800]|1.0,1,1.0,[5d1500]|0.0,0,0.0,[4d0000]|9.0,9,9.0,[dfbc00]|6.0,6,6.0,[ae7d00]|9.0,9,9.0,[dfbc00]|7.0,7,7.0,[be9200]|5.0,5,5.0,[9e6800]|8.0,8,8.0,[cea700]|6.0,6,6.0,[ae7d00]|5.0,5,5.0,[9e6800]|7.0,7,7.0,[be9200]|5.0,5,5.0,[9e6800]|11.0,*,11.0,[ffe600]|3.0,3,3.0,[7d3f00]|11.0,*,11.0,[ffe600]|7.0,7,7.0,[be9200]|5.0,5,5.0,[9e6800]|5.0,5,5.0,[9e6800]|7.0,7,7.0,[be9200]|2.0,2,2.0,[6d2a00]|8.0,8,8.0,[cea700]|5.0,5,5.0,[9e6800]|7.0,7,7.0,[be9200]|3.0,3,3.0,[7d3f00]|8.0,8,8.0,[cea700]|4.0,4,4.0,[8d5300]|6.0,6,6.0,[ae7d00]|3.0,3,3.0,[7d3f00]|4.0,4,4.0,[8d5300]|10.0,+,10.0,[efd100]|4.0,4,4.0,[8d5300]|6.0,6,6.0,[ae7d00]|5.0,5,5.0,[9e6800]|4.0,4,4.0,[8d5300]|5.0,5,5.0,[9e6800]|1.0,1,1.0,[5d1500]|7.0,7,7.0,[be9200]|3.0,3,3.0,[7d3f00]|4.0,4,4.0,[8d5300]|6.0,6,6.0,[ae7d00]|1.0,1,1.0,[5d1500]|4.0,4,4.0,[8d5300]|10.0,+,10.0,[efd100]|4.0,4,4.0,[8d5300]|3.0,3,3.0,[7d3f00]|9.0,9,9.0,[dfbc00]|5.0,5,5.0,[9e6800]|11.0,*,11.0,[ffe600]|5.0,5,5.0,[9e6800]|0.0,0,0.0,[4d0000]|9.0,9,9.0,[dfbc00]|2.0,2,2.0,[6d2a00]|3.0,3,3.0,[7d3f00]|5.0,5,5.0,[9e6800]|5.0,5,5.0,[9e6800]|11.0,*,11.0,[ffe600]|3.0,3,3.0,[7d3f00]|0.0,0,0.0,[4d0000]|3.0,3,3.0,[7d3f00]|7.0,7,7.0,[be9200]|2.0,2,2.0,[6d2a00]|11.0,*,11.0,[ffe600]|5.0,5,5.0,[9e6800]|11.0,*,11.0,[ffe600]|9.0,9,9.0,[dfbc00]|7.0,7,7.0,[be9200]|11.0,*,11.0,[ffe600]|11.0,*,11.0,[ffe600]|11.0,*,11.0,[ffe600]|6.0,6,6.0,[ae7d00]|6.0,6,6.0,[ae7d00]|11.0,*,11.0,[ffe600]|8.0,8,8.0,[cea700]|8.0,8,8.0,[cea700]|11.0,*,11.0,[ffe600]|7.0,7,7.0,[be9200]|11.0,*,11.0,[ffe600]|11.0,*,11.0,[ffe600]|11.0,*,11.0,[ffe600]|11.0,*,11.0,[ffe600]|11.0,*,11.0,[ffe600]|11.0,*,11.0,[ffe600]|11.0,*,11.0,[ffe600]|9.0,9,9.0,[dfbc00]|7.0,7,7.0,[be9200]|3.0,3,3.0,[7d3f00]|11.0,*,11.0,[ffe600]|11.0,*,11.0,[ffe600]|11.0,*,11.0,[ffe600]|11.0,*,11.0,[ffe600]|11.0,*,11.0,[ffe600]|11.0,*,11.0,[ffe600]|11.0,*,11.0,[ffe600]|10.0,+,10.0,[efd100]|11.0,*,11.0,[ffe600]|8.0,8,8.0,[cea700]|11.0,*,11.0,[ffe600]|11.0,*,11.0,[ffe600]|11.0,*,11.0,[ffe600]|9.0,9,9.0,[dfbc00]|11.0,*,11.0,[ffe600]|11.0,*,11.0,[ffe600]|11.0,*,11.0,[ffe600]|11.0,*,11.0,[ffe600]|11.0,*,11.0,[ffe600]|6.0,6,6.0,[ae7d00]|9.0,9,9.0,[dfbc00]|3.0,3,3.0,[7d3f00]|6.0,6,6.0,[ae7d00]|9.0,9,9.0,[dfbc00]|8.0,8,8.0,[cea700]|4.0,4,4.0,[8d5300]|3.0,3,3.0,[7d3f00]|5.0,5,5.0,[9e6800]|5.0,5,5.0,[9e6800]|3.0,3,3.0,[7d3f00]|3.0,3,3.0,[7d3f00]|9.0,9,9.0,[dfbc00]|2.0,2,2.0,[6d2a00]|4.0,4,4.0,[8d5300]|5.0,5,5.0,[9e6800]|11.0,*,11.0,[ffe600]|6.0,6,6.0,[ae7d00]|3.0,3,3.0,[7d3f00]|11.0,*,11.0,[ffe600]|5.0,5,5.0,[9e6800]|7.0,7,7.0,[be9200]|5.0,5,5.0,[9e6800]|8.0,8,8.0,[cea700]|11.0,*,11.0,[ffe600]|11.0,*,11.0,[ffe600]|7.0,7,7.0,[be9200]|9.0,9,9.0,[dfbc00]|11.0,*,11.0,[ffe600]|8.0,8,8.0,[cea700]|11.0,*,11.0,[ffe600]|5.0,5,5.0,[9e6800]|11.0,*,11.0,[ffe600]|9.0,9,9.0,[dfbc00]|11.0,*,11.0,[ffe600]|6.0,6,6.0,[ae7d00]|9.0,9,9.0,[dfbc00]|6.0,6,6.0,[ae7d00]|7.0,7,7.0,[be9200]|11.0,*,11.0,[ffe600]|8.0,8,8.0,[cea700]|5.0,5,5.0,[9e6800]|11.0,*,11.0,[ffe600]|10.0,+,10.0,[efd100]|11.0,*,11.0,[ffe600]|6.0,6,6.0,[ae7d00]|9.0,9,9.0,[dfbc00]|5.0,5,5.0,[9e6800]|11.0,*,11.0,[ffe600]|6.0,6,6.0,[ae7d00]|7.0,7,7.0,[be9200]|11.0,*,11.0,[ffe600]|7.0,7,7.0,[be9200]|6.0,6,6.0,[ae7d00]|8.0,8,8.0,[cea700]|8.0,8,8.0,[cea700]|11.0,*,11.0,[ffe600]|9.0,9,9.0,[dfbc00]|11.0,*,11.0,[ffe600]|9.0,9,9.0,[dfbc00]|9.0,9,9.0,[dfbc00]|11.0,*,11.0,[ffe600]|11.0,*,11.0,[ffe600]|11.0,*,11.0,[ffe600]|11.0,*,11.0,[ffe600]|9.0,9,9.0,[dfbc00]|4.0,4,4.0,[8d5300]|9.0,9,9.0,[dfbc00]|9.0,9,9.0,[dfbc00]|11.0,*,11.0,[ffe600]|7.0,7,7.0,[be9200]|4.0,4,4.0,[8d5300]|10.0,+,10.0,[efd100]|9.0,9,9.0,[dfbc00]|2.0,2,2.0,[6d2a00]|6.0,6,6.0,[ae7d00]|11.0,*,11.0,[ffe600]|2.0,2,2.0,[6d2a00]|3.0,3,3.0,[7d3f00]|3.0,3,3.0,[7d3f00]|11.0,*,11.0,[ffe600]|8.0,8,8.0,[cea700]|7.0,7,7.0,[be9200]|5.0,5,5.0,[9e6800]|9.0,9,9.0,[dfbc00]|6.0,6,6.0,[ae7d00]|11.0,*,11.0,[ffe600]|11.0,*,11.0,[ffe600]|11.0,*,11.0,[ffe600]|11.0,*,11.0,[ffe600]|7.0,7,7.0,[be9200]|9.0,9,9.0,[dfbc00]|3.0,3,3.0,[7d3f00]|11.0,*,11.0,[ffe600]|9.0,9,9.0,[dfbc00]|6.0,6,6.0,[ae7d00]|6.0,6,6.0,[ae7d00]|7.0,7,7.0,[be9200]|9.0,9,9.0,[dfbc00]|4.0,4,4.0,[8d5300]|11.0,*,11.0,[ffe600]|11.0,*,11.0,[ffe600]|3.0,3,3.0,[7d3f00]|4.0,4,4.0,[8d5300]|7.0,7,7.0,[be9200]|6.0,6,6.0,[ae7d00]|3.0,3,3.0,[7d3f00]|3.0,3,3.0,[7d3f00]|3.0,3,3.0,[7d3f00]|9.0,9,9.0,[dfbc00]|9.0,9,9.0,[dfbc00]|7.0,7,7.0,[be9200]|5.0,5,5.0,[9e6800]|9.0,9,9.0,[dfbc00]|11.0,*,11.0,[ffe600]|5.0,5,5.0,[9e6800]|11.0,*,11.0,[ffe600]|1.0,1,1.0,[5d1500]|11.0,*,11.0,[ffe600]|11.0,*,11.0,[ffe600]|11.0,*,11.0,[ffe600]|11.0,*,11.0,[ffe600]|11.0,*,11.0,[ffe600]|11.0,*,11.0,[ffe600]|11.0,*,11.0,[ffe600]|4.0,4,4.0,[8d5300]|5.0,5,5.0,[9e6800]|11.0,*,11.0,[ffe600]|11.0,*,11.0,[ffe600]|9.0,9,9.0,[dfbc00]|11.0,*,11.0,[ffe600]|11.0,*,11.0,[ffe600]|7.0,7,7.0,[be9200]|4.0,4,4.0,[8d5300]|11.0,*,11.0,[ffe600]|11.0,*,11.0,[ffe600]|8.0,8,8.0,[cea700]|7.0,7,7.0,[be9200]|9.0,9,9.0,[dfbc00]|11.0,*,11.0,[ffe600]|3.0,3,3.0,[7d3f00]|3.0,3,3.0,[7d3f00]|2.0,2,2.0,[6d2a00]|11.0,*,11.0,[ffe600]|9.0,9,9.0,[dfbc00]|7.0,7,7.0,[be9200]|9.0,9,9.0,[dfbc00]|8.0,8,8.0,[cea700]|7.0,7,7.0,[be9200]|11.0,*,11.0,[ffe600]|11.0,*,11.0,[ffe600]|11.0,*,11.0,[ffe600]|11.0,*,11.0,[ffe600]|11.0,*,11.0,[ffe600]|9.0,9,9.0,[dfbc00]|11.0,*,11.0,[ffe600]|3.0,3,3.0,[7d3f00]|7.0,7,7.0,[be9200]|8.0,8,8.0,[cea700]|4.0,4,4.0,[8d5300]|5.0,5,5.0,[9e6800]|11.0,*,11.0,[ffe600]|9.0,9,9.0,[dfbc00]|9.0,9,9.0,[dfbc00]|11.0,*,11.0,[ffe600]|5.0,5,5.0,[9e6800]|11.0,*,11.0,[ffe600]|8.0,8,8.0,[cea700]|1.0,1,1.0,[5d1500]|3.0,3,3.0,[7d3f00]|5.0,5,5.0,[9e6800]|11.0,*,11.0,[ffe600]|4.0,4,4.0,[8d5300]|11.0,*,11.0,[ffe600]|3.0,3,3.0,[7d3f00]|11.0,*,11.0,[ffe600]|11.0,*,11.0,[ffe600]|9.0,9,9.0,[dfbc00]|11.0,*,11.0,[ffe600]|11.0,*,11.0,[ffe600]|9.0,9,9.0,[dfbc00]|11.0,*,11.0,[ffe600]|9.0,9,9.0,[dfbc00]|11.0,*,11.0,[ffe600]|11.0,*,11.0,[ffe600]|11.0,*,11.0,[ffe600]|11.0,*,11.0,[ffe600]|11.0,*,11.0,[ffe600]|7.0,7,7.0,[be9200]|7.0,7,7.0,[be9200]|6.0,6,6.0,[ae7d00]|11.0,*,11.0,[ffe600]|8.0,8,8.0,[cea700]|5.0,5,5.0,[9e6800]|11.0,*,11.0,[ffe600]|7.0,7,7.0,[be9200]|5.0,5,5.0,[9e6800]|4.0,4,4.0,[8d5300]|11.0,*,11.0,[ffe600]|11.0,*,11.0,[ffe600]|7.0,7,7.0,[be9200]|7.0,7,7.0,[be9200]|11.0,*,11.0,[ffe600]|11.0,*,11.0,[ffe600]|4.0,4,4.0,[8d5300]|11.0,*,11.0,[ffe600]|4.0,4,4.0,[8d5300]|11.0,*,11.0,[ffe600]|5.0,5,5.0,[9e6800]|0.0,-,0.0,[4d0000]|0.0,-,0.0,[4d0000]|0.0,-,0.0,[4d0000]|0.0,-,0.0,[4d0000]|0.0,-,0.0,[4d0000]|0.0,-,0.0,[4d0000]|0.0,-,0.0,[4d0000]|0.0,-,0.0,[4d0000]|0.0,-,0.0,[4d0000]|0.0,-,0.0,[4d0000]|0.0,-,0.0,[4d0000]|0.0,-,0.0,[4d0000]|0.0,-,0.0,[4d0000]|0.0,-,0.0,[4d0000]|3.0,3,3.0,[7d3f00]|2.0,2,2.0,[6d2a00]|11.0,*,11.0,[ffe600]|9.0,9,9.0,[dfbc00]|6.0,6,6.0,[ae7d00]|4.0,4,4.0,[8d5300]|11.0,*,11.0,[ffe600]|3.0,3,3.0,[7d3f00]|8.0,8,8.0,[cea700]|2.0,2,2.0,[6d2a00]|7.0,7,7.0,[be9200]|11.0,*,11.0,[ffe600]|8.0,8,8.0,[cea700]|7.0,7,7.0,[be9200]|11.0,*,11.0,[ffe600]|8.0,8,8.0,[cea700]|5.0,5,5.0,[9e6800]|11.0,*,11.0,[ffe600]|6.0,6,6.0,[ae7d00]|11.0,*,11.0,[ffe600]|4.0,4,4.0,[8d5300]|11.0,*,11.0,[ffe600]|11.0,*,11.0,[ffe600]|9.0,9,9.0,[dfbc00]|8.0,8,8.0,[cea700]|11.0,*,11.0,[ffe600]|10.0,+,10.0,[efd100]|9.0,9,9.0,[dfbc00]|11.0,*,11.0,[ffe600]|5.0,5,5.0,[9e6800]|5.0,5,5.0,[9e6800]|8.0,8,8.0,[cea700]|3.0,3,3.0,[7d3f00]|7.0,7,7.0,[be9200]|8.0,8,8.0,[cea700]|11.0,*,11.0,[ffe600]|11.0,*,11.0,[ffe600]|10.0,+,10.0,[efd100]|4.0,4,4.0,[8d5300]|5.0,5,5.0,[9e6800]|9.0,9,9.0,[dfbc00]|1.0,1,1.0,[5d1500]|1.0,1,1.0,[5d1500]|5.0,5,5.0,[9e6800]|3.0,3,3.0,[7d3f00]|7.0,7,7.0,[be9200]|4.0,4,4.0,[8d5300]|6.0,6,6.0,[ae7d00]|4.0,4,4.0,[8d5300]|4.0,4,4.0,[8d5300]|8.0,8,8.0,[cea700]|11.0,*,11.0,[ffe600]|6.0,6,6.0,[ae7d00]|11.0,*,11.0,[ffe600]|10.0,+,10.0,[efd100]|11.0,*,11.0,[ffe600]|4.0,4,4.0,[8d5300]|11.0,*,11.0,[ffe600]|9.0,9,9.0,[dfbc00]|7.0,7,7.0,[be9200]|3.0,3,3.0,[7d3f00]|11.0,*,11.0,[ffe600]|11.0,*,11.0,[ffe600]|11.0,*,11.0,[ffe600]|7.0,7,7.0,[be9200]|9.0,9,9.0,[dfbc00]|11.0,*,11.0,[ffe600]|11.0,*,11.0,[ffe600]|9.0,9,9.0,[dfbc00]|9.0,9,9.0,[dfbc00]|3.0,3,3.0,[7d3f00]|6.0,6,6.0,[ae7d00]|11.0,*,11.0,[ffe600]|11.0,*,11.0,[ffe600]|11.0,*,11.0,[ffe600]|3.0,3,3.0,[7d3f00]|8.0,8,8.0,[cea700]|11.0,*,11.0,[ffe600]|7.0,7,7.0,[be9200]|3.0,3,3.0,[7d3f00]|11.0,*,11.0,[ffe600]|9.0,9,9.0,[dfbc00]|7.0,7,7.0,[be9200]|9.0,9,9.0,[dfbc00]|11.0,*,11.0,[ffe600]|8.0,8,8.0,[cea700]|5.0,5,5.0,[9e6800]|0.0,-,0.0,[4d0000]|0.0,-,0.0,[4d0000]|0.0,-,0.0,[4d0000]|0.0,-,0.0,[4d0000]|0.0,-,0.0,[4d0000]|0.0,-,0.0,[4d0000]|0.0,-,0.0,[4d0000]|0.0,-,0.0,[4d0000]|0.0,-,0.0,[4d0000]|0.0,-,0.0,[4d0000]|0.0,-,0.0,[4d0000]|0.0,-,0.0,[4d0000]|0.0,-,0.0,[4d0000]|0.0,-,0.0,[4d0000]|0.0,-,0.0,[4d0000]|0.0,-,0.0,[4d0000]|0.0,-,0.0,[4d0000]|0.0,-,0.0,[4d0000]|0.0,-,0.0,[4d0000]|0.0,-,0.0,[4d0000]|0.0,-,0.0,[4d0000]|0.0,-,0.0,[4d0000]|0.0,-,0.0,[4d0000]|0.0,-,0.0,[4d0000]|5.0,5,5.0,[9e6800]|7.0,7,7.0,[be9200]|5.0,5,5.0,[9e6800]|5.0,5,5.0,[9e6800]|2.0,2,2.0,[6d2a00]|9.0,9,9.0,[dfbc00]|10.0,+,10.0,[efd100]|3.0,3,3.0,[7d3f00]|4.0,4,4.0,[8d5300]|11.0,*,11.0,[ffe600]|11.0,*,11.0,[ffe600]|3.0,3,3.0,[7d3f00]|4.0,4,4.0,[8d5300]|9.0,9,9.0,[dfbc00]|9.0,9,9.0,[dfbc00]|5.0,5,5.0,[9e6800]|11.0,*,11.0,[ffe600]|5.0,5,5.0,[9e6800]|11.0,*,11.0,[ffe600]|8.0,8,8.0,[cea700]|11.0,*,11.0,[ffe600]|9.0,9,9.0,[dfbc00]|3.0,3,3.0,[7d3f00]|5.0,5,5.0,[9e6800]|3.0,3,3.0,[7d3f00]|9.0,9,9.0,[dfbc00]|3.0,3,3.0,[7d3f00]|11.0,*,11.0,[ffe600]|3.0,3,3.0,[7d3f00]|8.0,8,8.0,[cea700]|3.0,3,3.0,[7d3f00]|7.0,7,7.0,[be9200]|0.0,-,0.0,[4d0000]|9.0,9,9.0,[dfbc00]|6.0,6,6.0,[ae7d00]|3.0,3,3.0,[7d3f00]|4.0,4,4.0,[8d5300]|2.0,2,2.0,[6d2a00]|6.0,6,6.0,[ae7d00]|0.0,-,0.0,[4d0000]|0.0,-,0.0,[4d0000]|0.0,-,0.0,[4d0000]|0.0,-,0.0,[4d0000]|0.0,-,0.0,[4d0000]|0.0,-,0.0,[4d0000]|0.0,-,0.0,[4d0000]|0.0,-,0.0,[4d0000]|0.0,-,0.0,[4d0000]|0.0,-,0.0,[4d0000]|0.0,-,0.0,[4d0000]|0.0,-,0.0,[4d0000]|0.0,-,0.0,[4d0000]|0.0,-,0.0,[4d0000]|0.0,-,0.0,[4d0000]|0.0,-,0.0,[4d0000]|0.0,0,0.0,[4d0000]|0.0,0,0.0,[4d0000]|0.0,0,0.0,[4d0000]|1.0,1,1.0,[5d1500]|0.0,0,0.0,[4d0000]|0.0,0,0.0,[4d0000]|0.0,0,0.0,[4d0000]|3.0,3,3.0,[7d3f00]|9.0,9,9.0,[dfbc00]|4.0,4,4.0,[8d5300]|4.0,4,4.0,[8d5300]|11.0,*,11.0,[ffe600]|3.0,3,3.0,[7d3f00]|2.0,2,2.0,[6d2a00]|4.0,4,4.0,[8d5300]|11.0,*,11.0,[ffe600]|11.0,*,11.0,[ffe600]|3.0,3,3.0,[7d3f00]|5.0,5,5.0,[9e6800]|3.0,3,3.0,[7d3f00]|4.0,4,4.0,[8d5300]|4.0,4,4.0,[8d5300]|4.0,4,4.0,[8d5300]|9.0,9,9.0,[dfbc00]|2.0,2,2.0,[6d2a00]|7.0,7,7.0,[be9200]|4.0,4,4.0,[8d5300]|11.0,*,11.0,[ffe600]|3.0,3,3.0,[7d3f00]|6.0,6,6.0,[ae7d00]|9.0,9,9.0,[dfbc00]|11.0,*,11.0,[ffe600]|6.0,6,6.0,[ae7d00]|3.0,3,3.0,[7d3f00]|11.0,*,11.0,[ffe600]|9.0,9,9.0,[dfbc00]|9.0,9,9.0,[dfbc00]|5.0,5,5.0,[9e6800]|2.0,2,2.0,[6d2a00]|2.0,2,2.0,[6d2a00]|11.0,*,11.0,[ffe600]|11.0,*,11.0,[ffe600]|8.0,8,8.0,[cea700]|8.0,8,8.0,[cea700]|9.0,9,9.0,[dfbc00]|11.0,*,11.0,[ffe600]|11.0,*,11.0,[ffe600]|8.0,8,8.0,[cea700]|9.0,9,9.0,[dfbc00]|11.0,*,11.0,[ffe600]|4.0,4,4.0,[8d5300]|11.0,*,11.0,[ffe600]|9.0,9,9.0,[dfbc00]|3.0,3,3.0,[7d3f00]|11.0,*,11.0,[ffe600]|11.0,*,11.0,[ffe600]|11.0,*,11.0,[ffe600]|4.0,4,4.0,[8d5300]|5.0,5,5.0,[9e6800]|11.0,*,11.0,[ffe600]|8.0,8,8.0,[cea700]|11.0,*,11.0,[ffe600]|11.0,*,11.0,[ffe600]|11.0,*,11.0,[ffe600]|8.0,8,8.0,[cea700]|5.0,5,5.0,[9e6800]|8.0,8,8.0,[cea700]|3.0,3,3.0,[7d3f00]|11.0,*,11.0,[ffe600]|11.0,*,11.0,[ffe600]|4.0,4,4.0,[8d5300]|11.0,*,11.0,[ffe600]|8.0,8,8.0,[cea700]|6.0,6,6.0,[ae7d00]|11.0,*,11.0,[ffe600]|4.0,4,4.0,[8d5300]|7.0,7,7.0,[be9200]|11.0,*,11.0,[ffe600]|11.0,*,11.0,[ffe600]|11.0,*,11.0,[ffe600]|6.0,6,6.0,[ae7d00]|5.0,5,5.0,[9e6800]|8.0,8,8.0,[cea700]|11.0,*,11.0,[ffe600]|11.0,*,11.0,[ffe600]|11.0,*,11.0,[ffe600]|11.0,*,11.0,[ffe600]|8.0,8,8.0,[cea700]|6.0,6,6.0,[ae7d00]|7.0,7,7.0,[be9200]|8.0,8,8.0,[cea700]|11.0,*,11.0,[ffe600]|11.0,*,11.0,[ffe600]|9.0,9,9.0,[dfbc00]|10.0,+,10.0,[efd100]|9.0,9,9.0,[dfbc00]|10.0,+,10.0,[efd100]|11.0,*,11.0,[ffe600]|5.0,5,5.0,[9e6800]|11.0,*,11.0,[ffe600]|11.0,*,11.0,[ffe600]|4.0,4,4.0,[8d5300]|3.0,3,3.0,[7d3f00]|4.0,4,4.0,[8d5300]|5.0,5,5.0,[9e6800]|5.0,5,5.0,[9e6800]|4.0,4,4.0,[8d5300]|3.0,3,3.0,[7d3f00]|9.0,9,9.0,[dfbc00]|3.0,3,3.0,[7d3f00]|3.0,3,3.0,[7d3f00]|0.0,0,0.0,[4d0000]|0.0,0,0.0,[4d0000]|0.0,0,0.0,[4d0000]|0.0,0,0.0,[4d0000]|1.0,1,1.0,[5d1500]|0.0,0,0.0,[4d0000]|0.0,0,0.0,[4d0000]|0.0,0,0.0,[4d0000]|0.0,0,0.0,[4d0000]|0.0,-,0.0,[4d0000]|0.0,-,0.0,[4d0000]|0.0,-,0.0,[4d0000]|0.0,-,0.0,[4d0000]|0.0,0,0.0,[4d0000]|0.0,0,0.0,[4d0000]|0.0,0,0.0,[4d0000]|0.0,-,0.0,[4d0000]|0.0,-,0.0,[4d0000]|6.0,6,6.0,[ae7d00]|3.0,3,3.0,[7d3f00]|5.0,5,5.0,[9e6800]|2.0,2,2.0,[6d2a00]|4.0,4,4.0,[8d5300]|4.0,4,4.0,[8d5300]|2.0,2,2.0,[6d2a00]|9.0,9,9.0,[dfbc00]|5.0,5,5.0,[9e6800]|3.0,3,3.0,[7d3f00]|7.0,7,7.0,[be9200]|11.0,*,11.0,[ffe600]|2.0,2,2.0,[6d2a00]|6.0,6,6.0,[ae7d00]|1.0,1,1.0,[5d1500]|11.0,*,11.0,[ffe600]|3.0,3,3.0,[7d3f00]|8.0,8,8.0,[cea700]|5.0,5,5.0,[9e6800]|6.0,6,6.0,[ae7d00]|5.0,5,5.0,[9e6800]|2.0,2,2.0,[6d2a00]|9.0,9,9.0,[dfbc00]|7.0,7,7.0,[be9200]|7.0,7,7.0,[be9200]|6.0,6,6.0,[ae7d00]|3.0,3,3.0,[7d3f00]|6.0,6,6.0,[ae7d00]|7.0,7,7.0,[be9200]|1.0,1,1.0,[5d1500]|4.0,4,4.0,[8d5300]|0.0,-,0.0,[4d0000]|4.0,4,4.0,[8d5300]|3.0,3,3.0,[7d3f00]|6.0,6,6.0,[ae7d00]|3.0,3,3.0,[7d3f00]|4.0,4,4.0,[8d5300]|0.0,-,0.0,[4d0000]|0.0,-,0.0,[4d0000]|0.0,-,0.0,[4d0000]|0.0,-,0.0,[4d0000]|0.0,0,0.0,[4d0000]|0.0,0,0.0,[4d0000]|1.0,1,1.0,[5d1500]|2.0,2,2.0,[6d2a00]|4.0,4,4.0,[8d5300]|2.0,2,2.0,[6d2a00]|7.0,7,7.0,[be9200]|2.0,2,2.0,[6d2a00]|1.0,1,1.0,[5d1500]|6.0,6,6.0,[ae7d00]|3.0,3,3.0,[7d3f00]|7.0,7,7.0,[be9200]|2.0,2,2.0,[6d2a00]|7.0,7,7.0,[be9200]|0.0,-,0.0,[4d0000]|3.0,3,3.0,[7d3f00]|5.0,5,5.0,[9e6800]|2.0,2,2.0,[6d2a00]|5.0,5,5.0,[9e6800]|2.0,2,2.0,[6d2a00]|4.0,4,4.0,[8d5300]|0.0,-,0.0,[4d0000]|0.0,-,0.0,[4d0000]|0.0,-,0.0,[4d0000]|0.0,-,0.0,[4d0000]|0.0,-,0.0,[4d0000]|5.0,5,5.0,[9e6800]|1.0,1,1.0,[5d1500]|5.0,5,5.0,[9e6800]|6.0,6,6.0,[ae7d00]|3.0,3,3.0,[7d3f00]|0.0,0,0.0,[4d0000]|0.0,0,0.0,[4d0000]|0.0,-,0.0,[4d0000]|0.0,-,0.0,[4d0000]|0.0,-,0.0,[4d0000]|0.0,-,0.0,[4d0000]|0.0,-,0.0,[4d0000]|0.0,-,0.0,[4d0000]|0.0,-,0.0,[4d0000]|0.0,-,0.0,[4d0000]|0.0,-,0.0,[4d0000]|0.0,-,0.0,[4d0000]|0.0,-,0.0,[4d0000]|0.0,-,0.0,[4d0000]|0.0,-,0.0,[4d0000]|9.0,9,9.0,[dfbc00]|3.0,3,3.0,[7d3f00]|11.0,*,11.0,[ffe600]|5.0,5,5.0,[9e6800]|7.0,7,7.0,[be9200]|4.0,4,4.0,[8d5300]|5.0,5,5.0,[9e6800]|1.0,1,1.0,[5d1500]|3.0,3,3.0,[7d3f00]|4.0,4,4.0,[8d5300]|5.0,5,5.0,[9e6800]|1.0,1,1.0,[5d1500]|5.0,5,5.0,[9e6800]|8.0,8,8.0,[cea700]|3.0,3,3.0,[7d3f00]|4.0,4,4.0,[8d5300]|11.0,*,11.0,[ffe600]|9.0,9,9.0,[dfbc00]|9.0,9,9.0,[dfbc00]|4.0,4,4.0,[8d5300]|3.0,3,3.0,[7d3f00]|4.0,4,4.0,[8d5300]|6.0,6,6.0,[ae7d00]|7.0,7,7.0,[be9200]|2.0,2,2.0,[6d2a00]|2.0,2,2.0,[6d2a00]|2.0,2,2.0,[6d2a00]|8.0,8,8.0,[cea700]|3.0,3,3.0,[7d3f00]|3.0,3,3.0,[7d3f00]|8.0,8,8.0,[cea700]|6.0,6,6.0,[ae7d00]|4.0,4,4.0,[8d5300]|3.0,3,3.0,[7d3f00]|6.0,6,6.0,[ae7d00]|11.0,*,11.0,[ffe600]|11.0,*,11.0,[ffe600]|0.0,-,0.0,[4d0000]|0.0,-,0.0,[4d0000]|0.0,-,0.0,[4d0000]|0.0,-,0.0,[4d0000]|0.0,-,0.0,[4d0000]|0.0,-,0.0,[4d0000]|0.0,-,0.0,[4d0000]|0.0,-,0.0,[4d0000]|0.0,-,0.0,[4d0000]|0.0,-,0.0,[4d0000]|0.0,-,0.0,[4d0000]|3.0,3,3.0,[7d3f00]|3.0,3,3.0,[7d3f00]|9.0,9,9.0,[dfbc00]|7.0,7,7.0,[be9200]|0.0,-,0.0,[4d0000]|0.0,-,0.0,[4d0000]|0.0,-,0.0,[4d0000]|0.0,-,0.0,[4d0000]|2.0,2,2.0,[6d2a00]|7.0,7,7.0,[be9200]|2.0,2,2.0,[6d2a00]|5.0,5,5.0,[9e6800]|3.0,3,3.0,[7d3f00]|4.0,4,4.0,[8d5300]|0.0,-,0.0,[4d0000]|0.0,-,0.0,[4d0000]|0.0,-,0.0,[4d0000]|0.0,-,0.0,[4d0000]|0.0,-,0.0,[4d0000]|0.0,-,0.0,[4d0000]|8.0,8,8.0,[cea700]|3.0,3,3.0,[7d3f00]|2.0,2,2.0,[6d2a00]|4.0,4,4.0,[8d5300]|5.0,5,5.0,[9e6800]|3.0,3,3.0,[7d3f00]|6.0,6,6.0,[ae7d00]|1.0,1,1.0,[5d1500]|7.0,7,7.0,[be9200]|4.0,4,4.0,[8d5300]|4.0,4,4.0,[8d5300]|7.0,7,7.0,[be9200]|5.0,5,5.0,[9e6800]|5.0,5,5.0,[9e6800]|8.0,8,8.0,[cea700]|4.0,4,4.0,[8d5300]|7.0,7,7.0,[be9200]|8.0,8,8.0,[cea700]|11.0,*,11.0,[ffe600]|0.0,-,0.0,[4d0000]|0.0,-,0.0,[4d0000]|0.0,-,0.0,[4d0000]|10.0,+,10.0,[efd100]|4.0,4,4.0,[8d5300]|4.0,4,4.0,[8d5300]|11.0,*,11.0,[ffe600]|3.0,3,3.0,[7d3f00]|6.0,6,6.0,[ae7d00]|2.0,2,2.0,[6d2a00]|6.0,6,6.0,[ae7d00]|5.0,5,5.0,[9e6800]|0.0,-,0.0,[4d0000]|0.0,-,0.0,[4d0000]|0.0,-,0.0,[4d0000]|0.0,-,0.0,[4d0000]|5.0,5,5.0,[9e6800]|6.0,6,6.0,[ae7d00]|11.0,*,11.0,[ffe600]|11.0,*,11.0,[ffe600]|8.0,8,8.0,[cea700]|9.0,9,9.0,[dfbc00]|8.0,8,8.0,[cea700]|11.0,*,11.0,[ffe600]|2.0,2,2.0,[6d2a00]|9.0,9,9.0,[dfbc00]|11.0,*,11.0,[ffe600]|11.0,*,11.0,[ffe600]|11.0,*,11.0,[ffe600]|9.0,9,9.0,[dfbc00]|9.0,9,9.0,[dfbc00]|7.0,7,7.0,[be9200]|8.0,8,8.0,[cea700]|9.0,9,9.0,[dfbc00]|5.0,5,5.0,[9e6800]|7.0,7,7.0,[be9200]|6.0,6,6.0,[ae7d00]|2.0,2,2.0,[6d2a00]|6.0,6,6.0,[ae7d00]|0.0,-,0.0,[4d0000]|0.0,-,0.0,[4d0000]|0.0,0,0.0,[4d0000]|3.0,3,3.0,[7d3f00]|8.0,8,8.0,[cea700]|1.0,1,1.0,[5d1500]|7.0,7,7.0,[be9200]|11.0,*,11.0,[ffe600]|9.0,9,9.0,[dfbc00]|11.0,*,11.0,[ffe600]|11.0,*,11.0,[ffe600]|9.0,9,9.0,[dfbc00]|11.0,*,11.0,[ffe600]|7.0,7,7.0,[be9200]|7.0,7,7.0,[be9200]|11.0,*,11.0,[ffe600]|11.0,*,11.0,[ffe600]|11.0,*,11.0,[ffe600]|9.0,9,9.0,[dfbc00]|11.0,*,11.0,[ffe600]|2.0,2,2.0,[6d2a00]|7.0,7,7.0,[be9200]|2.0,2,2.0,[6d2a00]|7.0,7,7.0,[be9200]|3.0,3,3.0,[7d3f00]|3.0,3,3.0,[7d3f00]|3.0,3,3.0,[7d3f00]|4.0,4,4.0,[8d5300]|5.0,5,5.0,[9e6800]|0.0,-,0.0,[4d0000]|0.0,-,0.0,[4d0000]|0.0,-,0.0,[4d0000]|0.0,-,0.0,[4d0000]|0.0,0,0.0,[4d0000]|3.0,3,3.0,[7d3f00]|2.0,2,2.0,[6d2a00]|3.0,3,3.0,[7d3f00]|2.0,2,2.0,[6d2a00]|8.0,8,8.0,[cea700]|3.0,3,3.0,[7d3f00]|9.0,9,9.0,[dfbc00]|4.0,4,4.0,[8d5300]|8.0,8,8.0,[cea700]|4.0,4,4.0,[8d5300]|6.0,6,6.0,[ae7d00]|4.0,4,4.0,[8d5300]|4.0,4,4.0,[8d5300]|5.0,5,5.0,[9e6800]|3.0,3,3.0,[7d3f00]|9.0,9,9.0,[dfbc00]|9.0,9,9.0,[dfbc00]|4.0,4,4.0,[8d5300]|5.0,5,5.0,[9e6800]|11.0,*,11.0,[ffe600]|11.0,*,11.0,[ffe600]|9.0,9,9.0,[dfbc00]|11.0,*,11.0,[ffe600]|3.0,3,3.0,[7d3f00]|9.0,9,9.0,[dfbc00]|2.0,2,2.0,[6d2a00]|7.0,7,7.0,[be9200]|4.0,4,4.0,[8d5300]|4.0,4,4.0,[8d5300]|4.0,4,4.0,[8d5300]|0.0,-,0.0,[4d0000]|0.0,-,0.0,[4d0000]|0.0,-,0.0,[4d0000]|0.0,-,0.0,[4d0000]|0.0,-,0.0,[4d0000]|0.0,-,0.0,[4d0000]|5.0,5,5.0,[9e6800]|9.0,9,9.0,[dfbc00]|8.0,8,8.0,[cea700]|2.0,2,2.0,[6d2a00]|5.0,5,5.0,[9e6800]|7.0,7,7.0,[be9200]|8.0,8,8.0,[cea700]|6.0,6,6.0,[ae7d00]|5.0,5,5.0,[9e6800]|3.0,3,3.0,[7d3f00]|7.0,7,7.0,[be9200]|11.0,*,11.0,[ffe600]|11.0,*,11.0,[ffe600]|11.0,*,11.0,[ffe600]|11.0,*,11.0,[ffe600]|5.0,5,5.0,[9e6800]|11.0,*,11.0,[ffe600]|11.0,*,11.0,[ffe600]|3.0,3,3.0,[7d3f00]|5.0,5,5.0,[9e6800]|4.0,4,4.0,[8d5300]|5.0,5,5.0,[9e6800]|3.0,3,3.0,[7d3f00]|7.0,7,7.0,[be9200]|3.0,3,3.0,[7d3f00]|4.0,4,4.0,[8d5300]|5.0,5,5.0,[9e6800]|5.0,5,5.0,[9e6800]|3.0,3,3.0,[7d3f00]|4.0,4,4.0,[8d5300]|5.0,5,5.0,[9e6800]|3.0,3,3.0,[7d3f00]|1.0,1,1.0,[5d1500]|0.0,0,0.0,[4d0000]|0.0,0,0.0,[4d0000]|0.0,-,0.0,[4d0000]|3.0,3,3.0,[7d3f00]|0.0,0,0.0,[4d0000]|5.0,5,5.0,[9e6800]|3.0,3,3.0,[7d3f00]|4.0,4,4.0,[8d5300]|11.0,*,11.0,[ffe600]|11.0,*,11.0,[ffe600]|11.0,*,11.0,[ffe600]|6.0,6,6.0,[ae7d00]|2.0,2,2.0,[6d2a00]|5.0,5,5.0,[9e6800]|4.0,4,4.0,[8d5300]|3.0,3,3.0,[7d3f00]|6.0,6,6.0,[ae7d00]|4.0,4,4.0,[8d5300]|9.0,9,9.0,[dfbc00]|6.0,6,6.0,[ae7d00]|11.0,*,11.0,[ffe600]|11.0,*,11.0,[ffe600]|1.0,1,1.0,[5d1500]|4.0,4,4.0,[8d5300]|11.0,*,11.0,[ffe600]|3.0,3,3.0,[7d3f00]|6.0,6,6.0,[ae7d00]|11.0,*,11.0,[ffe600]|11.0,*,11.0,[ffe600]|3.0,3,3.0,[7d3f00]|6.0,6,6.0,[ae7d00]|11.0,*,11.0,[ffe600]|11.0,*,11.0,[ffe600]|11.0,*,11.0,[ffe600]|5.0,5,5.0,[9e6800]|11.0,*,11.0,[ffe600]|11.0,*,11.0,[ffe600]|11.0,*,11.0,[ffe600]|11.0,*,11.0,[ffe600]|7.0,7,7.0,[be9200]|7.0,7,7.0,[be9200]|4.0,4,4.0,[8d5300]|3.0,3,3.0,[7d3f00]|10.0,+,10.0,[efd100]|11.0,*,11.0,[ffe600]|3.0,3,3.0,[7d3f00]|9.0,9,9.0,[dfbc00]|6.0,6,6.0,[ae7d00]|11.0,*,11.0,[ffe600]|11.0,*,11.0,[ffe600]|2.0,2,2.0,[6d2a00]|7.0,7,7.0,[be9200]|6.0,6,6.0,[ae7d00]|10.0,+,10.0,[efd100]|11.0,*,11.0,[ffe600]|11.0,*,11.0,[ffe600]|11.0,*,11.0,[ffe600]|11.0,*,11.0,[ffe600]|11.0,*,11.0,[ffe600]|6.0,6,6.0,[ae7d00]|11.0,*,11.0,[ffe600]|11.0,*,11.0,[ffe600]|5.0,5,5.0,[9e6800]|10.0,+,10.0,[efd100]|8.0,8,8.0,[cea700]|4.0,4,4.0,[8d5300]|7.0,7,7.0,[be9200]|8.0,8,8.0,[cea700]|6.0,6,6.0,[ae7d00]|7.0,7,7.0,[be9200]|5.0,5,5.0,[9e6800]|0.0,-,0.0,[4d0000]|0.0,-,0.0,[4d0000]|0.0,-,0.0,[4d0000]|0.0,-,0.0,[4d0000]|0.0,0,0.0,[4d0000]|0.0,-,0.0,[4d0000]|0.0,-,0.0,[4d0000]|0.0,0,0.0,[4d0000]|1.0,1,1.0,[5d1500]|0.0,0,0.0,[4d0000]|3.0,3,3.0,[7d3f00]|5.0,5,5.0,[9e6800]|9.0,9,9.0,[dfbc00]|5.0,5,5.0,[9e6800]|4.0,4,4.0,[8d5300]|10.0,+,10.0,[efd100]|11.0,*,11.0,[ffe600]|5.0,5,5.0,[9e6800]|6.0,6,6.0,[ae7d00]|9.0,9,9.0,[dfbc00]|7.0,7,7.0,[be9200]|10.0,+,10.0,[efd100]|7.0,7,7.0,[be9200]|11.0,*,11.0,[ffe600]|5.0,5,5.0,[9e6800]|6.0,6,6.0,[ae7d00]|5.0,5,5.0,[9e6800]|4.0,4,4.0,[8d5300]|4.0,4,4.0,[8d5300]|9.0,9,9.0,[dfbc00]|9.0,9,9.0,[dfbc00]|7.0,7,7.0,[be9200]|6.0,6,6.0,[ae7d00]|9.0,9,9.0,[dfbc00]|9.0,9,9.0,[dfbc00]|11.0,*,11.0,[ffe600]|5.0,5,5.0,[9e6800]|10.0,+,10.0,[efd100]|0.0,0,0.0,[4d0000]|1.0,1,1.0,[5d1500]|0.0,0,0.0,[4d0000]|3.0,3,3.0,[7d3f00]|6.0,6,6.0,[ae7d00]|4.0,4,4.0,[8d5300]|8.0,8,8.0,[cea700]|3.0,3,3.0,[7d3f00]|0.0,-,0.0,[4d0000]|0.0,-,0.0,[4d0000]|0.0,-,0.0,[4d0000]|7.0,7,7.0,[be9200]|11.0,*,11.0,[ffe600]|7.0,7,7.0,[be9200]|7.0,7,7.0,[be9200]|6.0,6,6.0,[ae7d00]|6.0,6,6.0,[ae7d00]|5.0,5,5.0,[9e6800]|7.0,7,7.0,[be9200]|7.0,7,7.0,[be9200]|9.0,9,9.0,[dfbc00]|11.0,*,11.0,[ffe600]|5.0,5,5.0,[9e6800]|3.0,3,3.0,[7d3f00]|10.0,+,10.0,[efd100]|8.0,8,8.0,[cea700]|10.0,+,10.0,[efd100]|4.0,4,4.0,[8d5300]|6.0,6,6.0,[ae7d00]|4.0,4,4.0,[8d5300]|11.0,*,11.0,[ffe600]|11.0,*,11.0,[ffe600]|5.0,5,5.0,[9e6800]|7.0,7,7.0,[be9200]|6.0,6,6.0,[ae7d00]|9.0,9,9.0,[dfbc00]|8.0,8,8.0,[cea700]|9.0,9,9.0,[dfbc00]|11.0,*,11.0,[ffe600]|11.0,*,11.0,[ffe600]|11.0,*,11.0,[ffe600]|11.0,*,11.0,[ffe600]|11.0,*,11.0,[ffe600]|11.0,*,11.0,[ffe600]|3.0,3,3.0,[7d3f00]|4.0,4,4.0,[8d5300]|11.0,*,11.0,[ffe600]|11.0,*,11.0,[ffe600]|8.0,8,8.0,[cea700]|7.0,7,7.0,[be9200]|4.0,4,4.0,[8d5300]|3.0,3,3.0,[7d3f00]|11.0,*,11.0,[ffe600]|4.0,4,4.0,[8d5300]|4.0,4,4.0,[8d5300]|11.0,*,11.0,[ffe600]|3.0,3,3.0,[7d3f00]|4.0,4,4.0,[8d5300]|11.0,*,11.0,[ffe600]|9.0,9,9.0,[dfbc00]|3.0,3,3.0,[7d3f00]|9.0,9,9.0,[dfbc00]|11.0,*,11.0,[ffe600]|9.0,9,9.0,[dfbc00]|6.0,6,6.0,[ae7d00]|11.0,*,11.0,[ffe600]|11.0,*,11.0,[ffe600]|5.0,5,5.0,[9e6800]|4.0,4,4.0,[8d5300]|11.0,*,11.0,[ffe600]|11.0,*,11.0,[ffe600]|3.0,3,3.0,[7d3f00]|4.0,4,4.0,[8d5300]|11.0,*,11.0,[ffe600]|11.0,*,11.0,[ffe600]|11.0,*,11.0,[ffe600]|11.0,*,11.0,[ffe600]|9.0,9,9.0,[dfbc00]|6.0,6,6.0,[ae7d00]|2.0,2,2.0,[6d2a00]|9.0,9,9.0,[dfbc00]|9.0,9,9.0,[dfbc00]|7.0,7,7.0,[be9200]|7.0,7,7.0,[be9200]|11.0,*,11.0,[ffe600]|11.0,*,11.0,[ffe600]|6.0,6,6.0,[ae7d00]|2.0,2,2.0,[6d2a00]|9.0,9,9.0,[dfbc00]|4.0,4,4.0,[8d5300]|8.0,8,8.0,[cea700]|4.0,4,4.0,[8d5300]|5.0,5,5.0,[9e6800]|4.0,4,4.0,[8d5300]|4.0,4,4.0,[8d5300]|7.0,7,7.0,[be9200]|3.0,3,3.0,[7d3f00]|11.0,*,11.0,[ffe600]|11.0,*,11.0,[ffe600]|4.0,4,4.0,[8d5300]|11.0,*,11.0,[ffe600]|9.0,9,9.0,[dfbc00]|11.0,*,11.0,[ffe600]|4.0,4,4.0,[8d5300]|11.0,*,11.0,[ffe600]|11.0,*,11.0,[ffe600]|11.0,*,11.0,[ffe600]|11.0,*,11.0,[ffe600]|11.0,*,11.0,[ffe600]|11.0,*,11.0,[ffe600]|11.0,*,11.0,[ffe600]|10.0,+,10.0,[efd100]|9.0,9,9.0,[dfbc00]|11.0,*,11.0,[ffe600]|7.0,7,7.0,[be9200]|9.0,9,9.0,[dfbc00]|10.0,+,10.0,[efd100]|5.0,5,5.0,[9e6800]|11.0,*,11.0,[ffe600]|11.0,*,11.0,[ffe600]|6.0,6,6.0,[ae7d00]|4.0,4,4.0,[8d5300]|8.0,8,8.0,[cea700]|9.0,9,9.0,[dfbc00]|9.0,9,9.0,[dfbc00]|4.0,4,4.0,[8d5300]|6.0,6,6.0,[ae7d00]|3.0,3,3.0,[7d3f00]|11.0,*,11.0,[ffe600]|3.0,3,3.0,[7d3f00]|6.0,6,6.0,[ae7d00]|5.0,5,5.0,[9e6800]|3.0,3,3.0,[7d3f00]|8.0,8,8.0,[cea700]|7.0,7,7.0,[be9200]|5.0,5,5.0,[9e6800]|9.0,9,9.0,[dfbc00]|11.0,*,11.0,[ffe600]|11.0,*,11.0,[ffe600]|11.0,*,11.0,[ffe600]|9.0,9,9.0,[dfbc00]|11.0,*,11.0,[ffe600]|11.0,*,11.0,[ffe600]|11.0,*,11.0,[ffe600]|10.0,+,10.0,[efd100]|11.0,*,11.0,[ffe600]|11.0,*,11.0,[ffe600]|8.0,8,8.0,[cea700]|7.0,7,7.0,[be9200]|6.0,6,6.0,[ae7d00]|7.0,7,7.0,[be9200]|5.0,5,5.0,[9e6800]|9.0,9,9.0,[dfbc00]|7.0,7,7.0,[be9200]|4.0,4,4.0,[8d5300]|11.0,*,11.0,[ffe600]|5.0,5,5.0,[9e6800]|7.0,7,7.0,[be9200]|9.0,9,9.0,[dfbc00]|10.0,+,10.0,[efd100]|9.0,9,9.0,[dfbc00]|8.0,8,8.0,[cea700]|11.0,*,11.0,[ffe600]|9.0,9,9.0,[dfbc00]|4.0,4,4.0,[8d5300]|11.0,*,11.0,[ffe600]|11.0,*,11.0,[ffe600]|5.0,5,5.0,[9e6800]|4.0,4,4.0,[8d5300]|11.0,*,11.0,[ffe600]|11.0,*,11.0,[ffe600]|2.0,2,2.0,[6d2a00]|10.0,+,10.0,[efd100]|9.0,9,9.0,[dfbc00]|5.0,5,5.0,[9e6800]|11.0,*,11.0,[ffe600]|11.0,*,11.0,[ffe600]|4.0,4,4.0,[8d5300]|3.0,3,3.0,[7d3f00]|11.0,*,11.0,[ffe600]|5.0,5,5.0,[9e6800]|11.0,*,11.0,[ffe600]|8.0,8,8.0,[cea700]|11.0,*,11.0,[ffe600]|4.0,4,4.0,[8d5300]|9.0,9,9.0,[dfbc00]|10.0,+,10.0,[efd100]|11.0,*,11.0,[ffe600]|8.0,8,8.0,[cea700]|11.0,*,11.0,[ffe600]|11.0,*,11.0,[ffe600]|9.0,9,9.0,[dfbc00]|6.0,6,6.0,[ae7d00]|8.0,8,8.0,[cea700]|5.0,5,5.0,[9e6800]|9.0,9,9.0,[dfbc00]|4.0,4,4.0,[8d5300]|5.0,5,5.0,[9e6800]|5.0,5,5.0,[9e6800]|2.0,2,2.0,[6d2a00]|11.0,*,11.0,[ffe600]|1.0,1,1.0,[5d1500]|4.0,4,4.0,[8d5300]|9.0,9,9.0,[dfbc00]|11.0,*,11.0,[ffe600]|4.0,4,4.0,[8d5300]|3.0,3,3.0,[7d3f00]|9.0,9,9.0,[dfbc00]|8.0,8,8.0,[cea700]|3.0,3,3.0,[7d3f00]|3.0,3,3.0,[7d3f00]|9.0,9,9.0,[dfbc00]|11.0,*,11.0,[ffe600]|11.0,*,11.0,[ffe600]|11.0,*,11.0,[ffe600]|9.0,9,9.0,[dfbc00]|8.0,8,8.0,[cea700]|9.0,9,9.0,[dfbc00]|11.0,*,11.0,[ffe600]|11.0,*,11.0,[ffe600]|7.0,7,7.0,[be9200]|11.0,*,11.0,[ffe600]|9.0,9,9.0,[dfbc00]|3.0,3,3.0,[7d3f00]|11.0,*,11.0,[ffe600]|5.0,5,5.0,[9e6800]|11.0,*,11.0,[ffe600]|11.0,*,11.0,[ffe600]|11.0,*,11.0,[ffe600]|9.0,9,9.0,[dfbc00]|11.0,*,11.0,[ffe600]|11.0,*,11.0,[ffe600]|11.0,*,11.0,[ffe600]|6.0,6,6.0,[ae7d00]|4.0,4,4.0,[8d5300]|11.0,*,11.0,[ffe600]|11.0,*,11.0,[ffe600]|3.0,3,3.0,[7d3f00]|11.0,*,11.0,[ffe600]|11.0,*,11.0,[ffe600]|2.0,2,2.0,[6d2a00]|0.0,0,0.0,[4d0000]|3.0,3,3.0,[7d3f00]|0.0,0,0.0,[4d0000]|0.0,0,0.0,[4d0000]|0.0,0,0.0,[4d0000]|9.0,9,9.0,[dfbc00]|3.0,3,3.0,[7d3f00]|3.0,3,3.0,[7d3f00]|0.0,0,0.0,[4d0000]|0.0,0,0.0,[4d0000]|3.0,3,3.0,[7d3f00]|7.0,7,7.0,[be9200]|4.0,4,4.0,[8d5300]|5.0,5,5.0,[9e6800]|8.0,8,8.0,[cea700]|9.0,9,9.0,[dfbc00]|8.0,8,8.0,[cea700]|6.0,6,6.0,[ae7d00]|9.0,9,9.0,[dfbc00]|11.0,*,11.0,[ffe600]|11.0,*,11.0,[ffe600]|11.0,*,11.0,[ffe600]|11.0,*,11.0,[ffe600]|11.0,*,11.0,[ffe600]|11.0,*,11.0,[ffe600]|11.0,*,11.0,[ffe600]|11.0,*,11.0,[ffe600]|11.0,*,11.0,[ffe600]|6.0,6,6.0,[ae7d00]|5.0,5,5.0,[9e6800]|11.0,*,11.0,[ffe600]|11.0,*,11.0,[ffe600]|1.0,1,1.0,[5d1500]|11.0,*,11.0,[ffe600]|11.0,*,11.0,[ffe600]|4.0,4,4.0,[8d5300]|4.0,4,4.0,[8d5300]|11.0,*,11.0,[ffe600]|4.0,4,4.0,[8d5300]|3.0,3,3.0,[7d3f00]|3.0,3,3.0,[7d3f00]|11.0,*,11.0,[ffe600]|9.0,9,9.0,[dfbc00]|3.0,3,3.0,[7d3f00]|9.0,9,9.0,[dfbc00]|9.0,9,9.0,[dfbc00]|11.0,*,11.0,[ffe600]|3.0,3,3.0,[7d3f00]|2.0,2,2.0,[6d2a00]|3.0,3,3.0,[7d3f00]|5.0,5,5.0,[9e6800]|0.0,-,0.0,[4d0000]|3.0,3,3.0,[7d3f00]|4.0,4,4.0,[8d5300]|3.0,3,3.0,[7d3f00]|10.0,+,10.0,[efd100]|4.0,4,4.0,[8d5300]|5.0,5,5.0,[9e6800]|9.0,9,9.0,[dfbc00]|11.0,*,11.0,[ffe600]|11.0,*,11.0,[ffe600]|11.0,*,11.0,[ffe600]|11.0,*,11.0,[ffe600]|11.0,*,11.0,[ffe600]|11.0,*,11.0,[ffe600]|7.0,7,7.0,[be9200]|4.0,4,4.0,[8d5300]|6.0,6,6.0,[ae7d00]|11.0,*,11.0,[ffe600]|6.0,6,6.0,[ae7d00]|9.0,9,9.0,[dfbc00]|5.0,5,5.0,[9e6800]|6.0,6,6.0,[ae7d00]|6.0,6,6.0,[ae7d00]|11.0,*,11.0,[ffe600]|7.0,7,7.0,[be9200]|4.0,4,4.0,[8d5300]|3.0,3,3.0,[7d3f00]|9.0,9,9.0,[dfbc00]|3.0,3,3.0,[7d3f00]|4.0,4,4.0,[8d5300]|9.0,9,9.0,[dfbc00]|11.0,*,11.0,[ffe600]|5.0,5,5.0,[9e6800]|8.0,8,8.0,[cea700]|5.0,5,5.0,[9e6800]|3.0,3,3.0,[7d3f00]|9.0,9,9.0,[dfbc00]|3.0,3,3.0,[7d3f00]|3.0,3,3.0,[7d3f00]|7.0,7,7.0,[be9200]|2.0,2,2.0,[6d2a00]|0.0,0,0.0,[4d0000]|4.0,4,4.0,[8d5300]|0.0,0,0.0,[4d0000]|3.0,3,3.0,[7d3f00]|6.0,6,6.0,[ae7d00]|3.0,3,3.0,[7d3f00]|2.0,2,2.0,[6d2a00]|4.0,4,4.0,[8d5300]|0.0,-,0.0,[4d0000]|0.0,-,0.0,[4d0000]|0.0,-,0.0,[4d0000]|6.0,6,6.0,[ae7d00]|3.0,3,3.0,[7d3f00]|3.0,3,3.0,[7d3f00]|5.0,5,5.0,[9e6800]|9.0,9,9.0,[dfbc00]|7.0,7,7.0,[be9200]|11.0,*,11.0,[ffe600]|4.0,4,4.0,[8d5300]|9.0,9,9.0,[dfbc00]|7.0,7,7.0,[be9200]|6.0,6,6.0,[ae7d00]|11.0,*,11.0,[ffe600]|11.0,*,11.0,[ffe600]|11.0,*,11.0,[ffe600]|8.0,8,8.0,[cea700]|11.0,*,11.0,[ffe600]|11.0,*,11.0,[ffe600]|11.0,*,11.0,[ffe600]|11.0,*,11.0,[ffe600]|11.0,*,11.0,[ffe600]|11.0,*,11.0,[ffe600]|11.0,*,11.0,[ffe600]|11.0,*,11.0,[ffe600]|11.0,*,11.0,[ffe600]|11.0,*,11.0,[ffe600]|11.0,*,11.0,[ffe600]|11.0,*,11.0,[ffe600]|11.0,*,11.0,[ffe600]|5.0,5,5.0,[9e6800]|11.0,*,11.0,[ffe600]|10.0,+,10.0,[efd100]|8.0,8,8.0,[cea700]|2.0,2,2.0,[6d2a00]|1.0,1,1.0,[5d1500]|0.0,0,0.0,[4d0000]|0.0,0,0.0,[4d0000]|0.0,0,0.0,[4d0000]|3.0,3,3.0,[7d3f00]|3.0,3,3.0,[7d3f00]|2.0,2,2.0,[6d2a00]|6.0,6,6.0,[ae7d00]|8.0,8,8.0,[cea700]|9.0,9,9.0,[dfbc00]|7.0,7,7.0,[be9200]|7.0,7,7.0,[be9200]|9.0,9,9.0,[dfbc00]|11.0,*,11.0,[ffe600]|9.0,9,9.0,[dfbc00]|11.0,*,11.0,[ffe600]|9.0,9,9.0,[dfbc00]|5.0,5,5.0,[9e6800]|7.0,7,7.0,[be9200]|6.0,6,6.0,[ae7d00]|11.0,*,11.0,[ffe600]|11.0,*,11.0,[ffe600]|9.0,9,9.0,[dfbc00]|7.0,7,7.0,[be9200]|7.0,7,7.0,[be9200]|9.0,9,9.0,[dfbc00]|8.0,8,8.0,[cea700]|5.0,5,5.0,[9e6800]|6.0,6,6.0,[ae7d00]|11.0,*,11.0,[ffe600]|9.0,9,9.0,[dfbc00]|3.0,3,3.0,[7d3f00]|2.0,2,2.0,[6d2a00]|2.0,2,2.0,[6d2a00]|4.0,4,4.0,[8d5300]|3.0,3,3.0,[7d3f00]|4.0,4,4.0,[8d5300]|2.0,2,2.0,[6d2a00]|3.0,3,3.0,[7d3f00]|5.0,5,5.0,[9e6800]|4.0,4,4.0,[8d5300]|3.0,3,3.0,[7d3f00]|11.0,*,11.0,[ffe600]|7.0,7,7.0,[be9200]|11.0,*,11.0,[ffe600]|5.0,5,5.0,[9e6800]|4.0,4,4.0,[8d5300]|11.0,*,11.0,[ffe600]|9.0,9,9.0,[dfbc00]|3.0,3,3.0,[7d3f00]|4.0,4,4.0,[8d5300]|4.0,4,4.0,[8d5300]|9.0,9,9.0,[dfbc00]|8.0,8,8.0,[cea700]|5.0,5,5.0,[9e6800]|10.0,+,10.0,[efd100]|11.0,*,11.0,[ffe600]|3.0,3,3.0,[7d3f00]|2.0,2,2.0,[6d2a00]|0.0,0,0.0,[4d0000]|0.0,-,0.0,[4d0000]|0.0,-,0.0,[4d0000]|0.0,0,0.0,[4d0000]|0.0,0,0.0,[4d0000]|0.0,-,0.0,[4d0000]|2.0,2,2.0,[6d2a00]|3.0,3,3.0,[7d3f00]|3.0,3,3.0,[7d3f00]|9.0,9,9.0,[dfbc00]|3.0,3,3.0,[7d3f00]|5.0,5,5.0,[9e6800]|2.0,2,2.0,[6d2a00]|0.0,-,0.0,[4d0000]|1.0,1,1.0,[5d1500]|1.0,1,1.0,[5d1500]|1.0,1,1.0,[5d1500]|4.0,4,4.0,[8d5300]|4.0,4,4.0,[8d5300]|0.0,-,0.0,[4d0000]|0.0,-,0.0,[4d0000]|7.0,7,7.0,[be9200]|11.0,*,11.0,[ffe600]|5.0,5,5.0,[9e6800]|0.0,-,0.0,[4d0000]|0.0,-,0.0,[4d0000]|0.0,-,0.0,[4d0000]|0.0,-,0.0,[4d0000]|0.0,-,0.0,[4d0000]|0.0,-,0.0,[4d0000]|0.0,-,0.0,[4d0000]|0.0,-,0.0,[4d0000]|0.0,-,0.0,[4d0000]|3.0,3,3.0,[7d3f00]|4.0,4,4.0,[8d5300]|7.0,7,7.0,[be9200]|7.0,7,7.0,[be9200]|11.0,*,11.0,[ffe600]|8.0,8,8.0,[cea700]|1.0,1,1.0,[5d1500]|11.0,*,11.0,[ffe600]|1.0,1,1.0,[5d1500]|0.0,-,0.0,[4d0000]|0.0,-,0.0,[4d0000]|0.0,-,0.0,[4d0000]|0.0,-,0.0,[4d0000]|0.0,-,0.0,[4d0000]|0.0,-,0.0,[4d0000]|0.0,-,0.0,[4d0000]|0.0,-,0.0,[4d0000]|0.0,-,0.0,[4d0000]|0.0,-,0.0,[4d0000]|0.0,-,0.0,[4d0000]|0.0,-,0.0,[4d0000]|0.0,-,0.0,[4d0000]|0.0,-,0.0,[4d0000]|0.0,-,0.0,[4d0000]|0.0,-,0.0,[4d0000]|0.0,-,0.0,[4d0000]|0.0,-,0.0,[4d0000]|0.0,-,0.0,[4d0000]|0.0,-,0.0,[4d0000]|0.0,-,0.0,[4d0000]|0.0,-,0.0,[4d0000]|0.0,-,0.0,[4d0000]|0.0,-,0.0,[4d0000]|0.0,-,0.0,[4d0000]|0.0,-,0.0,[4d0000]|0.0,-,0.0,[4d0000]|0.0,-,0.0,[4d0000]|0.0,-,0.0,[4d0000]|0.0,-,0.0,[4d0000]|0.0,-,0.0,[4d0000]|0.0,-,0.0,[4d0000]|6.0,6,6.0,[ae7d00]|11.0,*,11.0,[ffe600]|6.0,6,6.0,[ae7d00]|6.0,6,6.0,[ae7d00]|7.0,7,7.0,[be9200]|7.0,7,7.0,[be9200]|7.0,7,7.0,[be9200]|3.0,3,3.0,[7d3f00]|0.0,-,0.0,[4d0000]|0.0,-,0.0,[4d0000]|1.0,1,1.0,[5d1500]|9.0,9,9.0,[dfbc00]|10.0,+,10.0,[efd100]|2.0,2,2.0,[6d2a00]|11.0,*,11.0,[ffe600]|5.0,5,5.0,[9e6800]|7.0,7,7.0,[be9200]|8.0,8,8.0,[cea700]|8.0,8,8.0,[cea700]|11.0,*,11.0,[ffe600]|6.0,6,6.0,[ae7d00]|2.0,2,2.0,[6d2a00]|7.0,7,7.0,[be9200]|11.0,*,11.0,[ffe600]|7.0,7,7.0,[be9200]|8.0,8,8.0,[cea700]|6.0,6,6.0,[ae7d00]|6.0,6,6.0,[ae7d00]|7.0,7,7.0,[be9200]|11.0,*,11.0,[ffe600]|8.0,8,8.0,[cea700]|7.0,7,7.0,[be9200]|6.0,6,6.0,[ae7d00]|11.0,*,11.0,[ffe600]|11.0,*,11.0,[ffe600]|8.0,8,8.0,[cea700]|4.0,4,4.0,[8d5300]|3.0,3,3.0,[7d3f00]|5.0,5,5.0,[9e6800]|11.0,*,11.0,[ffe600]|9.0,9,9.0,[dfbc00]|5.0,5,5.0,[9e6800]|9.0,9,9.0,[dfbc00]|7.0,7,7.0,[be9200]|10.0,+,10.0,[efd100]|7.0,7,7.0,[be9200]|7.0,7,7.0,[be9200]|11.0,*,11.0,[ffe600]|8.0,8,8.0,[cea700]|11.0,*,11.0,[ffe600]|11.0,*,11.0,[ffe600]|11.0,*,11.0,[ffe600]|11.0,*,11.0,[ffe600]|11.0,*,11.0,[ffe600]|11.0,*,11.0,[ffe600]|9.0,9,9.0,[dfbc00]|11.0,*,11.0,[ffe600]|8.0,8,8.0,[cea700]|11.0,*,11.0,[ffe600]|9.0,9,9.0,[dfbc00]|8.0,8,8.0,[cea700]|6.0,6,6.0,[ae7d00]|11.0,*,11.0,[ffe600]|8.0,8,8.0,[cea700]|7.0,7,7.0,[be9200]|9.0,9,9.0,[dfbc00]|7.0,7,7.0,[be9200]|7.0,7,7.0,[be9200]|9.0,9,9.0,[dfbc00]|11.0,*,11.0,[ffe600]|11.0,*,11.0,[ffe600]|11.0,*,11.0,[ffe600]|11.0,*,11.0,[ffe600]|9.0,9,9.0,[dfbc00]|8.0,8,8.0,[cea700]|7.0,7,7.0,[be9200]|8.0,8,8.0,[cea700]|3.0,3,3.0,[7d3f00]|3.0,3,3.0,[7d3f00]|11.0,*,11.0,[ffe600]|4.0,4,4.0,[8d5300]|5.0,5,5.0,[9e6800]|4.0,4,4.0,[8d5300]|11.0,*,11.0,[ffe600]|4.0,4,4.0,[8d5300]|5.0,5,5.0,[9e6800]|7.0,7,7.0,[be9200]|11.0,*,11.0,[ffe600]|4.0,4,4.0,[8d5300]|7.0,7,7.0,[be9200]|11.0,*,11.0,[ffe600]|11.0,*,11.0,[ffe600]|7.0,7,7.0,[be9200]|9.0,9,9.0,[dfbc00]|11.0,*,11.0,[ffe600]|6.0,6,6.0,[ae7d00]|11.0,*,11.0,[ffe600]|11.0,*,11.0,[ffe600]|11.0,*,11.0,[ffe600]|9.0,9,9.0,[dfbc00]|5.0,5,5.0,[9e6800]|7.0,7,7.0,[be9200]|4.0,4,4.0,[8d5300]|5.0,5,5.0,[9e6800]|3.0,3,3.0,[7d3f00]|9.0,9,9.0,[dfbc00]|11.0,*,11.0,[ffe600]|4.0,4,4.0,[8d5300]|9.0,9,9.0,[dfbc00]|5.0,5,5.0,[9e6800]|11.0,*,11.0,[ffe600]|7.0,7,7.0,[be9200]|7.0,7,7.0,[be9200]|11.0,*,11.0,[ffe600]|4.0,4,4.0,[8d5300]|9.0,9,9.0,[dfbc00]|5.0,5,5.0,[9e6800]|6.0,6,6.0,[ae7d00]|5.0,5,5.0,[9e6800]|11.0,*,11.0,[ffe600]|4.0,4,4.0,[8d5300]|6.0,6,6.0,[ae7d00]|11.0,*,11.0,[ffe600]|11.0,*,11.0,[ffe600]|4.0,4,4.0,[8d5300]|3.0,3,3.0,[7d3f00]|6.0,6,6.0,[ae7d00]|11.0,*,11.0,[ffe600]|4.0,4,4.0,[8d5300]|11.0,*,11.0,[ffe600]|7.0,7,7.0,[be9200]|3.0,3,3.0,[7d3f00]|8.0,8,8.0,[cea700]|11.0,*,11.0,[ffe600]|6.0,6,6.0,[ae7d00]|2.0,2,2.0,[6d2a00]|4.0,4,4.0,[8d5300]|8.0,8,8.0,[cea700]|4.0,4,4.0,[8d5300]|8.0,8,8.0,[cea700]|4.0,4,4.0,[8d5300]|7.0,7,7.0,[be9200]|5.0,5,5.0,[9e6800]|10.0,+,10.0,[efd100]|4.0,4,4.0,[8d5300]|7.0,7,7.0,[be9200]|11.0,*,11.0,[ffe600]|9.0,9,9.0,[dfbc00]|11.0,*,11.0,[ffe600]|4.0,4,4.0,[8d5300]|11.0,*,11.0,[ffe600]|5.0,5,5.0,[9e6800]|11.0,*,11.0,[ffe600]|11.0,*,11.0,[ffe600]|11.0,*,11.0,[ffe600]|5.0,5,5.0,[9e6800]|9.0,9,9.0,[dfbc00]|10.0,+,10.0,[efd100]|3.0,3,3.0,[7d3f00]|11.0,*,11.0,[ffe600]|1.0,1,1.0,[5d1500]|3.0,3,3.0,[7d3f00]|4.0,4,4.0,[8d5300]|6.0,6,6.0,[ae7d00]|0.0,0,0.0,[4d0000]|6.0,6,6.0,[ae7d00]|7.0,7,7.0,[be9200]|5.0,5,5.0,[9e6800]|6.0,6,6.0,[ae7d00]|4.0,4,4.0,[8d5300]|7.0,7,7.0,[be9200]|8.0,8,8.0,[cea700]|4.0,4,4.0,[8d5300]|7.0,7,7.0,[be9200]|11.0,*,11.0,[ffe600]|11.0,*,11.0,[ffe600]|8.0,8,8.0,[cea700]|11.0,*,11.0,[ffe600]|11.0,*,11.0,[ffe600]|4.0,4,4.0,[8d5300]|3.0,3,3.0,[7d3f00]|9.0,9,9.0,[dfbc00]|10.0,+,10.0,[efd100]|6.0,6,6.0,[ae7d00]|2.0,2,2.0,[6d2a00]|6.0,6,6.0,[ae7d00]|11.0,*,11.0,[ffe600]|6.0,6,6.0,[ae7d00]|8.0,8,8.0,[cea700]|11.0,*,11.0,[ffe600]|7.0,7,7.0,[be9200]|9.0,9,9.0,[dfbc00]|7.0,7,7.0,[be9200]|8.0,8,8.0,[cea700]|8.0,8,8.0,[cea700]|10.0,+,10.0,[efd100]|8.0,8,8.0,[cea700]|10.0,+,10.0,[efd100]|8.0,8,8.0,[cea700]|11.0,*,11.0,[ffe600]|10.0,+,10.0,[efd100]|0.0,-,0.0,[4d0000]|7.0,7,7.0,[be9200]|9.0,9,9.0,[dfbc00]|11.0,*,11.0,[ffe600]|8.0,8,8.0,[cea700]|11.0,*,11.0,[ffe600]|11.0,*,11.0,[ffe600]|11.0,*,11.0,[ffe600]|5.0,5,5.0,[9e6800]|4.0,4,4.0,[8d5300]|9.0,9,9.0,[dfbc00]|7.0,7,7.0,[be9200]|4.0,4,4.0,[8d5300]|5.0,5,5.0,[9e6800]|9.0,9,9.0,[dfbc00]|11.0,*,11.0,[ffe600]|11.0,*,11.0,[ffe600]|1.0,1,1.0,[5d1500]|7.0,7,7.0,[be9200]|11.0,*,11.0,[ffe600]|11.0,*,11.0,[ffe600]|11.0,*,11.0,[ffe600]|11.0,*,11.0,[ffe600]|6.0,6,6.0,[ae7d00]|6.0,6,6.0,[ae7d00]|11.0,*,11.0,[ffe600]|9.0,9,9.0,[dfbc00]|4.0,4,4.0,[8d5300]|9.0,9,9.0,[dfbc00]|11.0,*,11.0,[ffe600]|4.0,4,4.0,[8d5300]|5.0,5,5.0,[9e6800]|11.0,*,11.0,[ffe600]|11.0,*,11.0,[ffe600]|7.0,7,7.0,[be9200]|1.0,1,1.0,[5d1500]|3.0,3,3.0,[7d3f00]|1.0,1,1.0,[5d1500]|1.0,1,1.0,[5d1500]|2.0,2,2.0,[6d2a00]|0.0,-,0.0,[4d0000]|2.0,2,2.0,[6d2a00]|2.0,2,2.0,[6d2a00]|3.0,3,3.0,[7d3f00]|4.0,4,4.0,[8d5300]|3.0,3,3.0,[7d3f00]|2.0,2,2.0,[6d2a00]|7.0,7,7.0,[be9200]|4.0,4,4.0,[8d5300]|4.0,4,4.0,[8d5300]|9.0,9,9.0,[dfbc00]|6.0,6,6.0,[ae7d00]|4.0,4,4.0,[8d5300]|7.0,7,7.0,[be9200]|11.0,*,11.0,[ffe600]|6.0,6,6.0,[ae7d00]|5.0,5,5.0,[9e6800]|11.0,*,11.0,[ffe600]|11.0,*,11.0,[ffe600]|11.0,*,11.0,[ffe600]|7.0,7,7.0,[be9200]|5.0,5,5.0,[9e6800]|11.0,*,11.0,[ffe600]|6.0,6,6.0,[ae7d00]|9.0,9,9.0,[dfbc00]|7.0,7,7.0,[be9200]|11.0,*,11.0,[ffe600]|4.0,4,4.0,[8d5300]|11.0,*,11.0,[ffe600]|3.0,3,3.0,[7d3f00]|11.0,*,11.0,[ffe600]|7.0,7,7.0,[be9200]|3.0,3,3.0,[7d3f00]|5.0,5,5.0,[9e6800]|9.0,9,9.0,[dfbc00]|8.0,8,8.0,[cea700]|9.0,9,9.0,[dfbc00]|9.0,9,9.0,[dfbc00]|8.0,8,8.0,[cea700]|11.0,*,11.0,[ffe600]|11.0,*,11.0,[ffe600]|11.0,*,11.0,[ffe600]|11.0,*,11.0,[ffe600]|11.0,*,11.0,[ffe600]|11.0,*,11.0,[ffe600]|11.0,*,11.0,[ffe600]|11.0,*,11.0,[ffe600]|11.0,*,11.0,[ffe600]|11.0,*,11.0,[ffe600]|11.0,*,11.0,[ffe600]|6.0,6,6.0,[ae7d00]|9.0,9,9.0,[dfbc00]|7.0,7,7.0,[be9200]|6.0,6,6.0,[ae7d00]|5.0,5,5.0,[9e6800]|0.0,-,0.0,[4d0000]|7.0,7,7.0,[be9200]|3.0,3,3.0,[7d3f00]|2.0,2,2.0,[6d2a00]|5.0,5,5.0,[9e6800]|5.0,5,5.0,[9e6800]|0.0,-,0.0,[4d0000]|0.0,-,0.0,[4d0000]|0.0,-,0.0,[4d0000]|0.0,-,0.0,[4d0000]|0.0,-,0.0,[4d0000]|0.0,-,0.0,[4d0000]|0.0,0,0.0,[4d0000]|0.0,0,0.0,[4d0000]|0.0,0,0.0,[4d0000]|0.0,0,0.0,[4d0000]|7.0,7,7.0,[be9200]|3.0,3,3.0,[7d3f00]|11.0,*,11.0,[ffe600]|5.0,5,5.0,[9e6800]|11.0,*,11.0,[ffe600]|5.0,5,5.0,[9e6800]|6.0,6,6.0,[ae7d00]|9.0,9,9.0,[dfbc00]|8.0,8,8.0,[cea700]|3.0,3,3.0,[7d3f00]|8.0,8,8.0,[cea700]|11.0,*,11.0,[ffe600]|4.0,4,4.0,[8d5300]|9.0,9,9.0,[dfbc00]|9.0,9,9.0,[dfbc00]|4.0,4,4.0,[8d5300]|0.0,0,0.0,[4d0000]|2.0,2,2.0,[6d2a00]|1.0,1,1.0,[5d1500]|0.0,0,0.0,[4d0000]|1.0,1,1.0,[5d1500]|0.0,0,0.0,[4d0000]|0.0,0,0.0,[4d0000]|0.0,0,0.0,[4d0000]|0.0,0,0.0,[4d0000]|1.0,1,1.0,[5d1500]|0.0,0,0.0,[4d0000]|1.0,1,1.0,[5d1500]|0.0,0,0.0,[4d0000]|0.0,0,0.0,[4d0000]|5.0,5,5.0,[9e6800]|4.0,4,4.0,[8d5300]|5.0,5,5.0,[9e6800]|3.0,3,3.0,[7d3f00]|11.0,*,11.0,[ffe600]|3.0,3,3.0,[7d3f00]|3.0,3,3.0,[7d3f00]|5.0,5,5.0,[9e6800]|0.0,-,0.0,[4d0000]|0.0,-,0.0,[4d0000]|2.0,2,2.0,[6d2a00]|2.0,2,2.0,[6d2a00]|0.0,0,0.0,[4d0000]|0.0,0,0.0,[4d0000]|0.0,0,0.0,[4d0000]|0.0,0,0.0,[4d0000]|4.0,4,4.0,[8d5300]|7.0,7,7.0,[be9200]|2.0,2,2.0,[6d2a00]|5.0,5,5.0,[9e6800]|7.0,7,7.0,[be9200]|9.0,9,9.0,[dfbc00]|11.0,*,11.0,[ffe600]|9.0,9,9.0,[dfbc00]|9.0,9,9.0,[dfbc00]|11.0,*,11.0,[ffe600]|11.0,*,11.0,[ffe600]|8.0,8,8.0,[cea700]|8.0,8,8.0,[cea700]|4.0,4,4.0,[8d5300]|4.0,4,4.0,[8d5300]|11.0,*,11.0,[ffe600]|11.0,*,11.0,[ffe600]|11.0,*,11.0,[ffe600]|10.0,+,10.0,[efd100]|6.0,6,6.0,[ae7d00]|11.0,*,11.0,[ffe600]|6.0,6,6.0,[ae7d00]|4.0,4,4.0,[8d5300]|4.0,4,4.0,[8d5300]|11.0,*,11.0,[ffe600]|11.0,*,11.0,[ffe600]|5.0,5,5.0,[9e6800]|6.0,6,6.0,[ae7d00]|11.0,*,11.0,[ffe600]|11.0,*,11.0,[ffe600]|11.0,*,11.0,[ffe600]|11.0,*,11.0,[ffe600]|7.0,7,7.0,[be9200]|7.0,7,7.0,[be9200]|11.0,*,11.0,[ffe600]|7.0,7,7.0,[be9200]|4.0,4,4.0,[8d5300]|5.0,5,5.0,[9e6800]|7.0,7,7.0,[be9200]|3.0,3,3.0,[7d3f00]|2.0,2,2.0,[6d2a00]|3.0,3,3.0,[7d3f00]|4.0,4,4.0,[8d5300]|6.0,6,6.0,[ae7d00]|4.0,4,4.0,[8d5300]|9.0,9,9.0,[dfbc00]|6.0,6,6.0,[ae7d00]|9.0,9,9.0,[dfbc00]|5.0,5,5.0,[9e6800]|5.0,5,5.0,[9e6800]|11.0,*,11.0,[ffe600]|4.0,4,4.0,[8d5300]|3.0,3,3.0,[7d3f00]|4.0,4,4.0,[8d5300]|11.0,*,11.0,[ffe600]|4.0,4,4.0,[8d5300]|4.0,4,4.0,[8d5300]|5.0,5,5.0,[9e6800]|11.0,*,11.0,[ffe600]|4.0,4,4.0,[8d5300]|11.0,*,11.0,[ffe600]|11.0,*,11.0,[ffe600]|9.0,9,9.0,[dfbc00]|9.0,9,9.0,[dfbc00]|7.0,7,7.0,[be9200]|11.0,*,11.0,[ffe600]|11.0,*,11.0,[ffe600]|9.0,9,9.0,[dfbc00]|8.0,8,8.0,[cea700]|11.0,*,11.0,[ffe600]|11.0,*,11.0,[ffe600]|6.0,6,6.0,[ae7d00]|11.0,*,11.0,[ffe600]|9.0,9,9.0,[dfbc00]|11.0,*,11.0,[ffe600]|4.0,4,4.0,[8d5300]|9.0,9,9.0,[dfbc00]|9.0,9,9.0,[dfbc00]|3.0,3,3.0,[7d3f00]|11.0,*,11.0,[ffe600]|9.0,9,9.0,[dfbc00]|11.0,*,11.0,[ffe600]|3.0,3,3.0,[7d3f00]|3.0,3,3.0,[7d3f00]|11.0,*,11.0,[ffe600]|2.0,2,2.0,[6d2a00]|3.0,3,3.0,[7d3f00]|9.0,9,9.0,[dfbc00]|5.0,5,5.0,[9e6800]|7.0,7,7.0,[be9200]|6.0,6,6.0,[ae7d00]|4.0,4,4.0,[8d5300]|3.0,3,3.0,[7d3f00]|4.0,4,4.0,[8d5300]|4.0,4,4.0,[8d5300]|6.0,6,6.0,[ae7d00]|11.0,*,11.0,[ffe600]|5.0,5,5.0,[9e6800]|11.0,*,11.0,[ffe600]|5.0,5,5.0,[9e6800]|4.0,4,4.0,[8d5300]|11.0,*,11.0,[ffe600]|9.0,9,9.0,[dfbc00]|11.0,*,11.0,[ffe600]|6.0,6,6.0,[ae7d00]|7.0,7,7.0,[be9200]|11.0,*,11.0,[ffe600]|11.0,*,11.0,[ffe600]|11.0,*,11.0,[ffe600]|11.0,*,11.0,[ffe600]|11.0,*,11.0,[ffe600]|4.0,4,4.0,[8d5300]|11.0,*,11.0,[ffe600]|2.0,2,2.0,[6d2a00]|11.0,*,11.0,[ffe600]|7.0,7,7.0,[be9200]|9.0,9,9.0,[dfbc00]|8.0,8,8.0,[cea700]|9.0,9,9.0,[dfbc00]|6.0,6,6.0,[ae7d00]|11.0,*,11.0,[ffe600]|3.0,3,3.0,[7d3f00]|5.0,5,5.0,[9e6800]|5.0,5,5.0,[9e6800]|11.0,*,11.0,[ffe600]|5.0,5,5.0,[9e6800]|8.0,8,8.0,[cea700]|8.0,8,8.0,[cea700]|9.0,9,9.0,[dfbc00]|9.0,9,9.0,[dfbc00]|9.0,9,9.0,[dfbc00]|11.0,*,11.0,[ffe600]|11.0,*,11.0,[ffe600]|8.0,8,8.0,[cea700]|11.0,*,11.0,[ffe600]|8.0,8,8.0,[cea700]|11.0,*,11.0,[ffe600]|5.0,5,5.0,[9e6800]|11.0,*,11.0,[ffe600]|7.0,7,7.0,[be9200]|11.0,*,11.0,[ffe600]|8.0,8,8.0,[cea700]|8.0,8,8.0,[cea700]|1.0,1,1.0,[5d1500]|9.0,9,9.0,[dfbc00]|2.0,2,2.0,[6d2a00]|5.0,5,5.0,[9e6800]|6.0,6,6.0,[ae7d00]|3.0,3,3.0,[7d3f00]|5.0,5,5.0,[9e6800]|9.0,9,9.0,[dfbc00]|4.0,4,4.0,[8d5300]|3.0,3,3.0,[7d3f00]|4.0,4,4.0,[8d5300]|9.0,9,9.0,[dfbc00]|11.0,*,11.0,[ffe600]|11.0,*,11.0,[ffe600]|9.0,9,9.0,[dfbc00]|10.0,+,10.0,[efd100]|11.0,*,11.0,[ffe600]|11.0,*,11.0,[ffe600]|11.0,*,11.0,[ffe600]|11.0,*,11.0,[ffe600]|11.0,*,11.0,[ffe600]|11.0,*,11.0,[ffe600]|11.0,*,11.0,[ffe600]|4.0,4,4.0,[8d5300]|11.0,*,11.0,[ffe600]|11.0,*,11.0,[ffe600]|11.0,*,11.0,[ffe600]|11.0,*,11.0,[ffe600]|11.0,*,11.0,[ffe600]|11.0,*,11.0,[ffe600]|11.0,*,11.0,[ffe600]|11.0,*,11.0,[ffe600]|11.0,*,11.0,[ffe600]|6.0,6,6.0,[ae7d00]|11.0,*,11.0,[ffe600]|8.0,8,8.0,[cea700]|8.0,8,8.0,[cea700]|8.0,8,8.0,[cea700]|11.0,*,11.0,[ffe600]|11.0,*,11.0,[ffe600]|9.0,9,9.0,[dfbc00]|4.0,4,4.0,[8d5300]|7.0,7,7.0,[be9200]|9.0,9,9.0,[dfbc00]|6.0,6,6.0,[ae7d00]|3.0,3,3.0,[7d3f00]|8.0,8,8.0,[cea700]|11.0,*,11.0,[ffe600]|5.0,5,5.0,[9e6800]|0.0,-,0.0,[4d0000]|6.0,6,6.0,[ae7d00]|11.0,*,11.0,[ffe600]|6.0,6,6.0,[ae7d00]|3.0,3,3.0,[7d3f00]|5.0,5,5.0,[9e6800]|7.0,7,7.0,[be9200]|9.0,9,9.0,[dfbc00]|8.0,8,8.0,[cea700]|8.0,8,8.0,[cea700]|6.0,6,6.0,[ae7d00]|7.0,7,7.0,[be9200]|4.0,4,4.0,[8d5300]|11.0,*,11.0,[ffe600]|11.0,*,11.0,[ffe600]|11.0,*,11.0,[ffe600]|7.0,7,7.0,[be9200]|4.0,4,4.0,[8d5300]|11.0,*,11.0,[ffe600]|11.0,*,11.0,[ffe600]|11.0,*,11.0,[ffe600]|11.0,*,11.0,[ffe600]|11.0,*,11.0,[ffe600]|8.0,8,8.0,[cea700]|3.0,3,3.0,[7d3f00]|11.0,*,11.0,[ffe600]|11.0,*,11.0,[ffe600]|6.0,6,6.0,[ae7d00]|9.0,9,9.0,[dfbc00]|7.0,7,7.0,[be9200]|2.0,2,2.0,[6d2a00]|8.0,8,8.0,[cea700]|8.0,8,8.0,[cea700]|11.0,*,11.0,[ffe600]|3.0,3,3.0,[7d3f00]|3.0,3,3.0,[7d3f00]|11.0,*,11.0,[ffe600]|9.0,9,9.0,[dfbc00]|4.0,4,4.0,[8d5300]|7.0,7,7.0,[be9200]|10.0,+,10.0,[efd100]|9.0,9,9.0,[dfbc00]|8.0,8,8.0,[cea700]|4.0,4,4.0,[8d5300]|8.0,8,8.0,[cea700]|9.0,9,9.0,[dfbc00]|8.0,8,8.0,[cea700]|3.0,3,3.0,[7d3f00]|4.0,4,4.0,[8d5300]|11.0,*,11.0,[ffe600]|11.0,*,11.0,[ffe600]|3.0,3,3.0,[7d3f00]|6.0,6,6.0,[ae7d00]|7.0,7,7.0,[be9200]|6.0,6,6.0,[ae7d00]|2.0,2,2.0,[6d2a00]|6.0,6,6.0,[ae7d00]|6.0,6,6.0,[ae7d00]|9.0,9,9.0,[dfbc00]|3.0,3,3.0,[7d3f00]|3.0,3,3.0,[7d3f00]|7.0,7,7.0,[be9200]|5.0,5,5.0,[9e6800]|3.0,3,3.0,[7d3f00]|4.0,4,4.0,[8d5300]|11.0,*,11.0,[ffe600]|6.0,6,6.0,[ae7d00]|2.0,2,2.0,[6d2a00]|5.0,5,5.0,[9e6800]|11.0,*,11.0,[ffe600]|8.0,8,8.0,[cea700]|11.0,*,11.0,[ffe600]|11.0,*,11.0,[ffe600]|11.0,*,11.0,[ffe600]|11.0,*,11.0,[ffe600]|3.0,3,3.0,[7d3f00]|5.0,5,5.0,[9e6800]|3.0,3,3.0,[7d3f00]|2.0,2,2.0,[6d2a00]|9.0,9,9.0,[dfbc00]|7.0,7,7.0,[be9200]|9.0,9,9.0,[dfbc00]|3.0,3,3.0,[7d3f00]|4.0,4,4.0,[8d5300]|9.0,9,9.0,[dfbc00]|4.0,4,4.0,[8d5300]|4.0,4,4.0,[8d5300]|3.0,3,3.0,[7d3f00]|3.0,3,3.0,[7d3f00]|3.0,3,3.0,[7d3f00]|4.0,4,4.0,[8d5300]|3.0,3,3.0,[7d3f00]|8.0,8,8.0,[cea700]|3.0,3,3.0,[7d3f00]|3.0,3,3.0,[7d3f00]|4.0,4,4.0,[8d5300]|6.0,6,6.0,[ae7d00]|3.0,3,3.0,[7d3f00]|0.0,-,0.0,[4d0000]|0.0,0,0.0,[4d0000]|4.0,4,4.0,[8d5300]|2.0,2,2.0,[6d2a00]|0.0,0,0.0,[4d0000]|0.0,0,0.0,[4d0000]|0.0,0,0.0,[4d0000]|0.0,-,0.0,[4d0000]|0.0,-,0.0,[4d0000]|0.0,-,0.0,[4d0000]|0.0,-,0.0,[4d0000]|0.0,-,0.0,[4d0000]|0.0,-,0.0,[4d0000]|0.0,-,0.0,[4d0000]|0.0,-,0.0,[4d0000]|0.0,-,0.0,[4d0000]|0.0,-,0.0,[4d0000]|0.0,-,0.0,[4d0000]|0.0,-,0.0,[4d0000]|0.0,-,0.0,[4d0000]|0.0,-,0.0,[4d0000]|0.0,-,0.0,[4d0000]|0.0,-,0.0,[4d0000]|0.0,-,0.0,[4d0000]|0.0,-,0.0,[4d0000]|0.0,-,0.0,[4d0000]|5.0,5,5.0,[9e6800]|9.0,9,9.0,[dfbc00]|3.0,3,3.0,[7d3f00]|11.0,*,11.0,[ffe600]|11.0,*,11.0,[ffe600]|11.0,*,11.0,[ffe600]|7.0,7,7.0,[be9200]|11.0,*,11.0,[ffe600]|2.0,2,2.0,[6d2a00]|2.0,2,2.0,[6d2a00]|5.0,5,5.0,[9e6800]|1.0,1,1.0,[5d1500]|3.0,3,3.0,[7d3f00]|0.0,-,0.0,[4d0000]|3.0,3,3.0,[7d3f00]|5.0,5,5.0,[9e6800]|0.0,-,0.0,[4d0000]|4.0,4,4.0,[8d5300]|3.0,3,3.0,[7d3f00]|0.0,0,0.0,[4d0000]|5.0,5,5.0,[9e6800]|4.0,4,4.0,[8d5300]|2.0,2,2.0,[6d2a00]|9.0,9,9.0,[dfbc00]|4.0,4,4.0,[8d5300]|5.0,5,5.0,[9e6800]|3.0,3,3.0,[7d3f00]|6.0,6,6.0,[ae7d00]|4.0,4,4.0,[8d5300]|9.0,9,9.0,[dfbc00]|5.0,5,5.0,[9e6800]|9.0,9,9.0,[dfbc00]|11.0,*,11.0,[ffe600]|9.0,9,9.0,[dfbc00]|11.0,*,11.0,[ffe600]|8.0,8,8.0,[cea700]|7.0,7,7.0,[be9200]|10.0,+,10.0,[efd100]|11.0,*,11.0,[ffe600]|9.0,9,9.0,[dfbc00]|8.0,8,8.0,[cea700]|7.0,7,7.0,[be9200]|7.0,7,7.0,[be9200]|11.0,*,11.0,[ffe600]|11.0,*,11.0,[ffe600]|8.0,8,8.0,[cea700]|11.0,*,11.0,[ffe600]|11.0,*,11.0,[ffe600]|11.0,*,11.0,[ffe600]|6.0,6,6.0,[ae7d00]|7.0,7,7.0,[be9200]|8.0,8,8.0,[cea700]|11.0,*,11.0,[ffe600]|6.0,6,6.0,[ae7d00]|0.0,-,0.0,[4d0000]|0.0,-,0.0,[4d0000]|0.0,-,0.0,[4d0000]|0.0,-,0.0,[4d0000]|0.0,-,0.0,[4d0000]|0.0,-,0.0,[4d0000]|4.0,4,4.0,[8d5300]|3.0,3,3.0,[7d3f00]|6.0,6,6.0,[ae7d00]|11.0,*,11.0,[ffe600]|9.0,9,9.0,[dfbc00]|11.0,*,11.0,[ffe600]|10.0,+,10.0,[efd100]|10.0,+,10.0,[efd100]|11.0,*,11.0,[ffe600]|10.0,+,10.0,[efd100]|11.0,*,11.0,[ffe600]|11.0,*,11.0,[ffe600]|11.0,*,11.0,[ffe600]|11.0,*,11.0,[ffe600]|7.0,7,7.0,[be9200]|7.0,7,7.0,[be9200]|11.0,*,11.0,[ffe600]|9.0,9,9.0,[dfbc00]|9.0,9,9.0,[dfbc00]|2.0,2,2.0,[6d2a00]|11.0,*,11.0,[ffe600]|4.0,4,4.0,[8d5300]|7.0,7,7.0,[be9200]|7.0,7,7.0,[be9200]|11.0,*,11.0,[ffe600]|5.0,5,5.0,[9e6800]|7.0,7,7.0,[be9200]|10.0,+,10.0,[efd100]|11.0,*,11.0,[ffe600]|11.0,*,11.0,[ffe600]|11.0,*,11.0,[ffe600]|1.0,1,1.0,[5d1500]|4.0,4,4.0,[8d5300]|0.0,-,0.0,[4d0000]|5.0,5,5.0,[9e6800]|7.0,7,7.0,[be9200]|2.0,2,2.0,[6d2a00]|11.0,*,11.0,[ffe600]|4.0,4,4.0,[8d5300]|11.0,*,11.0,[ffe600]|2.0,2,2.0,[6d2a00]|9.0,9,9.0,[dfbc00]|10.0,+,10.0,[efd100]|5.0,5,5.0,[9e6800]|7.0,7,7.0,[be9200]|9.0,9,9.0,[dfbc00]|9.0,9,9.0,[dfbc00]|8.0,8,8.0,[cea700]|11.0,*,11.0,[ffe600]|3.0,3,3.0,[7d3f00]|11.0,*,11.0,[ffe600]|8.0,8,8.0,[cea700]|4.0,4,4.0,[8d5300]|7.0,7,7.0,[be9200]|6.0,6,6.0,[ae7d00]|11.0,*,11.0,[ffe600]|9.0,9,9.0,[dfbc00]|11.0,*,11.0,[ffe600]|3.0,3,3.0,[7d3f00]|7.0,7,7.0,[be9200]|3.0,3,3.0,[7d3f00]|9.0,9,9.0,[dfbc00]|0.0,0,0.0,[4d0000]|0.0,-,0.0,[4d0000]|0.0,-,0.0,[4d0000]|3.0,3,3.0,[7d3f00]|5.0,5,5.0,[9e6800]|7.0,7,7.0,[be9200]|0.0,-,0.0,[4d0000]|3.0,3,3.0,[7d3f00]|9.0,9,9.0,[dfbc00]|3.0,3,3.0,[7d3f00]|5.0,5,5.0,[9e6800]|5.0,5,5.0,[9e6800]|3.0,3,3.0,[7d3f00]|4.0,4,4.0,[8d5300]|3.0,3,3.0,[7d3f00]|6.0,6,6.0,[ae7d00]|6.0,6,6.0,[ae7d00]|11.0,*,11.0,[ffe600]|9.0,9,9.0,[dfbc00]|11.0,*,11.0,[ffe600]|9.0,9,9.0,[dfbc00]|6.0,6,6.0,[ae7d00]|11.0,*,11.0,[ffe600]|7.0,7,7.0,[be9200]|4.0,4,4.0,[8d5300]|11.0,*,11.0,[ffe600]|6.0,6,6.0,[ae7d00]|11.0,*,11.0,[ffe600]|6.0,6,6.0,[ae7d00]|7.0,7,7.0,[be9200]|3.0,3,3.0,[7d3f00]|4.0,4,4.0,[8d5300]|4.0,4,4.0,[8d5300]|11.0,*,11.0,[ffe600]|2.0,2,2.0,[6d2a00]|4.0,4,4.0,[8d5300]|9.0,9,9.0,[dfbc00]|4.0,4,4.0,[8d5300]|3.0,3,3.0,[7d3f00]|4.0,4,4.0,[8d5300]|9.0,9,9.0,[dfbc00]|3.0,3,3.0,[7d3f00]|0.0,0,0.0,[4d0000]|0.0,0,0.0,[4d0000]|2.0,2,2.0,[6d2a00]|4.0,4,4.0,[8d5300]|5.0,5,5.0,[9e6800]|4.0,4,4.0,[8d5300]|4.0,4,4.0,[8d5300]|4.0,4,4.0,[8d5300]|3.0,3,3.0,[7d3f00]|4.0,4,4.0,[8d5300]|5.0,5,5.0,[9e6800]|7.0,7,7.0,[be9200]|9.0,9,9.0,[dfbc00]|11.0,*,11.0,[ffe600]|3.0,3,3.0,[7d3f00]|11.0,*,11.0,[ffe600]|6.0,6,6.0,[ae7d00]|9.0,9,9.0,[dfbc00]|8.0,8,8.0,[cea700]|5.0,5,5.0,[9e6800]|11.0,*,11.0,[ffe600]|9.0,9,9.0,[dfbc00]|4.0,4,4.0,[8d5300]|5.0,5,5.0,[9e6800]|5.0,5,5.0,[9e6800]|11.0,*,11.0,[ffe600]|11.0,*,11.0,[ffe600]|11.0,*,11.0,[ffe600]|9.0,9,9.0,[dfbc00]|6.0,6,6.0,[ae7d00]|4.0,4,4.0,[8d5300]|9.0,9,9.0,[dfbc00]|9.0,9,9.0,[dfbc00]|11.0,*,11.0,[ffe600]|4.0,4,4.0,[8d5300]|11.0,*,11.0,[ffe600]|10.0,+,10.0,[efd100]|10.0,+,10.0,[efd100]|11.0,*,11.0,[ffe600]|7.0,7,7.0,[be9200]|11.0,*,11.0,[ffe600]|6.0,6,6.0,[ae7d00]|5.0,5,5.0,[9e6800]|9.0,9,9.0,[dfbc00]|11.0,*,11.0,[ffe600]|7.0,7,7.0,[be9200]|6.0,6,6.0,[ae7d00]|4.0,4,4.0,[8d5300]|11.0,*,11.0,[ffe600]|11.0,*,11.0,[ffe600]|11.0,*,11.0,[ffe600]|7.0,7,7.0,[be9200]|7.0,7,7.0,[be9200]|7.0,7,7.0,[be9200]|11.0,*,11.0,[ffe600]|7.0,7,7.0,[be9200]|5.0,5,5.0,[9e6800]|5.0,5,5.0,[9e6800]|9.0,9,9.0,[dfbc00]|11.0,*,11.0,[ffe600]|6.0,6,6.0,[ae7d00]|9.0,9,9.0,[dfbc00]|10.0,+,10.0,[efd100]|7.0,7,7.0,[be9200]|11.0,*,11.0,[ffe600]|11.0,*,11.0,[ffe600]|9.0,9,9.0,[dfbc00]|8.0,8,8.0,[cea700]|7.0,7,7.0,[be9200]|7.0,7,7.0,[be9200]|11.0,*,11.0,[ffe600]|11.0,*,11.0,[ffe600]|11.0,*,11.0,[ffe600]|9.0,9,9.0,[dfbc00]|10.0,+,10.0,[efd100]|7.0,7,7.0,[be9200]|8.0,8,8.0,[cea700]|11.0,*,11.0,[ffe600]|11.0,*,11.0,[ffe600]|9.0,9,9.0,[dfbc00]|11.0,*,11.0,[ffe600]|7.0,7,7.0,[be9200]|11.0,*,11.0,[ffe600]|9.0,9,9.0,[dfbc00]|9.0,9,9.0,[dfbc00]|3.0,3,3.0,[7d3f00]|5.0,5,5.0,[9e6800]|9.0,9,9.0,[dfbc00]|11.0,*,11.0,[ffe600]|11.0,*,11.0,[ffe600]|8.0,8,8.0,[cea700]|3.0,3,3.0,[7d3f00]|11.0,*,11.0,[ffe600]|8.0,8,8.0,[cea700]|9.0,9,9.0,[dfbc00]|11.0,*,11.0,[ffe600]|11.0,*,11.0,[ffe600]|11.0,*,11.0,[ffe600]|11.0,*,11.0,[ffe600]|11.0,*,11.0,[ffe600]|8.0,8,8.0,[cea700]|11.0,*,11.0,[ffe600]|11.0,*,11.0,[ffe600]|8.0,8,8.0,[cea700]|4.0,4,4.0,[8d5300]|11.0,*,11.0,[ffe600]|9.0,9,9.0,[dfbc00]|8.0,8,8.0,[cea700]|4.0,4,4.0,[8d5300]|9.0,9,9.0,[dfbc00]|9.0,9,9.0,[dfbc00]|4.0,4,4.0,[8d5300]|5.0,5,5.0,[9e6800]|7.0,7,7.0,[be9200]|8.0,8,8.0,[cea700]|11.0,*,11.0,[ffe600]|7.0,7,7.0,[be9200]|5.0,5,5.0,[9e6800]|3.0,3,3.0,[7d3f00]|5.0,5,5.0,[9e6800]|7.0,7,7.0,[be9200]|9.0,9,9.0,[dfbc00]|11.0,*,11.0,[ffe600]|9.0,9,9.0,[dfbc00]|8.0,8,8.0,[cea700]|11.0,*,11.0,[ffe600]|11.0,*,11.0,[ffe600]|6.0,6,6.0,[ae7d00]|11.0,*,11.0,[ffe600]|11.0,*,11.0,[ffe600]|11.0,*,11.0,[ffe600]|9.0,9,9.0,[dfbc00]|7.0,7,7.0,[be9200]|7.0,7,7.0,[be9200]|11.0,*,11.0,[ffe600]|11.0,*,11.0,[ffe600]|7.0,7,7.0,[be9200]|8.0,8,8.0,[cea700]|11.0,*,11.0,[ffe600]|11.0,*,11.0,[ffe600]|11.0,*,11.0,[ffe600]|9.0,9,9.0,[dfbc00]|11.0,*,11.0,[ffe600]|8.0,8,8.0,[cea700]|11.0,*,11.0,[ffe600]|11.0,*,11.0,[ffe600]|6.0,6,6.0,[ae7d00]|11.0,*,11.0,[ffe600]|9.0,9,9.0,[dfbc00]|6.0,6,6.0,[ae7d00]|11.0,*,11.0,[ffe600]|11.0,*,11.0,[ffe600]|8.0,8,8.0,[cea700]|11.0,*,11.0,[ffe600]|11.0,*,11.0,[ffe600]|11.0,*,11.0,[ffe600]|11.0,*,11.0,[ffe600]|11.0,*,11.0,[ffe600]|11.0,*,11.0,[ffe600]|11.0,*,11.0,[ffe600]|11.0,*,11.0,[ffe600]|9.0,9,9.0,[dfbc00]|11.0,*,11.0,[ffe600]|11.0,*,11.0,[ffe600]|10.0,+,10.0,[efd100]|7.0,7,7.0,[be9200]|11.0,*,11.0,[ffe600]|11.0,*,11.0,[ffe600]|11.0,*,11.0,[ffe600]|4.0,4,4.0,[8d5300]|10.0,+,10.0,[efd100]|7.0,7,7.0,[be9200]|11.0,*,11.0,[ffe600]|8.0,8,8.0,[cea700]|7.0,7,7.0,[be9200]|7.0,7,7.0,[be9200]|11.0,*,11.0,[ffe600]|9.0,9,9.0,[dfbc00]|7.0,7,7.0,[be9200]|11.0,*,11.0,[ffe600]|10.0,+,10.0,[efd100]|7.0,7,7.0,[be9200]|11.0,*,11.0,[ffe600]|5.0,5,5.0,[9e6800]|9.0,9,9.0,[dfbc00]|6.0,6,6.0,[ae7d00]|5.0,5,5.0,[9e6800]|11.0,*,11.0,[ffe600]|8.0,8,8.0,[cea700]|9.0,9,9.0,[dfbc00]|6.0,6,6.0,[ae7d00]|11.0,*,11.0,[ffe600]|11.0,*,11.0,[ffe600]|11.0,*,11.0,[ffe600]|8.0,8,8.0,[cea700]|11.0,*,11.0,[ffe600]|7.0,7,7.0,[be9200]|11.0,*,11.0,[ffe600]|11.0,*,11.0,[ffe600]|11.0,*,11.0,[ffe600]|5.0,5,5.0,[9e6800]|9.0,9,9.0,[dfbc00]|4.0,4,4.0,[8d5300]|4.0,4,4.0,[8d5300]|11.0,*,11.0,[ffe600]|2.0,2,2.0,[6d2a00]|5.0,5,5.0,[9e6800]|9.0,9,9.0,[dfbc00]|11.0,*,11.0,[ffe600]|11.0,*,11.0,[ffe600]|3.0,3,3.0,[7d3f00]|1.0,1,1.0,[5d1500]|6.0,6,6.0,[ae7d00]|5.0,5,5.0,[9e6800]|8.0,8,8.0,[cea700]|11.0,*,11.0,[ffe600]|11.0,*,11.0,[ffe600]|7.0,7,7.0,[be9200]|11.0,*,11.0,[ffe600]|11.0,*,11.0,[ffe600]|11.0,*,11.0,[ffe600]|11.0,*,11.0,[ffe600]|11.0,*,11.0,[ffe600]|7.0,7,7.0,[be9200]|11.0,*,11.0,[ffe600]|11.0,*,11.0,[ffe600]|9.0,9,9.0,[dfbc00]|11.0,*,11.0,[ffe600]|8.0,8,8.0,[cea700]|4.0,4,4.0,[8d5300]|11.0,*,11.0,[ffe600]|11.0,*,11.0,[ffe600]|11.0,*,11.0,[ffe600]|11.0,*,11.0,[ffe600]|9.0,9,9.0,[dfbc00]|11.0,*,11.0,[ffe600]|9.0,9,9.0,[dfbc00]|7.0,7,7.0,[be9200]|11.0,*,11.0,[ffe600]|10.0,+,10.0,[efd100]|7.0,7,7.0,[be9200]|9.0,9,9.0,[dfbc00]|11.0,*,11.0,[ffe600]|3.0,3,3.0,[7d3f00]|6.0,6,6.0,[ae7d00]|9.0,9,9.0,[dfbc00]|11.0,*,11.0,[ffe600]|11.0,*,11.0,[ffe600]|11.0,*,11.0,[ffe600]|11.0,*,11.0,[ffe600]|7.0,7,7.0,[be9200]|10.0,+,10.0,[efd100]|11.0,*,11.0,[ffe600]|9.0,9,9.0,[dfbc00]|10.0,+,10.0,[efd100]|7.0,7,7.0,[be9200]|7.0,7,7.0,[be9200]|2.0,2,2.0,[6d2a00]|11.0,*,11.0,[ffe600]|9.0,9,9.0,[dfbc00]|10.0,+,10.0,[efd100]|11.0,*,11.0,[ffe600]|11.0,*,11.0,[ffe600]|8.0,8,8.0,[cea700]|11.0,*,11.0,[ffe600]|11.0,*,11.0,[ffe600]|11.0,*,11.0,[ffe600]|11.0,*,11.0,[ffe600]|11.0,*,11.0,[ffe600]|11.0,*,11.0,[ffe600]|11.0,*,11.0,[ffe600]|11.0,*,11.0,[ffe600]|10.0,+,10.0,[efd100]|11.0,*,11.0,[ffe600]|11.0,*,11.0,[ffe600]|11.0,*,11.0,[ffe600]|10.0,+,10.0,[efd100]|11.0,*,11.0,[ffe600]|10.0,+,10.0,[efd100]|5.0,5,5.0,[9e6800]|5.0,5,5.0,[9e6800]|11.0,*,11.0,[ffe600]|3.0,3,3.0,[7d3f00]|5.0,5,5.0,[9e6800]|11.0,*,11.0,[ffe600]|3.0,3,3.0,[7d3f00]|8.0,8,8.0,[cea700]|8.0,8,8.0,[cea700]|2.0,2,2.0,[6d2a00]|4.0,4,4.0,[8d5300]|11.0,*,11.0,[ffe600]|4.0,4,4.0,[8d5300]|5.0,5,5.0,[9e6800]|9.0,9,9.0,[dfbc00]|11.0,*,11.0,[ffe600]|9.0,9,9.0,[dfbc00]|7.0,7,7.0,[be9200]|7.0,7,7.0,[be9200]|11.0,*,11.0,[ffe600]|9.0,9,9.0,[dfbc00]|9.0,9,9.0,[dfbc00]|4.0,4,4.0,[8d5300]|9.0,9,9.0,[dfbc00]|9.0,9,9.0,[dfbc00]|6.0,6,6.0,[ae7d00]|11.0,*,11.0,[ffe600]|11.0,*,11.0,[ffe600]|11.0,*,11.0,[ffe600]|11.0,*,11.0,[ffe600]|11.0,*,11.0,[ffe600]|11.0,*,11.0,[ffe600]|5.0,5,5.0,[9e6800]|11.0,*,11.0,[ffe600]|11.0,*,11.0,[ffe600]|11.0,*,11.0,[ffe600]|11.0,*,11.0,[ffe600]|11.0,*,11.0,[ffe600]|11.0,*,11.0,[ffe600]|7.0,7,7.0,[be9200]|9.0,9,9.0,[dfbc00]|11.0,*,11.0,[ffe600]|11.0,*,11.0,[ffe600]|7.0,7,7.0,[be9200]|4.0,4,4.0,[8d5300]|10.0,+,10.0,[efd100]|6.0,6,6.0,[ae7d00]|2.0,2,2.0,[6d2a00]|7.0,7,7.0,[be9200]|9.0,9,9.0,[dfbc00]|11.0,*,11.0,[ffe600]|11.0,*,11.0,[ffe600]|4.0,4,4.0,[8d5300]|3.0,3,3.0,[7d3f00]|5.0,5,5.0,[9e6800]|7.0,7,7.0,[be9200]|11.0,*,11.0,[ffe600]|9.0,9,9.0,[dfbc00]|9.0,9,9.0,[dfbc00]|9.0,9,9.0,[dfbc00]|9.0,9,9.0,[dfbc00]|11.0,*,11.0,[ffe600]|11.0,*,11.0,[ffe600]|11.0,*,11.0,[ffe600]|9.0,9,9.0,[dfbc00]|11.0,*,11.0,[ffe600]|11.0,*,11.0,[ffe600]|11.0,*,11.0,[ffe600]|11.0,*,11.0,[ffe600]|8.0,8,8.0,[cea700]|11.0,*,11.0,[ffe600]|11.0,*,11.0,[ffe600]|11.0,*,11.0,[ffe600]|11.0,*,11.0,[ffe600]|9.0,9,9.0,[dfbc00]|7.0,7,7.0,[be9200]|11.0,*,11.0,[ffe600]|11.0,*,11.0,[ffe600]|8.0,8,8.0,[cea700]|5.0,5,5.0,[9e6800]|11.0,*,11.0,[ffe600]|11.0,*,11.0,[ffe600]|7.0,7,7.0,[be9200]|8.0,8,8.0,[cea700]|9.0,9,9.0,[dfbc00]|8.0,8,8.0,[cea700]|6.0,6,6.0,[ae7d00]|6.0,6,6.0,[ae7d00]|11.0,*,11.0,[ffe600]|5.0,5,5.0,[9e6800]|9.0,9,9.0,[dfbc00]|11.0,*,11.0,[ffe600]|5.0,5,5.0,[9e6800]|11.0,*,11.0,[ffe600]|4.0,4,4.0,[8d5300]|8.0,8,8.0,[cea700]|11.0,*,11.0,[ffe600]|11.0,*,11.0,[ffe600]|11.0,*,11.0,[ffe600]|11.0,*,11.0,[ffe600]|11.0,*,11.0,[ffe600]|5.0,5,5.0,[9e6800]|3.0,3,3.0,[7d3f00]|9.0,9,9.0,[dfbc00]|0.0,-,0.0,[4d0000]|4.0,4,4.0,[8d5300]|3.0,3,3.0,[7d3f00]|2.0,2,2.0,[6d2a00]|3.0,3,3.0,[7d3f00]|5.0,5,5.0,[9e6800]|8.0,8,8.0,[cea700]|11.0,*,11.0,[ffe600]|11.0,*,11.0,[ffe600]|5.0,5,5.0,[9e6800]|11.0,*,11.0,[ffe600]|6.0,6,6.0,[ae7d00]|6.0,6,6.0,[ae7d00]|11.0,*,11.0,[ffe600]|6.0,6,6.0,[ae7d00]|7.0,7,7.0,[be9200]|4.0,4,4.0,[8d5300]|4.0,4,4.0,[8d5300]|0.0,0,0.0,[4d0000]|0.0,0,0.0,[4d0000]|0.0,-,0.0,[4d0000]|0.0,-,0.0,[4d0000]|0.0,-,0.0,[4d0000]|0.0,-,0.0,[4d0000]|0.0,-,0.0,[4d0000]|0.0,-,0.0,[4d0000]|0.0,-,0.0,[4d0000]|0.0,-,0.0,[4d0000]|0.0,-,0.0,[4d0000]|0.0,-,0.0,[4d0000]|0.0,-,0.0,[4d0000]|6.0,6,6.0,[ae7d00]|11.0,*,11.0,[ffe600]|11.0,*,11.0,[ffe600]|11.0,*,11.0,[ffe600]|8.0,8,8.0,[cea700]|7.0,7,7.0,[be9200]|11.0,*,11.0,[ffe600]|11.0,*,11.0,[ffe600]|11.0,*,11.0,[ffe600]|11.0,*,11.0,[ffe600]|11.0,*,11.0,[ffe600]|11.0,*,11.0,[ffe600]|11.0,*,11.0,[ffe600]|11.0,*,11.0,[ffe600]|8.0,8,8.0,[cea700]|10.0,+,10.0,[efd100]|7.0,7,7.0,[be9200]|7.0,7,7.0,[be9200]|8.0,8,8.0,[cea700]|9.0,9,9.0,[dfbc00]|8.0,8,8.0,[cea700]|5.0,5,5.0,[9e6800]|7.0,7,7.0,[be9200]|4.0,4,4.0,[8d5300]|7.0,7,7.0,[be9200]|11.0,*,11.0,[ffe600]|3.0,3,3.0,[7d3f00]|4.0,4,4.0,[8d5300]|7.0,7,7.0,[be9200]|8.0,8,8.0,[cea700]|2.0,2,2.0,[6d2a00]|2.0,2,2.0,[6d2a00]|4.0,4,4.0,[8d5300]|3.0,3,3.0,[7d3f00]|3.0,3,3.0,[7d3f00]|4.0,4,4.0,[8d5300]|3.0,3,3.0,[7d3f00]|0.0,-,0.0,[4d0000]|0.0,-,0.0,[4d0000]|0.0,-,0.0,[4d0000]|0.0,-,0.0,[4d0000]|10.0,+,10.0,[efd100]|4.0,4,4.0,[8d5300]|3.0,3,3.0,[7d3f00]|6.0,6,6.0,[ae7d00]|11.0,*,11.0,[ffe600]|3.0,3,3.0,[7d3f00]|3.0,3,3.0,[7d3f00]|11.0,*,11.0,[ffe600]|4.0,4,4.0,[8d5300]|2.0,2,2.0,[6d2a00]|4.0,4,4.0,[8d5300]|11.0,*,11.0,[ffe600]|3.0,3,3.0,[7d3f00]|7.0,7,7.0,[be9200]|5.0,5,5.0,[9e6800]|10.0,+,10.0,[efd100]|3.0,3,3.0,[7d3f00]|3.0,3,3.0,[7d3f00]|10.0,+,10.0,[efd100]|9.0,9,9.0,[dfbc00]|3.0,3,3.0,[7d3f00]|11.0,*,11.0,[ffe600]|4.0,4,4.0,[8d5300]|3.0,3,3.0,[7d3f00]|1.0,1,1.0,[5d1500]|9.0,9,9.0,[dfbc00]|9.0,9,9.0,[dfbc00]|8.0,8,8.0,[cea700]|4.0,4,4.0,[8d5300]|6.0,6,6.0,[ae7d00]|4.0,4,4.0,[8d5300]|4.0,4,4.0,[8d5300]|11.0,*,11.0,[ffe600]|7.0,7,7.0,[be9200]|8.0,8,8.0,[cea700]|1.0,1,1.0,[5d1500]|1.0,1,1.0,[5d1500]|5.0,5,5.0,[9e6800]|0.0,-,0.0,[4d0000]|0.0,-,0.0,[4d0000]|0.0,-,0.0,[4d0000]|0.0,-,0.0,[4d0000]|0.0,0,0.0,[4d0000]|0.0,0,0.0,[4d0000]|1.0,1,1.0,[5d1500]|8.0,8,8.0,[cea700]|2.0,2,2.0,[6d2a00]|5.0,5,5.0,[9e6800]|11.0,*,11.0,[ffe600]|4.0,4,4.0,[8d5300]|5.0,5,5.0,[9e6800]|8.0,8,8.0,[cea700]|11.0,*,11.0,[ffe600]|10.0,+,10.0,[efd100]|7.0,7,7.0,[be9200]|3.0,3,3.0,[7d3f00]|3.0,3,3.0,[7d3f00]|8.0,8,8.0,[cea700]|11.0,*,11.0,[ffe600]|11.0,*,11.0,[ffe600]|3.0,3,3.0,[7d3f00]|3.0,3,3.0,[7d3f00]|5.0,5,5.0,[9e6800]|4.0,4,4.0,[8d5300]|4.0,4,4.0,[8d5300]|7.0,7,7.0,[be9200]|2.0,2,2.0,[6d2a00]|0.0,-,0.0,[4d0000]|0.0,-,0.0,[4d0000]|0.0,-,0.0,[4d0000]|0.0,-,0.0,[4d0000]|0.0,-,0.0,[4d0000]|0.0,-,0.0,[4d0000]|0.0,-,0.0,[4d0000]|0.0,-,0.0,[4d0000]|0.0,-,0.0,[4d0000]|0.0,-,0.0,[4d0000]|0.0,-,0.0,[4d0000]|0.0,-,0.0,[4d0000]|0.0,-,0.0,[4d0000]|0.0,-,0.0,[4d0000]|0.0,-,0.0,[4d0000]|0.0,-,0.0,[4d0000]|0.0,-,0.0,[4d0000]|0.0,-,0.0,[4d0000]|0.0,-,0.0,[4d0000]|0.0,-,0.0,[4d0000]|3.0,3,3.0,[7d3f00]|
BAR_GRAPH	Quality	Alignment Quality based on Blosum62 scores	29.940306,29.940306,[ffe600]|3.8709257,3.8709257,[641e00]|3.6258063,3.6258063,[621c00]|4.2757397,4.2757397,[662100]|4.2757397,4.2757397,[662100]|3.1782818,3.1782818,[5f1800]|4.1784983,4.1784983,[652000]|3.7627747,3.7627747,[631d00]|3.8709257,3.8709257,[641e00]|4.1784983,4.1784983,[652000]|4.0769176,4.0769176,[651f00]|3.8709257,3.8709257,[641e00]|5.046516,5.046516,[6b2700]|4.7733755,4.7733755,[692500]|5.606089,5.606089,[6e2b00]|4.655799,4.655799,[682400]|5.606089,5.606089,[6e2b00]|4.6074524,4.6074524,[682300]|4.0156717,4.0156717,[641f00]|4.9256883,4.9256883,[6a2600]|4.6398287,4.6398287,[682400]|5.395538,5.395538,[6d2900]|18.0396,18.0396,[b88a00]|15.734122,15.734122,[aa7900]|4.636747,4.636747,[682400]|12.686329,12.686329,[986100]|9.664751,9.664751,[864a00]|9.265152,9.265152,[844700]|9.466062,9.466062,[854900]|14.265227,14.265227,[a26d00]|12.422898,12.422898,[975f00]|11.180915,11.180915,[8f5600]|11.50484,11.50484,[915800]|5.3239765,5.3239765,[6c2900]|11.610274,11.610274,[925900]|11.88328,11.88328,[935b00]|12.899367,12.899367,[996300]|10.696879,10.696879,[8c5200]|11.682872,11.682872,[925a00]|6.5013075,6.5013075,[733200]|5.11066,5.11066,[6b2700]|5.2370515,5.2370515,[6c2800]|6.1757174,6.1757174,[712f00]|7.3452516,7.3452516,[783800]|5.770621,5.770621,[6f2c00]|10.234105,10.234105,[8a4e00]|8.5272,8.5272,[7f4100]|4.080223,4.080223,[651f00]|10.043667,10.043667,[884d00]|10.194966,10.194966,[894e00]|12.582626,12.582626,[986000]|10.175627,10.175627,[894e00]|15.6373,15.6373,[aa7800]|18.56022,18.56022,[bb8e00]|10.335899,10.335899,[8a4f00]|14.937673,14.937673,[a67300]|20.735983,20.735983,[c89f00]|27.835945,27.835945,[f2d500]|23.407993,23.407993,[d8b300]|26.483713,26.483713,[eacb00]|27.580324,27.580324,[f1d300]|7.857301,7.857301,[7b3c00]|16.2753,16.2753,[ae7d00]|16.150211,16.150211,[ad7c00]|25.409801,25.409801,[e4c300]|25.855803,25.855803,[e7c600]|16.359032,16.359032,[ae7d00]|29.940306,29.940306,[ffe600]|25.395937,25.395937,[e4c300]|27.512514,27.512514,[f1d300]|28.82313,28.82313,[f8dd00]|22.8076,22.8076,[d4af00]|29.940306,29.940306,[ffe600]|29.940306,29.940306,[ffe600]|24.34361,24.34361,[debb00]|19.897072,19.897072,[c39900]|15.947371,15.947371,[ac7a00]|29.940306,29.940306,[ffe600]|14.907054,14.907054,[a57200]|15.721146,15.721146,[aa7900]|19.015894,19.015894,[be9200]|29.495728,29.495728,[fce200]|18.63543,18.63543,[bc8f00]|23.063154,23.063154,[d6b100]|13.555568,13.555568,[9d6800]|16.064116,16.064116,[ac7b00]|17.472765,17.472765,[b58600]|17.486475,17.486475,[b58600]|14.001794,14.001794,[a06b00]|19.182709,19.182709,[bf9300]|23.033272,23.033272,[d6b100]|21.098196,21.098196,[caa200]|17.506199,17.506199,[b58600]|12.126008,12.126008,[955d00]|28.843525,28.843525,[f8dd00]|18.486534,18.486534,[bb8e00]|18.058725,18.058725,[b88a00]|15.734021,15.734021,[aa7900]|24.005394,24.005394,[dcb800]|15.911378,15.911378,[ab7a00]|15.646636,15.646636,[aa7800]|28.805788,28.805788,[f8dd00]|14.479551,14.479551,[a36f00]|7.432137,7.432137,[793900]|15.330051,15.330051,[a87600]|26.55318,26.55318,[ebcc00]|12.196077,12.196077,[955d00]|24.28108,24.28108,[ddba00]|26.383303,26.383303,[eaca00]|27.678522,27.678522,[f2d400]|15.58767,15.58767,[a97700]|25.89207,25.89207,[e7c600]|29.495728,29.495728,[fce200]|25.013111,25.013111,[e2c000]|20.953928,20.953928,[c9a100]|23.4909,23.4909,[d9b400]|4.1784983,4.1784983,[652000]|3.9689147,3.9689147,[641e00]|3.6258063,3.6258063,[621c00]|3.8709257,3.8709257,[641e00]|3.8859315,3.8859315,[641e00]|13.515855,13.515855,[9d6800]|19.44719,19.44719,[c09500]|17.427837,17.427837,[b48600]|27.75097,27.75097,[f2d500]|27.618256,27.618256,[f1d400]|19.11729,19.11729,[be9300]|25.257648,25.257648,[e3c200]|14.118132,14.118132,[a16c00]|16.038992,16.038992,[ac7b00]|6.9245515,6.9245515,[763500]|16.36274,16.36274,[ae7d00]|9.642574,9.642574,[864a00]|13.5741005,13.5741005,[9d6800]|8.885653,8.885653,[814400]|16.114893,16.114893,[ad7c00]|6.9881406,6.9881406,[763600]|8.3712015,8.3712015,[7e4000]|5.4033947,5.4033947,[6d2900]|5.3194933,5.3194933,[6c2900]|5.341567,5.341567,[6c2900]|5.19431,5.19431,[6b2800]|5.431386,5.431386,[6d2a00]|15.261862,15.261862,[a77500]|12.015151,12.015151,[945c00]|10.487672,10.487672,[8b5000]|14.855345,14.855345,[a57200]|6.7804127,6.7804127,[753400]|17.71951,17.71951,[b68800]|20.271513,20.271513,[c59b00]|11.145904,11.145904,[8f5500]|12.593273,12.593273,[986100]|8.998422,8.998422,[824500]|12.755045,12.755045,[996200]|23.915527,23.915527,[dbb700]|22.401117,22.401117,[d2ac00]|26.567781,26.567781,[ebcc00]|27.678522,27.678522,[f2d400]|25.673052,25.673052,[e6c500]|29.940306,29.940306,[ffe600]|22.201418,22.201418,[d1aa00]|25.855803,25.855803,[e7c600]|29.940306,29.940306,[ffe600]|29.231348,29.231348,[fbe000]|18.051636,18.051636,[b88a00]|29.204111,29.204111,[fbe000]|26.41772,26.41772,[eaca00]|29.940306,29.940306,[ffe600]|27.623543,27.623543,[f1d400]|26.301102,26.301102,[e9ca00]|28.68383,28.68383,[f8dc00]|18.321096,18.321096,[ba8c00]|17.195581,17.195581,[b38400]|19.213955,19.213955,[bf9300]|26.90259,26.90259,[edce00]|18.262983,18.262983,[b98c00]|12.984579,12.984579,[9a6400]|17.179136,17.179136,[b38400]|25.187037,25.187037,[e3c100]|21.821486,21.821486,[cfa700]|25.934204,25.934204,[e7c700]|12.054263,12.054263,[945c00]|13.825291,13.825291,[9f6a00]|2.0171874,2.0171874,[590f00]|8.9369135,8.9369135,[824500]|15.244283,15.244283,[a77500]|14.836213,14.836213,[a57200]|24.366407,24.366407,[debb00]|27.094564,27.094564,[eed000]|24.308483,24.308483,[ddba00]|18.290003,18.290003,[ba8c00]|20.67835,20.67835,[c89f00]|29.940306,29.940306,[ffe600]|29.940306,29.940306,[ffe600]|29.940306,29.940306,[ffe600]|29.940306,29.940306,[ffe600]|29.940306,29.940306,[ffe600]|27.835945,27.835945,[f2d500]|26.55318,26.55318,[ebcc00]|26.301102,26.301102,[e9ca00]|23.777054,23.777054,[dab600]|19.624168,19.624168,[c19600]|21.708973,21.708973,[cea600]|3.9337332,3.9337332,[641e00]|3.4762526,3.4762526,[611b00]|4.2757397,4.2757397,[662100]|3.7627747,3.7627747,[631d00]|3.0177908,3.0177908,[5e1700]|3.561049,3.561049,[621b00]|4.2757397,4.2757397,[662100]|3.9689147,3.9689147,[641e00]|4.0769176,4.0769176,[651f00]|24.298435,24.298435,[ddba00]|13.148494,13.148494,[9b6500]|20.409142,20.409142,[c69c00]|16.49549,16.49549,[af7e00]|20.69025,20.69025,[c89f00]|17.137745,17.137745,[b38300]|21.567595,21.567595,[cda500]|11.968921,11.968921,[945c00]|5.637339,5.637339,[6e2b00]|28.615795,28.615795,[f7db00]|28.561293,28.561293,[f7db00]|26.845789,26.845789,[edce00]|29.940306,29.940306,[ffe600]|25.94364,25.94364,[e7c700]|28.016733,28.016733,[f4d700]|20.102581,20.102581,[c49a00]|29.307432,29.307432,[fbe100]|29.487782,29.487782,[fce200]|29.940306,29.940306,[ffe600]|28.074867,28.074867,[f4d700]|29.940306,29.940306,[ffe600]|19.010374,19.010374,[be9200]|20.935446,20.935446,[c9a000]|12.65025,12.65025,[986100]|15.300136,15.300136,[a87500]|21.738651,21.738651,[cea700]|26.272356,26.272356,[e9c900]|18.341112,18.341112,[ba8d00]|13.985056,13.985056,[a06b00]|26.133644,26.133644,[e8c800]|23.782549,23.782549,[dab600]|3.6010613,3.6010613,[621c00]|14.207709,14.207709,[a16d00]|12.517012,12.517012,[976000]|8.651924,8.651924,[804200]|23.763918,23.763918,[dab600]|24.062084,24.062084,[dcb800]|17.867048,17.867048,[b78900]|19.069304,19.069304,[be9200]|24.242407,24.242407,[ddba00]|29.940306,29.940306,[ffe600]|27.656902,27.656902,[f1d400]|26.908476,26.908476,[edce00]|29.704906,29.704906,[fee400]|19.01009,19.01009,[be9200]|22.428486,22.428486,[d2ac00]|22.291048,22.291048,[d1ab00]|20.249805,20.249805,[c59b00]|16.934517,16.934517,[b18200]|23.291397,23.291397,[d7b300]|19.020535,19.020535,[be9200]|28.026007,28.026007,[f4d700]|8.523502,8.523502,[7f4100]|17.383915,17.383915,[b48500]|22.999296,22.999296,[d6b000]|27.821236,27.821236,[f2d500]|18.07345,18.07345,[b88b00]|17.348545,17.348545,[b48500]|18.653917,18.653917,[bc8f00]|14.824958,14.824958,[a57200]|15.38623,15.38623,[a87600]|11.185858,11.185858,[8f5600]|18.280207,18.280207,[b98c00]|10.423625,10.423625,[8b5000]|18.15601,18.15601,[b98b00]|7.570366,7.570366,[7a3a00]|7.9435716,7.9435716,[7c3d00]|16.689913,16.689913,[b08000]|14.783586,14.783586,[a57100]|17.767557,17.767557,[b68800]|28.01804,28.01804,[f4d700]|23.597445,23.597445,[d9b500]|28.648642,28.648642,[f7dc00]|24.48038,24.48038,[debc00]|29.940306,29.940306,[ffe600]|22.219093,22.219093,[d1aa00]|23.168903,23.168903,[d7b200]|18.538057,18.538057,[bb8e00]|15.770942,15.770942,[ab7900]|14.877548,14.877548,[a57200]|29.940306,29.940306,[ffe600]|28.236776,28.236776,[f5d800]|24.32935,24.32935,[deba00]|29.940306,29.940306,[ffe600]|11.182982,11.182982,[8f5600]|29.940306,29.940306,[ffe600]|17.677671,17.677671,[b68800]|21.132889,21.132889,[caa200]|21.97093,21.97093,[cfa800]|22.040144,22.040144,[d0a900]|23.826572,23.826572,[dbb700]|17.663654,17.663654,[b68700]|14.503673,14.503673,[a36f00]|10.125626,10.125626,[894e00]|5.1378994,5.1378994,[6b2700]|18.36066,18.36066,[ba8d00]|16.97116,16.97116,[b28200]|22.75199,22.75199,[d4ae00]|12.897392,12.897392,[996300]|13.983894,13.983894,[a06b00]|15.978321,15.978321,[ac7a00]|13.619605,13.619605,[9e6800]|20.79461,20.79461,[c89f00]|15.782221,15.782221,[ab7900]|18.31648,18.31648,[ba8c00]|13.026579,13.026579,[9a6400]|20.134007,20.134007,[c59a00]|20.981035,20.981035,[caa100]|15.356969,15.356969,[a87600]|29.940306,29.940306,[ffe600]|12.223621,12.223621,[955e00]|25.048656,25.048656,[e2c000]|29.940306,29.940306,[ffe600]|29.940306,29.940306,[ffe600]|21.488274,21.488274,[cda500]|26.290674,26.290674,[e9ca00]|25.157026,25.157026,[e2c100]|17.445269,17.445269,[b58600]|29.940306,29.940306,[ffe600]|16.79982,16.79982,[b18100]|23.84456,23.84456,[dbb700]|21.853708,21.853708,[cfa800]|6.4670844,6.4670844,[733200]|28.153198,28.153198,[f4d800]|12.549945,12.549945,[976000]|29.940306,29.940306,[ffe600]|19.39383,19.39383,[c09500]|25.877855,25.877855,[e7c600]|18.049116,18.049116,[b88a00]|29.940306,29.940306,[ffe600]|29.940306,29.940306,[ffe600]|14.95209,14.95209,[a67300]|26.817114,26.817114,[ecce00]|16.649588,16.649588,[b08000]|28.234385,28.234385,[f5d800]|22.180052,22.180052,[d1aa00]|17.313704,17.313704,[b48500]|20.362993,20.362993,[c69c00]|26.58256,26.58256,[ebcc00]|23.56614,23.56614,[d9b500]|12.409513,12.409513,[965f00]|22.82822,22.82822,[d5af00]|10.454421,10.454421,[8b5000]|14.864757,14.864757,[a57200]|29.940306,29.940306,[ffe600]|29.940306,29.940306,[ffe600]|11.189168,11.189168,[8f5600]|18.001684,18.001684,[b88a00]|16.87517,16.87517,[b18100]|29.940306,29.940306,[ffe600]|27.1507,27.1507,[eed000]|26.833553,26.833553,[ecce00]|9.564608,9.564608,[864900]|17.894451,17.894451,[b78900]|6.930261,6.930261,[763500]|26.85308,26.85308,[edce00]|25.16355,25.16355,[e3c100]|16.5221,16.5221,[af7f00]|28.851702,28.851702,[f9dd00]|25.861753,25.861753,[e7c600]|19.109604,19.109604,[be9200]|17.647808,17.647808,[b68700]|20.709293,20.709293,[c89f00]|27.580324,27.580324,[f1d300]|28.420553,28.420553,[f6da00]|19.040674,19.040674,[be9200]|14.697492,14.697492,[a47100]|27.48157,27.48157,[f0d300]|29.940306,29.940306,[ffe600]|29.940306,29.940306,[ffe600]|21.174967,21.174967,[cba200]|14.926441,14.926441,[a57200]|15.450599,15.450599,[a97600]|29.348873,29.348873,[fbe100]|13.912549,13.912549,[9f6b00]|15.291912,15.291912,[a87500]|19.589437,19.589437,[c19600]|6.462021,6.462021,[733200]|16.893454,16.893454,[b18100]|22.022697,22.022697,[d0a900]|21.078453,21.078453,[caa200]|3.1782818,3.1782818,[5f1800]|3.8709257,3.8709257,[641e00]|4.0769176,4.0769176,[651f00]|27.235594,27.235594,[efd100]|10.354725,10.354725,[8a4f00]|26.371336,26.371336,[eaca00]|26.821892,26.821892,[ecce00]|28.608599,28.608599,[f7db00]|27.397894,27.397894,[f0d200]|26.845789,26.845789,[edce00]|26.009407,26.009407,[e8c700]|26.826569,26.826569,[ecce00]|24.262259,24.262259,[ddba00]|20.395258,20.395258,[c69c00]|14.919586,14.919586,[a57200]|27.961723,27.961723,[f3d600]|21.985376,21.985376,[d0a900]|26.368433,26.368433,[eaca00]|25.618702,25.618702,[e5c400]|23.586596,23.586596,[d9b500]|25.324991,25.324991,[e3c200]|14.394086,14.394086,[a26e00]|17.651842,17.651842,[b68700]|25.587286,25.587286,[e5c400]|20.034786,20.034786,[c49a00]|29.940306,29.940306,[ffe600]|10.992969,10.992969,[8e5400]|29.940306,29.940306,[ffe600]|26.680336,26.680336,[eccd00]|24.262259,24.262259,[ddba00]|23.944244,23.944244,[dbb800]|26.958052,26.958052,[edcf00]|12.688965,12.688965,[986100]|28.074867,28.074867,[f4d700]|21.99061,21.99061,[d0a900]|25.516356,25.516356,[e5c400]|17.824799,17.824799,[b78900]|22.083855,22.083855,[d0a900]|18.894672,18.894672,[bd9100]|18.735428,18.735428,[bc9000]|18.833042,18.833042,[bd9000]|20.676079,20.676079,[c89e00]|29.495728,29.495728,[fce200]|13.190083,13.190083,[9b6500]|23.600765,23.600765,[d9b500]|12.943414,12.943414,[9a6300]|21.31293,21.31293,[cca300]|21.799732,21.799732,[cea700]|14.682981,14.682981,[a47100]|25.05885,25.05885,[e2c000]|23.765173,23.765173,[dab600]|17.226254,17.226254,[b38400]|20.750063,20.750063,[c89f00]|13.929874,13.929874,[a06b00]|13.1097975,13.1097975,[9b6400]|26.371336,26.371336,[eaca00]|22.883965,22.883965,[d5af00]|18.92035,18.92035,[bd9100]|26.580109,26.580109,[ebcc00]|22.531752,22.531752,[d3ad00]|29.940306,29.940306,[ffe600]|20.045551,20.045551,[c49a00]|11.688421,11.688421,[925a00]|29.348873,29.348873,[fbe100]|16.738602,16.738602,[b08000]|17.860315,17.860315,[b78900]|22.385824,22.385824,[d2ac00]|15.070898,15.070898,[a67400]|29.940306,29.940306,[ffe600]|17.012281,17.012281,[b28200]|12.769815,12.769815,[996200]|16.633293,16.633293,[b07f00]|25.486635,25.486635,[e4c300]|11.239472,11.239472,[905600]|29.940306,29.940306,[ffe600]|19.653515,19.653515,[c29700]|29.940306,29.940306,[ffe600]|27.996616,27.996616,[f3d700]|22.10538,22.10538,[d0a900]|29.940306,29.940306,[ffe600]|29.940306,29.940306,[ffe600]|29.940306,29.940306,[ffe600]|21.961758,21.961758,[cfa800]|26.030302,26.030302,[e8c800]|29.940306,29.940306,[ffe600]|28.23363,28.23363,[f5d800]|28.602018,28.602018,[f7db00]|29.940306,29.940306,[ffe600]|27.60887,27.60887,[f1d400]|29.940306,29.940306,[ffe600]|29.940306,29.940306,[ffe600]|29.940306,29.940306,[ffe600]|29.940306,29.940306,[ffe600]|29.940306,29.940306,[ffe600]|29.940306,29.940306,[ffe600]|29.940306,29.940306,[ffe600]|27.157785,27.157785,[eed000]|20.81633,20.81633,[c9a000]|20.108753,20.108753,[c49a00]|29.940306,29.940306,[ffe600]|29.940306,29.940306,[ffe600]|29.940306,29.940306,[ffe600]|29.940306,29.940306,[ffe600]|29.940306,29.940306,[ffe600]|29.940306,29.940306,[ffe600]|29.940306,29.940306,[ffe600]|28.016733,28.016733,[f4d700]|29.940306,29.940306,[ffe600]|24.095682,24.095682,[dcb900]|29.940306,29.940306,[ffe600]|29.940306,29.940306,[ffe600]|29.940306,29.940306,[ffe600]|29.307432,29.307432,[fbe100]|29.940306,29.940306,[ffe600]|29.940306,29.940306,[ffe600]|29.940306,29.940306,[ffe600]|29.940306,29.940306,[ffe600]|29.940306,29.940306,[ffe600]|25.569744,25.569744,[e5c400]|28.867752,28.867752,[f9dd00]|20.92507,20.92507,[c9a000]|25.744154,25.744154,[e6c500]|28.860767,28.860767,[f9dd00]|27.618256,27.618256,[f1d400]|13.406362,13.406362,[9c6700]|12.931966,12.931966,[9a6300]|15.74733,15.74733,[aa7900]|23.3313,23.3313,[d8b300]|16.23969,16.23969,[ad7c00]|22.861963,22.861963,[d5af00]|29.307432,29.307432,[fbe100]|16.216507,16.216507,[ad7c00]|14.53686,14.53686,[a36f00]|15.24163,15.24163,[a77500]|29.940306,29.940306,[ffe600]|25.476135,25.476135,[e4c300]|18.327513,18.327513,[ba8c00]|29.940306,29.940306,[ffe600]|24.799715,24.799715,[e0be00]|22.842531,22.842531,[d5af00]|21.06496,21.06496,[caa100]|28.570139,28.570139,[f7db00]|29.940306,29.940306,[ffe600]|29.940306,29.940306,[ffe600]|26.624256,26.624256,[ebcc00]|28.217758,28.217758,[f5d800]|29.940306,29.940306,[ffe600]|26.5687,26.5687,[ebcc00]|29.940306,29.940306,[ffe600]|18.741217,18.741217,[bc9000]|29.940306,29.940306,[ffe600]|29.307432,29.307432,[fbe100]|29.940306,29.940306,[ffe600]|24.379652,24.379652,[debb00]|29.307432,29.307432,[fbe100]|22.893173,22.893173,[d5af00]|21.808609,21.808609,[cfa700]|29.940306,29.940306,[ffe600]|24.34361,24.34361,[debb00]|26.50685,26.50685,[ebcb00]|29.940306,29.940306,[ffe600]|28.840628,28.840628,[f8dd00]|29.940306,29.940306,[ffe600]|18.636438,18.636438,[bc8f00]|28.503952,28.503952,[f6da00]|24.973305,24.973305,[e1bf00]|29.940306,29.940306,[ffe600]|20.501656,20.501656,[c79d00]|23.703238,23.703238,[dab600]|29.940306,29.940306,[ffe600]|27.653002,27.653002,[f1d400]|22.457518,22.457518,[d2ac00]|22.169117,22.169117,[d1aa00]|28.228697,28.228697,[f5d800]|29.940306,29.940306,[ffe600]|29.067005,29.067005,[fadf00]|29.940306,29.940306,[ffe600]|29.507242,29.507242,[fce200]|26.597025,26.597025,[ebcc00]|29.940306,29.940306,[ffe600]|29.940306,29.940306,[ffe600]|29.940306,29.940306,[ffe600]|29.940306,29.940306,[ffe600]|26.549065,26.549065,[ebcc00]|21.272524,21.272524,[cba300]|25.843271,25.843271,[e7c600]|26.549065,26.549065,[ebcc00]|29.940306,29.940306,[ffe600]|27.422436,27.422436,[f0d200]|17.676014,17.676014,[b68700]|28.632957,28.632957,[f7db00]|29.678194,29.678194,[fde300]|15.333329,15.333329,[a87600]|22.694124,22.694124,[d4ae00]|29.940306,29.940306,[ffe600]|10.800956,10.800956,[8d5300]|12.954605,12.954605,[9a6300]|5.652614,5.652614,[6e2b00]|29.940306,29.940306,[ffe600]|21.146727,21.146727,[cba200]|22.204462,22.204462,[d1aa00]|12.53027,12.53027,[976000]|29.507242,29.507242,[fce200]|21.474974,21.474974,[cda500]|29.940306,29.940306,[ffe600]|29.940306,29.940306,[ffe600]|29.940306,29.940306,[ffe600]|29.940306,29.940306,[ffe600]|28.746546,28.746546,[f8dc00]|29.507242,29.507242,[fce200]|14.932695,14.932695,[a67200]|29.940306,29.940306,[ffe600]|29.678194,29.678194,[fde300]|25.52344,25.52344,[e5c400]|24.510368,24.510368,[dfbc00]|27.422436,27.422436,[f0d200]|28.35971,28.35971,[f6d900]|24.886684,24.886684,[e1bf00]|29.940306,29.940306,[ffe600]|29.940306,29.940306,[ffe600]|14.876651,14.876651,[a57200]|20.756252,20.756252,[c89f00]|22.86424,22.86424,[d5af00]|24.283998,24.283998,[ddba00]|16.385746,16.385746,[ae7e00]|7.808962,7.808962,[7b3c00]|18.513659,18.513659,[bb8e00]|29.348873,29.348873,[fbe100]|28.278294,28.278294,[f5d900]|22.086617,22.086617,[d0a900]|20.441158,20.441158,[c69d00]|29.309385,29.309385,[fbe100]|29.940306,29.940306,[ffe600]|26.009407,26.009407,[e8c700]|29.940306,29.940306,[ffe600]|16.582024,16.582024,[af7f00]|29.940306,29.940306,[ffe600]|29.940306,29.940306,[ffe600]|29.940306,29.940306,[ffe600]|29.940306,29.940306,[ffe600]|29.940306,29.940306,[ffe600]|29.940306,29.940306,[ffe600]|29.940306,29.940306,[ffe600]|24.43841,24.43841,[debb00]|22.161158,22.161158,[d1aa00]|29.940306,29.940306,[ffe600]|29.940306,29.940306,[ffe600]|28.397675,28.397675,[f6da00]|29.940306,29.940306,[ffe600]|29.940306,29.940306,[ffe600]|26.493338,26.493338,[eacb00]|16.190613,16.190613,[ad7c00]|29.940306,29.940306,[ffe600]|29.940306,29.940306,[ffe600]|24.346851,24.346851,[debb00]|28.609608,28.609608,[f7db00]|28.153198,28.153198,[f4d800]|29.940306,29.940306,[ffe600]|20.48511,20.48511,[c79d00]|15.2188,15.2188,[a77500]|15.723431,15.723431,[aa7900]|29.940306,29.940306,[ffe600]|27.752226,27.752226,[f2d500]|22.849916,22.849916,[d5af00]|27.81675,27.81675,[f2d500]|19.931223,19.931223,[c39900]|27.48157,27.48157,[f0d300]|29.940306,29.940306,[ffe600]|29.940306,29.940306,[ffe600]|29.940306,29.940306,[ffe600]|29.940306,29.940306,[ffe600]|29.940306,29.940306,[ffe600]|28.867752,28.867752,[f9dd00]|29.940306,29.940306,[ffe600]|23.58647,23.58647,[d9b500]|23.841295,23.841295,[dbb700]|26.999681,26.999681,[edcf00]|27.192158,27.192158,[efd000]|18.759176,18.759176,[bc9000]|29.940306,29.940306,[ffe600]|28.561293,28.561293,[f7db00]|26.597025,26.597025,[ebcc00]|29.940306,29.940306,[ffe600]|19.480633,19.480633,[c19500]|29.940306,29.940306,[ffe600]|26.571968,26.571968,[ebcc00]|10.424775,10.424775,[8b5000]|19.225445,19.225445,[bf9300]|15.835135,15.835135,[ab7900]|29.940306,29.940306,[ffe600]|17.580378,17.580378,[b58700]|29.940306,29.940306,[ffe600]|12.615553,12.615553,[986100]|29.940306,29.940306,[ffe600]|29.940306,29.940306,[ffe600]|27.806005,27.806005,[f2d500]|29.940306,29.940306,[ffe600]|29.940306,29.940306,[ffe600]|29.309385,29.309385,[fbe100]|29.940306,29.940306,[ffe600]|29.704906,29.704906,[fee400]|29.940306,29.940306,[ffe600]|29.940306,29.940306,[ffe600]|29.940306,29.940306,[ffe600]|29.940306,29.940306,[ffe600]|29.940306,29.940306,[ffe600]|27.653002,27.653002,[f1d400]|26.947426,26.947426,[edcf00]|11.973158,11.973158,[945c00]|29.940306,29.940306,[ffe600]|28.805788,28.805788,[f8dd00]|21.788229,21.788229,[cea700]|29.940306,29.940306,[ffe600]|27.282244,27.282244,[efd100]|21.342752,21.342752,[cca400]|18.190178,18.190178,[b98b00]|29.940306,29.940306,[ffe600]|29.940306,29.940306,[ffe600]|27.18991,27.18991,[efd000]|26.049305,26.049305,[e8c800]|29.940306,29.940306,[ffe600]|29.940306,29.940306,[ffe600]|21.54658,21.54658,[cda500]|29.940306,29.940306,[ffe600]|17.782925,17.782925,[b78800]|29.940306,29.940306,[ffe600]|22.270525,22.270525,[d1ab00]|3.8709257,3.8709257,[641e00]|4.2757397,4.2757397,[662100]|3.3554068,3.3554068,[611a00]|4.0372934,4.0372934,[651f00]|3.3554068,3.3554068,[611a00]|3.5460482,3.5460482,[621b00]|3.1696725,3.1696725,[5f1800]|3.1782818,3.1782818,[5f1800]|3.7158008,3.7158008,[631c00]|3.8521874,3.8521874,[631e00]|5.7214017,5.7214017,[6f2c00]|4.5518203,4.5518203,[682300]|3.9738553,3.9738553,[641e00]|5.8262906,5.8262906,[6f2d00]|13.134499,13.134499,[9b6500]|12.949368,12.949368,[9a6300]|29.940306,29.940306,[ffe600]|29.704906,29.704906,[fee400]|19.47708,19.47708,[c19500]|25.435266,25.435266,[e4c300]|29.940306,29.940306,[ffe600]|16.48834,16.48834,[af7e00]|28.805788,28.805788,[f8dd00]|13.368279,13.368279,[9c6600]|22.429539,22.429539,[d2ac00]|29.940306,29.940306,[ffe600]|28.115105,28.115105,[f4d800]|26.776964,26.776964,[eccd00]|29.940306,29.940306,[ffe600]|27.75097,27.75097,[f2d500]|18.002905,18.002905,[b88a00]|29.940306,29.940306,[ffe600]|22.893173,22.893173,[d5af00]|29.940306,29.940306,[ffe600]|17.468786,17.468786,[b58600]|29.940306,29.940306,[ffe600]|29.940306,29.940306,[ffe600]|28.617779,28.617779,[f7db00]|21.903349,21.903349,[cfa800]|29.940306,29.940306,[ffe600]|28.828829,28.828829,[f8dd00]|27.157785,27.157785,[eed000]|29.940306,29.940306,[ffe600]|20.489866,20.489866,[c79d00]|23.306124,23.306124,[d7b300]|26.908476,26.908476,[edce00]|23.150255,23.150255,[d7b100]|16.713686,16.713686,[b08000]|27.75097,27.75097,[f2d500]|29.940306,29.940306,[ffe600]|29.940306,29.940306,[ffe600]|29.495728,29.495728,[fce200]|15.863104,15.863104,[ab7a00]|22.513235,22.513235,[d3ad00]|29.704906,29.704906,[fee400]|22.754091,22.754091,[d4ae00]|19.613558,19.613558,[c19600]|21.894957,21.894957,[cfa800]|21.3477,21.3477,[cca400]|22.42963,22.42963,[d2ac00]|19.556675,19.556675,[c19600]|24.504839,24.504839,[dfbc00]|19.975895,19.975895,[c49900]|19.794333,19.794333,[c39800]|26.35626,26.35626,[eaca00]|29.940306,29.940306,[ffe600]|24.68995,24.68995,[e0bd00]|29.940306,29.940306,[ffe600]|29.117044,29.117044,[fadf00]|29.940306,29.940306,[ffe600]|17.114618,17.114618,[b38300]|29.940306,29.940306,[ffe600]|27.335579,27.335579,[efd200]|17.004452,17.004452,[b28200]|11.133836,11.133836,[8f5500]|29.940306,29.940306,[ffe600]|29.940306,29.940306,[ffe600]|29.940306,29.940306,[ffe600]|25.05885,25.05885,[e2c000]|28.193981,28.193981,[f5d800]|29.940306,29.940306,[ffe600]|29.940306,29.940306,[ffe600]|28.397675,28.397675,[f6da00]|28.53936,28.53936,[f7db00]|20.501278,20.501278,[c79d00]|17.795252,17.795252,[b78800]|29.940306,29.940306,[ffe600]|29.940306,29.940306,[ffe600]|29.940306,29.940306,[ffe600]|6.5714464,6.5714464,[743200]|27.713293,27.713293,[f2d400]|29.940306,29.940306,[ffe600]|24.09366,24.09366,[dcb900]|18.78348,18.78348,[bc9000]|29.940306,29.940306,[ffe600]|25.588215,25.588215,[e5c400]|23.738024,23.738024,[dab600]|28.615795,28.615795,[f7db00]|29.940306,29.940306,[ffe600]|27.894815,27.894815,[f3d600]|16.101206,16.101206,[ac7b00]|7.286944,7.286944,[783800]|6.750121,6.750121,[753400]|5.4033947,5.4033947,[6d2900]|7.3483267,7.3483267,[783800]|7.3483267,7.3483267,[783800]|7.099689,7.099689,[773600]|6.736763,6.736763,[753400]|6.323088,6.323088,[723000]|5.4033947,5.4033947,[6d2900]|5.8135667,5.8135667,[6f2d00]|16.310413,16.310413,[ae7d00]|10.620568,10.620568,[8c5100]|10.183406,10.183406,[894e00]|3.5327404,3.5327404,[621b00]|13.411593,13.411593,[9c6700]|10.346976,10.346976,[8a4f00]|18.186186,18.186186,[b98b00]|3.481113,3.481113,[611b00]|16.133541,16.133541,[ad7c00]|10.60289,10.60289,[8c5100]|14.773447,14.773447,[a57100]|13.754594,13.754594,[9f6900]|10.928828,10.928828,[8e5400]|19.662994,19.662994,[c29700]|21.57091,21.57091,[cda500]|21.900398,21.900398,[cfa800]|20.253202,20.253202,[c59b00]|21.585455,21.585455,[cda500]|4.269738,4.269738,[662100]|28.867752,28.867752,[f9dd00]|23.54663,23.54663,[d9b400]|19.527006,19.527006,[c19600]|15.681545,15.681545,[aa7800]|29.940306,29.940306,[ffe600]|29.940306,29.940306,[ffe600]|9.469262,9.469262,[854900]|21.132296,21.132296,[caa200]|28.682232,28.682232,[f7dc00]|28.608599,28.608599,[f7db00]|23.17417,23.17417,[d7b200]|29.940306,29.940306,[ffe600]|20.773474,20.773474,[c89f00]|29.940306,29.940306,[ffe600]|26.734518,26.734518,[eccd00]|29.940306,29.940306,[ffe600]|28.608599,28.608599,[f7db00]|14.45525,14.45525,[a36f00]|16.464743,16.464743,[af7e00]|14.092377,14.092377,[a16c00]|27.157785,27.157785,[eed000]|10.041782,10.041782,[884d00]|29.940306,29.940306,[ffe600]|17.14,17.14,[b38300]|23.409174,23.409174,[d8b300]|14.302547,14.302547,[a26e00]|25.257862,25.257862,[e3c200]|3.833926,3.833926,[631d00]|29.204111,29.204111,[fbe000]|24.919483,24.919483,[e1bf00]|19.43441,19.43441,[c09500]|17.385403,17.385403,[b48500]|15.418576,15.418576,[a87600]|20.758224,20.758224,[c89f00]|2.1527076,2.1527076,[591100]|2.1847668,2.1847668,[5a1100]|2.2588134,2.2588134,[5a1100]|1.9282233,1.9282233,[580f00]|1.9282233,1.9282233,[580f00]|2.2588134,2.2588134,[5a1100]|2.2588134,2.2588134,[5a1100]|2.2588134,2.2588134,[5a1100]|2.2588134,2.2588134,[5a1100]|3.5502048,3.5502048,[621b00]|3.7547736,3.7547736,[631d00]|3.7547736,3.7547736,[631d00]|4.756344,4.756344,[692400]|5.976077,5.976077,[702e00]|5.6494803,5.6494803,[6e2b00]|5.6776676,5.6776676,[6e2c00]|18.484535,18.484535,[bb8e00]|16.27414,16.27414,[ae7d00]|17.749516,17.749516,[b68800]|13.168238,13.168238,[9b6500]|22.28967,22.28967,[d1ab00]|14.582799,14.582799,[a37000]|18.843304,18.843304,[bd9000]|26.861467,26.861467,[edce00]|28.752743,28.752743,[f8dc00]|5.750029,5.750029,[6f2c00]|21.158585,21.158585,[cba200]|29.940306,29.940306,[ffe600]|11.507809,11.507809,[915800]|16.225204,16.225204,[ad7c00]|17.887575,17.887575,[b78900]|29.940306,29.940306,[ffe600]|29.940306,29.940306,[ffe600]|18.691162,18.691162,[bc8f00]|16.961685,16.961685,[b28200]|15.139383,15.139383,[a77400]|19.890636,19.890636,[c39800]|16.178568,16.178568,[ad7c00]|11.765769,11.765769,[935a00]|28.153198,28.153198,[f4d800]|14.936382,14.936382,[a67200]|26.826569,26.826569,[ecce00]|24.881031,24.881031,[e1bf00]|29.940306,29.940306,[ffe600]|21.468699,21.468699,[cca500]|20.27391,20.27391,[c59b00]|20.140219,20.140219,[c59a00]|29.940306,29.940306,[ffe600]|20.772953,20.772953,[c89f00]|15.257984,15.257984,[a77500]|29.940306,29.940306,[ffe600]|22.976505,22.976505,[d5b000]|25.689524,25.689524,[e6c500]|20.39645,20.39645,[c69c00]|4.771619,4.771619,[692500]|18.545448,18.545448,[bb8e00]|29.940306,29.940306,[ffe600]|29.940306,29.940306,[ffe600]|27.14716,27.14716,[eed000]|20.425709,20.425709,[c69d00]|26.82563,26.82563,[ecce00]|29.940306,29.940306,[ffe600]|29.940306,29.940306,[ffe600]|27.776512,27.776512,[f2d500]|29.200111,29.200111,[fbe000]|29.940306,29.940306,[ffe600]|15.820656,15.820656,[ab7900]|29.940306,29.940306,[ffe600]|28.245197,28.245197,[f5d900]|19.444574,19.444574,[c09500]|29.940306,29.940306,[ffe600]|29.940306,29.940306,[ffe600]|29.940306,29.940306,[ffe600]|20.623692,20.623692,[c79e00]|22.728487,22.728487,[d4ae00]|29.940306,29.940306,[ffe600]|25.426552,25.426552,[e4c300]|29.940306,29.940306,[ffe600]|29.940306,29.940306,[ffe600]|29.940306,29.940306,[ffe600]|26.734518,26.734518,[eccd00]|21.508982,21.508982,[cda500]|28.228697,28.228697,[f5d800]|15.332815,15.332815,[a87600]|29.940306,29.940306,[ffe600]|29.940306,29.940306,[ffe600]|20.518457,20.518457,[c79d00]|29.940306,29.940306,[ffe600]|28.228697,28.228697,[f5d800]|23.272076,23.272076,[d7b200]|29.940306,29.940306,[ffe600]|16.683178,16.683178,[b08000]|26.680336,26.680336,[eccd00]|29.940306,29.940306,[ffe600]|29.940306,29.940306,[ffe600]|29.940306,29.940306,[ffe600]|21.504135,21.504135,[cda500]|19.290976,19.290976,[c09400]|26.47652,26.47652,[eacb00]|29.940306,29.940306,[ffe600]|29.940306,29.940306,[ffe600]|29.940306,29.940306,[ffe600]|29.940306,29.940306,[ffe600]|26.378345,26.378345,[eaca00]|23.357037,23.357037,[d8b300]|24.697977,24.697977,[e0bd00]|28.228697,28.228697,[f5d800]|29.940306,29.940306,[ffe600]|29.940306,29.940306,[ffe600]|29.704906,29.704906,[fee400]|22.8076,22.8076,[d4af00]|26.549065,26.549065,[ebcc00]|29.128656,29.128656,[fadf00]|29.940306,29.940306,[ffe600]|21.813473,21.813473,[cfa700]|29.940306,29.940306,[ffe600]|29.940306,29.940306,[ffe600]|24.43841,24.43841,[debb00]|19.07897,19.07897,[be9200]|22.234049,22.234049,[d1aa00]|20.015318,20.015318,[c49900]|16.770218,16.770218,[b08100]|16.677546,16.677546,[b08000]|16.646437,16.646437,[b08000]|27.669815,27.669815,[f1d400]|8.44559,8.44559,[7f4100]|14.45476,14.45476,[a36f00]|14.116009,14.116009,[a16c00]|16.1353,16.1353,[ad7c00]|14.303987,14.303987,[a26e00]|13.379306,13.379306,[9c6700]|21.189468,21.189468,[cba200]|5.7533007,5.7533007,[6f2c00]|14.952544,14.952544,[a67300]|20.59412,20.59412,[c79e00]|6.713933,6.713933,[753300]|16.926775,16.926775,[b18200]|16.05436,16.05436,[ac7b00]|16.05436,16.05436,[ac7b00]|5.317369,5.317369,[6c2900]|17.188267,17.188267,[b38400]|11.334839,11.334839,[905700]|10.440959,10.440959,[8b5000]|9.3656025,9.3656025,[844800]|9.27624,9.27624,[844700]|21.888016,21.888016,[cfa800]|15.596876,15.596876,[a97800]|21.232548,21.232548,[cba300]|9.410113,9.410113,[854800]|11.36163,11.36163,[905700]|14.163925,14.163925,[a16d00]|13.210039,13.210039,[9b6500]|28.420553,28.420553,[f6da00]|19.685371,19.685371,[c29700]|18.1169,18.1169,[b98b00]|25.988794,25.988794,[e7c700]|29.940306,29.940306,[ffe600]|20.569206,20.569206,[c79e00]|26.25953,26.25953,[e9c900]|7.916071,7.916071,[7c3d00]|29.940306,29.940306,[ffe600]|21.763206,21.763206,[cea700]|24.982239,24.982239,[e1bf00]|20.768951,20.768951,[c89f00]|15.677036,15.677036,[aa7800]|19.54731,19.54731,[c19600]|9.301133,9.301133,[844700]|28.25587,28.25587,[f5d900]|25.05885,25.05885,[e2c000]|24.287413,24.287413,[ddba00]|15.386735,15.386735,[a87600]|17.394442,17.394442,[b48500]|22.874018,22.874018,[d5af00]|19.929918,19.929918,[c39900]|9.648335,9.648335,[864a00]|8.2152195,8.2152195,[7d3f00]|3.1782818,3.1782818,[5f1800]|13.901583,13.901583,[9f6b00]|11.229574,11.229574,[8f5600]|13.975132,13.975132,[a06b00]|18.128374,18.128374,[b98b00]|23.287474,23.287474,[d7b300]|10.730331,10.730331,[8c5200]|6.316298,6.316298,[723000]|5.8649364,5.8649364,[6f2d00]|8.478297,8.478297,[7f4100]|10.795935,10.795935,[8d5300]|15.40132,15.40132,[a87600]|10.628356,10.628356,[8c5100]|12.012625,12.012625,[945c00]|23.663723,23.663723,[dab500]|10.777681,10.777681,[8d5300]|20.560236,20.560236,[c79e00]|4.497048,4.497048,[672200]|14.601527,14.601527,[a47000]|23.019447,23.019447,[d6b000]|18.926819,18.926819,[bd9100]|23.406763,23.406763,[d8b300]|10.600234,10.600234,[8c5100]|26.90259,26.90259,[edce00]|8.851046,8.851046,[814400]|10.940214,10.940214,[8e5400]|10.32929,10.32929,[8a4f00]|0.70706123,0.70706123,[510500]|20.784773,20.784773,[c89f00]|14.789866,14.789866,[a57100]|17.318094,17.318094,[b48500]|8.265057,8.265057,[7e3f00]|4.9224095,4.9224095,[6a2600]|5.6917553,5.6917553,[6e2c00]|6.6912136,6.6912136,[743300]|7.7773542,7.7773542,[7b3c00]|18.131592,18.131592,[b98b00]|9.938459,9.938459,[884c00]|16.7527,16.7527,[b08000]|23.518492,23.518492,[d9b400]|26.271841,26.271841,[e9c900]|18.493149,18.493149,[bb8e00]|11.264522,11.264522,[905600]|12.801835,12.801835,[996200]|13.562477,13.562477,[9d6800]|13.216055,13.216055,[9b6500]|0.0,0.0,[4d0000]|9.813301,9.813301,[874b00]|2.0712008,2.0712008,[591000]|2.1869476,2.1869476,[5a1100]|2.2245953,2.2245953,[5a1100]|2.2245953,2.2245953,[5a1100]|2.2588134,2.2588134,[5a1100]|1.9282233,1.9282233,[580f00]|2.0171874,2.0171874,[590f00]|1.9603324,1.9603324,[580f00]|28.680029,28.680029,[f7dc00]|11.504915,11.504915,[915800]|29.940306,29.940306,[ffe600]|16.113657,16.113657,[ad7c00]|20.87801,20.87801,[c9a000]|20.9381,20.9381,[c9a000]|23.335627,23.335627,[d8b300]|15.835298,15.835298,[ab7900]|9.169762,9.169762,[834600]|15.144759,15.144759,[a77400]|17.530869,17.530869,[b58600]|8.363352,8.363352,[7e4000]|16.170399,16.170399,[ad7c00]|27.75097,27.75097,[f2d500]|17.836283,17.836283,[b78900]|20.729406,20.729406,[c89f00]|29.940306,29.940306,[ffe600]|28.420553,28.420553,[f6da00]|29.507242,29.507242,[fce200]|19.32859,19.32859,[c09400]|11.686833,11.686833,[925a00]|17.712494,17.712494,[b68800]|19.43442,19.43442,[c09500]|23.574257,23.574257,[d9b500]|12.333988,12.333988,[965f00]|17.864532,17.864532,[b78900]|20.233122,20.233122,[c59b00]|27.424002,27.424002,[f0d200]|8.977054,8.977054,[824500]|21.608303,21.608303,[cda600]|26.908104,26.908104,[edce00]|26.55318,26.55318,[ebcc00]|27.192158,27.192158,[efd000]|15.139769,15.139769,[a77400]|25.933405,25.933405,[e7c700]|29.940306,29.940306,[ffe600]|29.940306,29.940306,[ffe600]|13.375051,13.375051,[9c6700]|5.994652,5.994652,[702e00]|9.498179,9.498179,[854900]|10.014104,10.014104,[884d00]|11.194389,11.194389,[8f5600]|5.284337,5.284337,[6c2900]|6.0016437,6.0016437,[702e00]|5.606089,5.606089,[6e2b00]|4.214971,4.214971,[662000]|4.8431354,4.8431354,[692500]|5.288485,5.288485,[6c2900]|19.004189,19.004189,[be9200]|12.740167,12.740167,[986200]|28.817959,28.817959,[f8dd00]|26.826569,26.826569,[ecce00]|4.682208,4.682208,[682400]|3.7834046,3.7834046,[631d00]|3.1307235,3.1307235,[5f1800]|2.1869476,2.1869476,[5a1100]|16.4053,16.4053,[ae7e00]|27.422436,27.422436,[f0d200]|15.95781,15.95781,[ac7a00]|20.889343,20.889343,[c9a000]|16.827253,16.827253,[b18100]|20.366533,20.366533,[c69c00]|2.2588134,2.2588134,[5a1100]|2.0712008,2.0712008,[591000]|5.4251,5.4251,[6d2a00]|4.9167123,4.9167123,[6a2600]|5.589113,5.589113,[6e2b00]|5.3356757,5.3356757,[6c2900]|28.074867,28.074867,[f4d700]|15.103537,15.103537,[a77400]|11.009761,11.009761,[8e5400]|17.04538,17.04538,[b28300]|17.130127,17.130127,[b38300]|15.817916,15.817916,[ab7900]|10.103406,10.103406,[894d00]|14.770014,14.770014,[a57100]|21.383171,21.383171,[cca400]|19.776524,19.776524,[c29800]|15.299545,15.299545,[a87500]|18.930061,18.930061,[bd9100]|21.401804,21.401804,[cca400]|25.419977,25.419977,[e4c300]|26.794216,26.794216,[eccd00]|18.311605,18.311605,[ba8c00]|21.083303,21.083303,[caa200]|26.024231,26.024231,[e8c700]|29.940306,29.940306,[ffe600]|8.3712015,8.3712015,[7e4000]|8.185043,8.185043,[7d3f00]|6.323088,6.323088,[723000]|27.312246,27.312246,[efd100]|21.608398,21.608398,[cda600]|12.577774,12.577774,[976000]|29.940306,29.940306,[ffe600]|18.628632,18.628632,[bc8f00]|20.03446,20.03446,[c49a00]|17.632845,17.632845,[b68700]|21.38907,21.38907,[cca400]|18.626884,18.626884,[bc8f00]|6.956872,6.956872,[763500]|9.737387,9.737387,[874b00]|12.146774,12.146774,[955d00]|10.357413,10.357413,[8a4f00]|13.962362,13.962362,[a06b00]|23.180775,23.180775,[d7b200]|29.940306,29.940306,[ffe600]|29.940306,29.940306,[ffe600]|23.1838,23.1838,[d7b200]|28.153198,28.153198,[f4d800]|28.773333,28.773333,[f8dd00]|29.940306,29.940306,[ffe600]|15.126235,15.126235,[a77400]|21.578936,21.578936,[cda500]|29.940306,29.940306,[ffe600]|29.940306,29.940306,[ffe600]|29.940306,29.940306,[ffe600]|29.348873,29.348873,[fbe100]|27.267723,27.267723,[efd100]|27.678522,27.678522,[f2d400]|24.139256,24.139256,[dcb900]|28.236776,28.236776,[f5d800]|25.852379,25.852379,[e7c600]|26.179634,26.179634,[e9c900]|23.177382,23.177382,[d7b200]|8.908257,8.908257,[824400]|22.305979,22.305979,[d1ab00]|2.1577225,2.1577225,[591100]|2.1869476,2.1869476,[5a1100]|14.322002,14.322002,[a26e00]|17.97826,17.97826,[b88a00]|23.266031,23.266031,[d7b200]|8.429602,8.429602,[7f4100]|21.320272,21.320272,[cca300]|29.940306,29.940306,[ffe600]|29.200111,29.200111,[fbe000]|29.940306,29.940306,[ffe600]|29.940306,29.940306,[ffe600]|28.122873,28.122873,[f4d800]|29.940306,29.940306,[ffe600]|21.594688,21.594688,[cda600]|22.63857,22.63857,[d3ae00]|29.940306,29.940306,[ffe600]|29.940306,29.940306,[ffe600]|29.940306,29.940306,[ffe600]|28.397675,28.397675,[f6da00]|29.940306,29.940306,[ffe600]|11.16957,11.16957,[8f5600]|21.621931,21.621931,[cda600]|12.218634,12.218634,[955e00]|23.306551,23.306551,[d7b300]|9.552347,9.552347,[854900]|12.398153,12.398153,[965f00]|18.216454,18.216454,[b98c00]|14.914246,14.914246,[a57200]|19.82947,19.82947,[c39800]|3.1307235,3.1307235,[5f1800]|3.8326874,3.8326874,[631d00]|4.2134647,4.2134647,[662000]|4.773077,4.773077,[692500]|14.916198,14.916198,[a57200]|14.7384815,14.7384815,[a47100]|13.083248,13.083248,[9b6400]|19.441675,19.441675,[c09500]|6.8367667,6.8367667,[753400]|26.527615,26.527615,[ebcb00]|13.9526825,13.9526825,[a06b00]|28.698977,28.698977,[f8dc00]|19.295904,19.295904,[c09400]|27.894815,27.894815,[f3d600]|6.740205,6.740205,[753400]|22.88405,22.88405,[d5af00]|16.012985,16.012985,[ac7b00]|19.461576,19.461576,[c19500]|16.578846,16.578846,[af7f00]|12.638279,12.638279,[986100]|26.220276,26.220276,[e9c900]|27.328184,27.328184,[efd100]|16.843107,16.843107,[b18100]|17.346786,17.346786,[b48500]|29.940306,29.940306,[ffe600]|29.940306,29.940306,[ffe600]|29.067005,29.067005,[fadf00]|29.940306,29.940306,[ffe600]|12.255596,12.255596,[965e00]|29.507242,29.507242,[fce200]|15.464644,15.464644,[a97700]|27.48157,27.48157,[f0d300]|14.04002,14.04002,[a06c00]|16.253736,16.253736,[ad7d00]|18.104462,18.104462,[b88b00]|6.8417444,6.8417444,[753400]|7.4196405,7.4196405,[793900]|5.86094,5.86094,[6f2d00]|6.125176,6.125176,[712f00]|10.43707,10.43707,[8b5000]|11.80863,11.80863,[935b00]|17.003662,17.003662,[b28200]|26.220276,26.220276,[e9c900]|19.847727,19.847727,[c39800]|14.722996,14.722996,[a47100]|18.941664,18.941664,[bd9100]|25.347954,25.347954,[e4c200]|25.144485,25.144485,[e2c100]|20.817322,20.817322,[c9a000]|15.254964,15.254964,[a77500]|18.001223,18.001223,[b88a00]|26.579767,26.579767,[ebcc00]|29.940306,29.940306,[ffe600]|29.940306,29.940306,[ffe600]|29.940306,29.940306,[ffe600]|29.940306,29.940306,[ffe600]|25.473215,25.473215,[e4c300]|29.940306,29.940306,[ffe600]|29.940306,29.940306,[ffe600]|18.988302,18.988302,[be9200]|14.915749,14.915749,[a57200]|20.217705,20.217705,[c59b00]|15.558869,15.558869,[a97700]|18.716188,18.716188,[bc8f00]|26.40761,26.40761,[eaca00]|20.95133,20.95133,[c9a100]|16.641607,16.641607,[b08000]|18.9079,18.9079,[bd9100]|22.561172,22.561172,[d3ad00]|18.03263,18.03263,[b88a00]|21.681213,21.681213,[cea600]|8.807902,8.807902,[814400]|26.133644,26.133644,[e8c800]|19.401985,19.401985,[c09500]|16.33998,16.33998,[ae7d00]|19.28133,19.28133,[bf9400]|1.9603324,1.9603324,[580f00]|17.384869,17.384869,[b48500]|12.270787,12.270787,[965e00]|22.931622,22.931622,[d5b000]|14.988775,14.988775,[a67300]|20.666788,20.666788,[c89e00]|29.940306,29.940306,[ffe600]|29.940306,29.940306,[ffe600]|29.940306,29.940306,[ffe600]|25.39479,25.39479,[e4c300]|14.974586,14.974586,[a67300]|17.327198,17.327198,[b48500]|27.2784,27.2784,[efd100]|14.332253,14.332253,[a26e00]|21.965229,21.965229,[cfa800]|21.256693,21.256693,[cba300]|28.712463,28.712463,[f8dc00]|13.605833,13.605833,[9e6800]|29.940306,29.940306,[ffe600]|29.940306,29.940306,[ffe600]|7.3456554,7.3456554,[783800]|19.741142,19.741142,[c29700]|29.940306,29.940306,[ffe600]|13.761092,13.761092,[9f6900]|20.27391,20.27391,[c59b00]|29.940306,29.940306,[ffe600]|29.940306,29.940306,[ffe600]|11.373458,11.373458,[905700]|25.05924,25.05924,[e2c000]|29.940306,29.940306,[ffe600]|29.940306,29.940306,[ffe600]|29.940306,29.940306,[ffe600]|15.774627,15.774627,[ab7900]|29.940306,29.940306,[ffe600]|29.940306,29.940306,[ffe600]|29.940306,29.940306,[ffe600]|29.940306,29.940306,[ffe600]|27.8699,27.8699,[f3d600]|23.248611,23.248611,[d7b200]|12.223582,12.223582,[955e00]|12.779365,12.779365,[996200]|26.301102,26.301102,[e9ca00]|29.940306,29.940306,[ffe600]|12.6207695,12.6207695,[986100]|28.843525,28.843525,[f8dd00]|25.894232,25.894232,[e7c600]|29.940306,29.940306,[ffe600]|29.940306,29.940306,[ffe600]|13.075362,13.075362,[9a6400]|22.919636,22.919636,[d5b000]|22.52993,22.52993,[d3ad00]|28.828829,28.828829,[f8dd00]|29.940306,29.940306,[ffe600]|29.940306,29.940306,[ffe600]|29.940306,29.940306,[ffe600]|29.940306,29.940306,[ffe600]|29.940306,29.940306,[ffe600]|26.55318,26.55318,[ebcc00]|29.940306,29.940306,[ffe600]|29.940306,29.940306,[ffe600]|24.594425,24.594425,[dfbd00]|28.016733,28.016733,[f4d700]|29.193531,29.193531,[fbe000]|14.822489,14.822489,[a57200]|22.14313,22.14313,[d1aa00]|26.024231,26.024231,[e8c700]|19.705978,19.705978,[c29700]|27.512514,27.512514,[f1d300]|17.845167,17.845167,[b78900]|2.0712008,2.0712008,[591000]|16.601942,16.601942,[af7f00]|10.84861,10.84861,[8d5300]|13.199611,13.199611,[9b6500]|13.035708,13.035708,[9a6400]|9.073107,9.073107,[834600]|10.855789,10.855789,[8d5300]|14.210155,14.210155,[a16d00]|21.189468,21.189468,[cba200]|13.48883,13.48883,[9d6700]|13.795837,13.795837,[9f6a00]|19.085379,19.085379,[be9200]|28.135338,28.135338,[f4d800]|20.590103,20.590103,[c79e00]|19.415375,19.415375,[c09500]|26.371336,26.371336,[eaca00]|29.940306,29.940306,[ffe600]|16.126175,16.126175,[ad7c00]|20.277054,20.277054,[c59b00]|21.83465,21.83465,[cfa700]|20.121689,20.121689,[c49a00]|27.312246,27.312246,[efd100]|25.978254,25.978254,[e7c700]|29.940306,29.940306,[ffe600]|13.425203,13.425203,[9d6700]|15.572391,15.572391,[a97700]|20.80152,20.80152,[c99f00]|15.681545,15.681545,[aa7800]|20.971153,20.971153,[caa100]|29.13911,29.13911,[fadf00]|25.58158,25.58158,[e5c400]|20.208979,20.208979,[c59b00]|22.030735,22.030735,[d0a900]|29.704906,29.704906,[fee400]|25.171473,25.171473,[e3c100]|29.940306,29.940306,[ffe600]|24.817055,24.817055,[e0be00]|22.35832,22.35832,[d2ab00]|14.439094,14.439094,[a36f00]|14.185398,14.185398,[a16d00]|12.057437,12.057437,[945c00]|14.601756,14.601756,[a47000]|24.783773,24.783773,[e0be00]|18.754803,18.754803,[bc9000]|26.482136,26.482136,[eacb00]|16.851038,16.851038,[b18100]|4.77651,4.77651,[692500]|3.9980507,3.9980507,[641f00]|3.2452927,3.2452927,[601900]|25.310392,25.310392,[e3c200]|29.940306,29.940306,[ffe600]|21.329023,21.329023,[cca300]|18.164034,18.164034,[b98b00]|24.653393,24.653393,[dfbd00]|26.210835,26.210835,[e9c900]|18.050114,18.050114,[b88a00]|23.526117,23.526117,[d9b400]|21.54763,21.54763,[cda500]|28.843525,28.843525,[f8dd00]|29.940306,29.940306,[ffe600]|20.26108,20.26108,[c59b00]|15.272022,15.272022,[a87500]|24.835024,24.835024,[e1be00]|26.03635,26.03635,[e8c800]|23.662424,23.662424,[dab500]|12.7448015,12.7448015,[986200]|20.55628,20.55628,[c79e00]|21.431875,21.431875,[cca400]|29.940306,29.940306,[ffe600]|29.940306,29.940306,[ffe600]|25.451189,25.451189,[e4c300]|27.780428,27.780428,[f2d500]|21.92477,21.92477,[cfa800]|28.193981,28.193981,[f5d800]|25.144485,25.144485,[e2c100]|27.267723,27.267723,[efd100]|29.940306,29.940306,[ffe600]|29.940306,29.940306,[ffe600]|29.940306,29.940306,[ffe600]|29.940306,29.940306,[ffe600]|29.940306,29.940306,[ffe600]|29.940306,29.940306,[ffe600]|15.556519,15.556519,[a97700]|21.449686,21.449686,[cca400]|29.940306,29.940306,[ffe600]|29.940306,29.940306,[ffe600]|19.118158,19.118158,[be9300]|23.166517,23.166517,[d7b200]|22.835705,22.835705,[d5af00]|12.9466505,12.9466505,[9a6300]|29.940306,29.940306,[ffe600]|25.088493,25.088493,[e2c000]|22.26899,22.26899,[d1ab00]|29.940306,29.940306,[ffe600]|22.115261,22.115261,[d0aa00]|26.036873,26.036873,[e8c800]|29.940306,29.940306,[ffe600]|28.503952,28.503952,[f6da00]|17.960981,17.960981,[b88a00]|29.156204,29.156204,[fadf00]|29.940306,29.940306,[ffe600]|26.220276,26.220276,[e9c900]|21.532806,21.532806,[cda500]|29.940306,29.940306,[ffe600]|29.940306,29.940306,[ffe600]|25.099966,25.099966,[e2c000]|8.867946,8.867946,[814400]|29.940306,29.940306,[ffe600]|29.940306,29.940306,[ffe600]|19.679861,19.679861,[c29700]|19.080584,19.080584,[be9200]|29.940306,29.940306,[ffe600]|29.940306,29.940306,[ffe600]|29.940306,29.940306,[ffe600]|29.940306,29.940306,[ffe600]|29.200111,29.200111,[fbe000]|22.850227,22.850227,[d5af00]|12.027905,12.027905,[945c00]|29.067005,29.067005,[fadf00]|29.704906,29.704906,[fee400]|22.855219,22.855219,[d5af00]|26.780188,26.780188,[eccd00]|29.940306,29.940306,[ffe600]|29.940306,29.940306,[ffe600]|22.99847,22.99847,[d6b000]|10.159932,10.159932,[894e00]|27.729376,27.729376,[f2d500]|12.136057,12.136057,[955d00]|26.466108,26.466108,[eacb00]|18.107239,18.107239,[b88b00]|26.009407,26.009407,[e8c700]|20.803814,20.803814,[c99f00]|13.4793415,13.4793415,[9d6700]|17.569519,17.569519,[b58700]|10.63516,10.63516,[8c5200]|29.940306,29.940306,[ffe600]|29.940306,29.940306,[ffe600]|21.95386,21.95386,[cfa800]|29.940306,29.940306,[ffe600]|28.698977,28.698977,[f8dc00]|29.940306,29.940306,[ffe600]|9.652637,9.652637,[864a00]|29.940306,29.940306,[ffe600]|29.940306,29.940306,[ffe600]|29.940306,29.940306,[ffe600]|29.940306,29.940306,[ffe600]|29.940306,29.940306,[ffe600]|29.940306,29.940306,[ffe600]|29.940306,29.940306,[ffe600]|28.016733,28.016733,[f4d700]|28.682232,28.682232,[f7dc00]|29.940306,29.940306,[ffe600]|27.8699,27.8699,[f3d600]|27.6969,27.6969,[f2d400]|22.828627,22.828627,[d5af00]|16.078161,16.078161,[ac7b00]|29.940306,29.940306,[ffe600]|29.940306,29.940306,[ffe600]|23.4909,23.4909,[d9b400]|26.036873,26.036873,[e8c800]|22.117098,22.117098,[d0aa00]|28.122873,28.122873,[f4d800]|28.503952,28.503952,[f6da00]|26.378345,26.378345,[eaca00]|20.56056,20.56056,[c79e00]|22.136404,22.136404,[d0aa00]|29.940306,29.940306,[ffe600]|10.326381,10.326381,[8a4f00]|22.306255,22.306255,[d1ab00]|12.766759,12.766759,[996200]|19.102377,19.102377,[be9200]|28.805788,28.805788,[f8dd00]|18.499065,18.499065,[bb8e00]|14.588203,14.588203,[a37000]|21.453423,21.453423,[cca400]|29.940306,29.940306,[ffe600]|29.940306,29.940306,[ffe600]|29.940306,29.940306,[ffe600]|28.245197,28.245197,[f5d900]|29.940306,29.940306,[ffe600]|29.940306,29.940306,[ffe600]|29.940306,29.940306,[ffe600]|20.137175,20.137175,[c59a00]|29.940306,29.940306,[ffe600]|29.940306,29.940306,[ffe600]|27.894815,27.894815,[f3d600]|18.97403,18.97403,[be9100]|20.689907,20.689907,[c89f00]|24.808159,24.808159,[e0be00]|23.381872,23.381872,[d8b300]|29.507242,29.507242,[fce200]|17.256239,17.256239,[b38400]|17.521204,17.521204,[b58600]|29.940306,29.940306,[ffe600]|27.136189,27.136189,[eed000]|25.003866,25.003866,[e2c000]|27.909594,27.909594,[f3d600]|29.495728,29.495728,[fce200]|28.615795,28.615795,[f7db00]|27.611721,27.611721,[f1d400]|29.940306,29.940306,[ffe600]|28.82313,28.82313,[f8dd00]|17.607052,17.607052,[b58700]|29.940306,29.940306,[ffe600]|29.940306,29.940306,[ffe600]|26.200468,26.200468,[e9c900]|20.360441,20.360441,[c69c00]|29.940306,29.940306,[ffe600]|29.940306,29.940306,[ffe600]|11.036253,11.036253,[8e5500]|28.632957,28.632957,[f7db00]|29.507242,29.507242,[fce200]|22.300776,22.300776,[d1ab00]|29.940306,29.940306,[ffe600]|29.940306,29.940306,[ffe600]|20.756252,20.756252,[c89f00]|11.467359,11.467359,[915800]|29.940306,29.940306,[ffe600]|25.473215,25.473215,[e4c300]|29.940306,29.940306,[ffe600]|26.009174,26.009174,[e8c700]|29.940306,29.940306,[ffe600]|24.068281,24.068281,[dcb800]|28.120111,28.120111,[f4d800]|26.301102,26.301102,[e9ca00]|29.940306,29.940306,[ffe600]|26.40035,26.40035,[eaca00]|29.940306,29.940306,[ffe600]|29.940306,29.940306,[ffe600]|25.232485,25.232485,[e3c100]|25.511501,25.511501,[e5c400]|24.095644,24.095644,[dcb900]|17.957415,17.957415,[b88a00]|28.153198,28.153198,[f4d800]|13.194388,13.194388,[9b6500]|21.585455,21.585455,[cda500]|14.468559,14.468559,[a36f00]|19.50788,19.50788,[c19600]|29.940306,29.940306,[ffe600]|12.548342,12.548342,[976000]|13.6838665,13.6838665,[9e6900]|24.535805,24.535805,[dfbc00]|29.940306,29.940306,[ffe600]|17.92804,17.92804,[b78900]|16.42674,16.42674,[ae7e00]|29.156204,29.156204,[fadf00]|26.734518,26.734518,[eccd00]|22.917044,22.917044,[d5b000]|16.890974,16.890974,[b18100]|26.862228,26.862228,[edce00]|29.940306,29.940306,[ffe600]|29.940306,29.940306,[ffe600]|29.940306,29.940306,[ffe600]|29.307432,29.307432,[fbe100]|27.665754,27.665754,[f1d400]|29.678194,29.678194,[fde300]|29.940306,29.940306,[ffe600]|29.940306,29.940306,[ffe600]|19.011526,19.011526,[be9200]|29.940306,29.940306,[ffe600]|29.204111,29.204111,[fbe000]|19.527006,19.527006,[c19600]|29.940306,29.940306,[ffe600]|20.618814,20.618814,[c79e00]|29.940306,29.940306,[ffe600]|29.940306,29.940306,[ffe600]|29.940306,29.940306,[ffe600]|29.309385,29.309385,[fbe100]|29.940306,29.940306,[ffe600]|29.940306,29.940306,[ffe600]|29.940306,29.940306,[ffe600]|22.88811,22.88811,[d5af00]|24.892525,24.892525,[e1bf00]|29.940306,29.940306,[ffe600]|29.940306,29.940306,[ffe600]|19.584568,19.584568,[c19600]|29.940306,29.940306,[ffe600]|29.940306,29.940306,[ffe600]|21.40711,21.40711,[cca400]|14.962262,14.962262,[a67300]|22.768913,22.768913,[d4af00]|17.640018,17.640018,[b68700]|16.486004,16.486004,[af7e00]|11.002622,11.002622,[8e5400]|28.503952,28.503952,[f6da00]|17.798613,17.798613,[b78800]|17.789005,17.789005,[b78800]|12.076024,12.076024,[945d00]|10.419473,10.419473,[8b5000]|23.82533,23.82533,[dbb700]|26.728634,26.728634,[eccd00]|25.100975,25.100975,[e2c000]|23.355295,23.355295,[d8b300]|26.734518,26.734518,[eccd00]|26.819008,26.819008,[ecce00]|27.285006,27.285006,[efd100]|21.299122,21.299122,[cba300]|29.507242,29.507242,[fce200]|29.940306,29.940306,[ffe600]|29.940306,29.940306,[ffe600]|29.940306,29.940306,[ffe600]|29.940306,29.940306,[ffe600]|29.940306,29.940306,[ffe600]|29.940306,29.940306,[ffe600]|29.940306,29.940306,[ffe600]|29.940306,29.940306,[ffe600]|29.940306,29.940306,[ffe600]|24.440456,24.440456,[debb00]|23.467222,23.467222,[d8b400]|29.940306,29.940306,[ffe600]|29.940306,29.940306,[ffe600]|6.738277,6.738277,[753400]|29.940306,29.940306,[ffe600]|29.940306,29.940306,[ffe600]|13.248389,13.248389,[9b6600]|19.026974,19.026974,[be9200]|29.940306,29.940306,[ffe600]|27.2784,27.2784,[efd100]|12.787888,12.787888,[996200]|18.848778,18.848778,[bd9000]|29.940306,29.940306,[ffe600]|25.378847,25.378847,[e4c300]|16.703588,16.703588,[b08000]|27.836624,27.836624,[f2d500]|27.750626,27.750626,[f2d500]|29.940306,29.940306,[ffe600]|17.848825,17.848825,[b78900]|12.157945,12.157945,[955d00]|13.281045,13.281045,[9c6600]|25.577715,25.577715,[e5c400]|3.3304152,3.3304152,[601a00]|12.799919,12.799919,[996200]|13.71815,13.71815,[9e6900]|16.371199,16.371199,[ae7d00]|29.128656,29.128656,[fadf00]|23.191418,23.191418,[d7b200]|26.009407,26.009407,[e8c700]|28.503952,28.503952,[f6da00]|29.940306,29.940306,[ffe600]|29.940306,29.940306,[ffe600]|29.940306,29.940306,[ffe600]|29.940306,29.940306,[ffe600]|29.940306,29.940306,[ffe600]|29.940306,29.940306,[ffe600]|21.383171,21.383171,[cca400]|19.572641,19.572641,[c19600]|24.28108,24.28108,[ddba00]|29.940306,29.940306,[ffe600]|20.009478,20.009478,[c49900]|28.817959,28.817959,[f8dd00]|15.973481,15.973481,[ac7a00]|22.968037,22.968037,[d5b000]|24.008993,24.008993,[dcb800]|29.940306,29.940306,[ffe600]|25.076103,25.076103,[e2c000]|18.315569,18.315569,[ba8c00]|22.757702,22.757702,[d4ae00]|28.617779,28.617779,[f7db00]|15.583378,15.583378,[a97700]|22.368376,22.368376,[d2ab00]|27.836624,27.836624,[f2d500]|29.940306,29.940306,[ffe600]|25.855803,25.855803,[e7c600]|26.908476,26.908476,[edce00]|23.747358,23.747358,[dab600]|13.212206,13.212206,[9b6500]|28.561293,28.561293,[f7db00]|18.30283,18.30283,[ba8c00]|17.356691,17.356691,[b48500]|24.833536,24.833536,[e1be00]|26.076677,26.076677,[e8c800]|15.289042,15.289042,[a87500]|25.600506,25.600506,[e5c400]|12.808365,12.808365,[996200]|19.075968,19.075968,[be9200]|20.950487,20.950487,[c9a100]|12.093621,12.093621,[955d00]|11.405747,11.405747,[905700]|17.782055,17.782055,[b78800]|3.3304152,3.3304152,[601a00]|4.2757397,4.2757397,[662100]|8.954489,8.954489,[824500]|17.404469,17.404469,[b48500]|17.774183,17.774183,[b68800]|12.266778,12.266778,[965e00]|23.178862,23.178862,[d7b200]|29.307432,29.307432,[fbe100]|14.286705,14.286705,[a26e00]|29.940306,29.940306,[ffe600]|13.995276,13.995276,[a06b00]|27.806005,27.806005,[f2d500]|25.799997,25.799997,[e6c600]|19.761929,19.761929,[c29700]|29.940306,29.940306,[ffe600]|29.940306,29.940306,[ffe600]|29.940306,29.940306,[ffe600]|27.20557,27.20557,[efd100]|29.940306,29.940306,[ffe600]|29.940306,29.940306,[ffe600]|29.940306,29.940306,[ffe600]|29.940306,29.940306,[ffe600]|29.940306,29.940306,[ffe600]|29.940306,29.940306,[ffe600]|29.940306,29.940306,[ffe600]|29.940306,29.940306,[ffe600]|29.940306,29.940306,[ffe600]|29.940306,29.940306,[ffe600]|29.940306,29.940306,[ffe600]|29.940306,29.940306,[ffe600]|29.940306,29.940306,[ffe600]|18.525845,18.525845,[bb8e00]|29.940306,29.940306,[ffe600]|29.495728,29.495728,[fce200]|25.258154,25.258154,[e3c200]|9.704088,9.704088,[864a00]|16.740814,16.740814,[b08000]|14.981599,14.981599,[a67300]|17.07059,17.07059,[b28300]|12.521358,12.521358,[976000]|22.580515,22.580515,[d3ad00]|26.133644,26.133644,[e8c800]|26.076677,26.076677,[e8c800]|22.158665,22.158665,[d1aa00]|27.776512,27.776512,[f2d500]|28.615795,28.615795,[f7db00]|22.605453,22.605453,[d3ad00]|25.330683,25.330683,[e4c200]|29.704906,29.704906,[fee400]|29.940306,29.940306,[ffe600]|29.200111,29.200111,[fbe000]|29.940306,29.940306,[ffe600]|27.656902,27.656902,[f1d400]|17.715853,17.715853,[b68800]|23.449957,23.449957,[d8b400]|21.888016,21.888016,[cfa800]|29.940306,29.940306,[ffe600]|29.940306,29.940306,[ffe600]|27.909594,27.909594,[f3d600]|28.68383,28.68383,[f8dc00]|22.46853,22.46853,[d2ac00]|29.307432,29.307432,[fbe100]|23.702757,23.702757,[dab600]|21.323034,21.323034,[cca300]|20.665632,20.665632,[c89e00]|29.940306,29.940306,[ffe600]|29.307432,29.307432,[fbe100]|20.991367,20.991367,[caa100]|26.076677,26.076677,[e8c800]|26.022009,26.022009,[e8c700]|16.608719,16.608719,[b07f00]|10.143312,10.143312,[894e00]|13.249817,13.249817,[9b6600]|13.117506,13.117506,[9b6500]|9.570807,9.570807,[864900]|17.612967,17.612967,[b68700]|20.421345,20.421345,[c69d00]|19.074007,19.074007,[be9200]|29.940306,29.940306,[ffe600]|21.221218,21.221218,[cba300]|29.940306,29.940306,[ffe600]|18.341526,18.341526,[ba8d00]|23.611921,23.611921,[d9b500]|29.940306,29.940306,[ffe600]|25.58158,25.58158,[e5c400]|18.889585,18.889585,[bd9100]|19.575209,19.575209,[c19600]|16.839268,16.839268,[b18100]|27.909594,27.909594,[f3d600]|23.796158,23.796158,[dab600]|20.329393,20.329393,[c69c00]|26.976816,26.976816,[edcf00]|29.940306,29.940306,[ffe600]|15.526612,15.526612,[a97700]|21.380922,21.380922,[cca400]|18.911331,18.911331,[bd9100]|6.7955937,6.7955937,[753400]|7.7944784,7.7944784,[7b3c00]|10.476062,10.476062,[8b5000]|13.954398,13.954398,[a06b00]|12.970124,12.970124,[9a6300]|9.0635,9.0635,[834500]|18.905682,18.905682,[bd9100]|11.0702715,11.0702715,[8e5500]|25.58158,25.58158,[e5c400]|16.213263,16.213263,[ad7c00]|16.779375,16.779375,[b18100]|17.444727,17.444727,[b58600]|10.820452,10.820452,[8d5300]|17.34213,17.34213,[b48500]|18.305061,18.305061,[ba8c00]|20.120192,20.120192,[c49a00]|22.77912,22.77912,[d4af00]|19.39153,19.39153,[c09500]|13.720756,13.720756,[9e6900]|3.3883033,3.3883033,[611a00]|28.68383,28.68383,[f8dc00]|29.940306,29.940306,[ffe600]|24.52136,24.52136,[dfbc00]|2.1869476,2.1869476,[5a1100]|4.0372934,4.0372934,[651f00]|4.115042,4.115042,[652000]|4.2757397,4.2757397,[662100]|3.9980507,3.9980507,[641f00]|6.8417444,6.8417444,[753400]|5.8484497,5.8484497,[6f2d00]|11.803953,11.803953,[935a00]|13.047374,13.047374,[9a6400]|17.85958,17.85958,[b78900]|19.285583,19.285583,[bf9400]|23.755194,23.755194,[dab600]|27.60887,27.60887,[f1d400]|29.940306,29.940306,[ffe600]|23.1838,23.1838,[d7b200]|20.319263,20.319263,[c69c00]|29.940306,29.940306,[ffe600]|17.962955,17.962955,[b88a00]|3.9146953,3.9146953,[641e00]|3.561049,3.561049,[621b00]|4.2757397,4.2757397,[662100]|4.2757397,4.2757397,[662100]|3.7393754,3.7393754,[631d00]|3.9146953,3.9146953,[641e00]|3.9337332,3.9337332,[641e00]|1.9408998,1.9408998,[580f00]|2.1869476,2.1869476,[5a1100]|2.1847668,2.1847668,[5a1100]|2.1527076,2.1527076,[591100]|2.2588134,2.2588134,[5a1100]|2.1869476,2.1869476,[5a1100]|2.0171874,2.0171874,[590f00]|2.1847668,2.1847668,[5a1100]|2.2245953,2.2245953,[5a1100]|2.1869476,2.1869476,[5a1100]|2.1427035,2.1427035,[591000]|2.1847668,2.1847668,[5a1100]|1.9408998,1.9408998,[580f00]|2.1847668,2.1847668,[5a1100]|2.1847668,2.1847668,[5a1100]|2.0611193,2.0611193,[591000]|2.1869476,2.1869476,[5a1100]|2.1427035,2.1427035,[591000]|2.0171874,2.0171874,[590f00]|2.1847668,2.1847668,[5a1100]|2.1869476,2.1869476,[5a1100]|2.0171874,2.0171874,[590f00]|15.520939,15.520939,[a97700]|12.083529,12.083529,[955d00]|15.520939,15.520939,[a97700]|21.82673,21.82673,[cfa700]|29.940306,29.940306,[ffe600]|23.656065,23.656065,[dab500]|25.77627,25.77627,[e6c600]|24.156963,24.156963,[ddb900]|22.419857,22.419857,[d2ac00]|20.18008,20.18008,[c59b00]|15.321532,15.321532,[a87500]|2.0611193,2.0611193,[591000]|19.0201,19.0201,[be9200]|18.152975,18.152975,[b98b00]|28.397675,28.397675,[f6da00]|28.62361,28.62361,[f7db00]|19.1092,19.1092,[be9200]|29.940306,29.940306,[ffe600]|16.78765,16.78765,[b18100]|27.60887,27.60887,[f1d400]|27.20557,27.20557,[efd100]|28.228697,28.228697,[f5d800]|29.940306,29.940306,[ffe600]|23.040085,23.040085,[d6b100]|9.856964,9.856964,[874c00]|22.328852,22.328852,[d2ab00]|29.940306,29.940306,[ffe600]|25.633997,25.633997,[e5c400]|27.20557,27.20557,[efd100]|21.623579,21.623579,[cda600]|2.848516,2.848516,[5d1600]|22.97529,22.97529,[d5b000]|29.940306,29.940306,[ffe600]|26.493303,26.493303,[eacb00]|26.762886,26.762886,[eccd00]|10.638108,10.638108,[8c5200]|29.940306,29.940306,[ffe600]|29.940306,29.940306,[ffe600]|28.1158,28.1158,[f4d800]|15.164549,15.164549,[a77400]|16.905489,16.905489,[b18200]|15.225751,15.225751,[a77500]|29.940306,29.940306,[ffe600]|26.597025,26.597025,[ebcc00]|19.949547,19.949547,[c39900]|27.479218,27.479218,[f0d300]|23.71234,23.71234,[dab600]|28.632957,28.632957,[f7db00]|17.692282,17.692282,[b68800]|24.49397,24.49397,[dfbc00]|29.940306,29.940306,[ffe600]|23.777054,23.777054,[dab600]|29.940306,29.940306,[ffe600]|29.940306,29.940306,[ffe600]|29.940306,29.940306,[ffe600]|29.940306,29.940306,[ffe600]|29.940306,29.940306,[ffe600]|29.940306,29.940306,[ffe600]|28.463186,28.463186,[f6da00]|29.940306,29.940306,[ffe600]|26.812098,26.812098,[ecce00]|29.940306,29.940306,[ffe600]|28.471338,28.471338,[f6da00]|24.982239,24.982239,[e1bf00]|25.772562,25.772562,[e6c600]|29.940306,29.940306,[ffe600]|27.580324,27.580324,[f1d300]|21.859259,21.859259,[cfa800]|28.153198,28.153198,[f4d800]|22.256666,22.256666,[d1ab00]|26.896406,26.896406,[edce00]|29.468306,29.468306,[fce200]|29.940306,29.940306,[ffe600]|29.940306,29.940306,[ffe600]|29.940306,29.940306,[ffe600]|29.940306,29.940306,[ffe600]|25.171473,25.171473,[e3c100]|28.805788,28.805788,[f8dd00]|21.615728,21.615728,[cda600]|27.110289,27.110289,[eed000]|18.068789,18.068789,[b88b00]|19.284683,19.284683,[bf9400]|29.940306,29.940306,[ffe600]|19.913456,19.913456,[c39900]|17.069714,17.069714,[b28300]|14.530708,14.530708,[a36f00]|29.940306,29.940306,[ffe600]|14.484953,14.484953,[a36f00]|22.839293,22.839293,[d5af00]|23.697634,23.697634,[dab600]|29.940306,29.940306,[ffe600]|19.774544,19.774544,[c29800]|20.324781,20.324781,[c69c00]|29.940306,29.940306,[ffe600]|29.940306,29.940306,[ffe600]|24.366407,24.366407,[debb00]|28.82313,28.82313,[f8dd00]|29.940306,29.940306,[ffe600]|24.283998,24.283998,[ddba00]|29.940306,29.940306,[ffe600]|29.940306,29.940306,[ffe600]|29.940306,29.940306,[ffe600]|27.157785,27.157785,[eed000]|23.740612,23.740612,[dab600]|26.167238,26.167238,[e9c900]|17.53906,17.53906,[b58600]|25.419977,25.419977,[e4c300]|15.670452,15.670452,[aa7800]|29.204111,29.204111,[fbe000]|29.940306,29.940306,[ffe600]|18.522997,18.522997,[bb8e00]|27.909594,27.909594,[f3d600]|17.288315,17.288315,[b48500]|29.940306,29.940306,[ffe600]|22.557238,22.557238,[d3ad00]|26.624256,26.624256,[ebcc00]|29.940306,29.940306,[ffe600]|15.210199,15.210199,[a77500]|26.368433,26.368433,[eaca00]|18.58811,18.58811,[bb8e00]|21.33612,21.33612,[cca400]|11.450136,11.450136,[915800]|29.940306,29.940306,[ffe600]|23.215843,23.215843,[d7b200]|23.911793,23.911793,[dbb700]|29.940306,29.940306,[ffe600]|29.940306,29.940306,[ffe600]|19.631422,19.631422,[c29600]|20.233976,20.233976,[c59b00]|22.010815,22.010815,[d0a900]|29.940306,29.940306,[ffe600]|25.342794,25.342794,[e4c200]|29.940306,29.940306,[ffe600]|26.217768,26.217768,[e9c900]|18.829239,18.829239,[bd9000]|27.75097,27.75097,[f2d500]|29.940306,29.940306,[ffe600]|26.888226,26.888226,[edce00]|9.616329,9.616329,[864a00]|26.255941,26.255941,[e9c900]|27.776512,27.776512,[f2d500]|20.212265,20.212265,[c59b00]|23.477608,23.477608,[d8b400]|23.41534,23.41534,[d8b300]|25.580027,25.580027,[e5c400]|21.532925,21.532925,[cda500]|29.495728,29.495728,[fce200]|21.929403,21.929403,[cfa800]|28.746546,28.746546,[f8dc00]|29.940306,29.940306,[ffe600]|26.549065,26.549065,[ebcc00]|29.940306,29.940306,[ffe600]|24.517447,24.517447,[dfbc00]|29.940306,29.940306,[ffe600]|20.576412,20.576412,[c79e00]|29.940306,29.940306,[ffe600]|29.940306,29.940306,[ffe600]|29.940306,29.940306,[ffe600]|19.12629,19.12629,[bf9300]|29.307432,29.307432,[fbe100]|23.763918,23.763918,[dab600]|19.0285,19.0285,[be9200]|29.940306,29.940306,[ffe600]|10.925362,10.925362,[8e5400]|14.001854,14.001854,[a06b00]|18.947683,18.947683,[bd9100]|21.962545,21.962545,[cfa800]|18.681316,18.681316,[bc8f00]|22.180052,22.180052,[d1aa00]|22.177364,22.177364,[d1aa00]|19.418755,19.418755,[c09500]|24.783773,24.783773,[e0be00]|16.365671,16.365671,[ae7d00]|25.33865,25.33865,[e4c200]|28.228697,28.228697,[f5d800]|21.053299,21.053299,[caa100]|23.935274,23.935274,[dbb700]|29.940306,29.940306,[ffe600]|29.940306,29.940306,[ffe600]|25.657784,25.657784,[e5c500]|29.940306,29.940306,[ffe600]|29.940306,29.940306,[ffe600]|18.98117,18.98117,[be9100]|20.937305,20.937305,[c9a000]|29.704906,29.704906,[fee400]|28.016733,28.016733,[f4d700]|24.376259,24.376259,[debb00]|19.024612,19.024612,[be9200]|22.611856,22.611856,[d3ad00]|29.940306,29.940306,[ffe600]|26.352262,26.352262,[eaca00]|26.908476,26.908476,[edce00]|29.940306,29.940306,[ffe600]|26.624256,26.624256,[ebcc00]|28.817959,28.817959,[f8dd00]|26.817114,26.817114,[ecce00]|28.951889,28.951889,[f9de00]|25.324991,25.324991,[e3c200]|27.312246,27.312246,[efd100]|25.56794,25.56794,[e5c400]|22.35832,22.35832,[d2ab00]|22.702269,22.702269,[d4ae00]|29.940306,29.940306,[ffe600]|25.2579,25.2579,[e3c200]|5.8262906,5.8262906,[6f2d00]|22.310465,22.310465,[d2ab00]|29.704906,29.704906,[fee400]|29.940306,29.940306,[ffe600]|26.571968,26.571968,[ebcc00]|29.940306,29.940306,[ffe600]|29.940306,29.940306,[ffe600]|29.940306,29.940306,[ffe600]|19.539293,19.539293,[c19600]|20.756252,20.756252,[c89f00]|28.82313,28.82313,[f8dd00]|25.957176,25.957176,[e7c700]|23.316236,23.316236,[d8b300]|18.582829,18.582829,[bb8e00]|29.156204,29.156204,[fadf00]|29.940306,29.940306,[ffe600]|29.940306,29.940306,[ffe600]|14.848977,14.848977,[a57200]|25.633007,25.633007,[e5c400]|29.940306,29.940306,[ffe600]|29.940306,29.940306,[ffe600]|29.940306,29.940306,[ffe600]|29.940306,29.940306,[ffe600]|24.079313,24.079313,[dcb900]|25.933405,25.933405,[e7c700]|29.940306,29.940306,[ffe600]|28.503952,28.503952,[f6da00]|15.189396,15.189396,[a77400]|29.231348,29.231348,[fbe000]|29.940306,29.940306,[ffe600]|16.672678,16.672678,[b08000]|26.472687,26.472687,[eacb00]|29.940306,29.940306,[ffe600]|29.940306,29.940306,[ffe600]|22.708511,22.708511,[d4ae00]|13.792139,13.792139,[9f6a00]|13.897041,13.897041,[9f6b00]|12.028752,12.028752,[945c00]|12.734832,12.734832,[986200]|16.951754,16.951754,[b28200]|2.1527076,2.1527076,[591100]|16.893652,16.893652,[b18100]|11.599717,11.599717,[925900]|14.901759,14.901759,[a57200]|17.048218,17.048218,[b28300]|14.686911,14.686911,[a47100]|17.000725,17.000725,[b28200]|25.477135,25.477135,[e4c300]|19.847925,19.847925,[c39800]|20.686232,20.686232,[c89f00]|28.608599,28.608599,[f7db00]|21.349413,21.349413,[cca400]|20.49197,20.49197,[c79d00]|22.63857,22.63857,[d3ae00]|29.940306,29.940306,[ffe600]|21.179058,21.179058,[cba200]|27.235594,27.235594,[efd100]|29.940306,29.940306,[ffe600]|29.940306,29.940306,[ffe600]|29.940306,29.940306,[ffe600]|27.242702,27.242702,[efd100]|26.872807,26.872807,[edce00]|29.940306,29.940306,[ffe600]|24.28108,24.28108,[ddba00]|26.368433,26.368433,[eaca00]|14.611304,14.611304,[a47000]|29.940306,29.940306,[ffe600]|24.92491,24.92491,[e1bf00]|29.940306,29.940306,[ffe600]|17.96501,17.96501,[b88a00]|29.940306,29.940306,[ffe600]|27.397894,27.397894,[f0d200]|17.753677,17.753677,[b68800]|19.242643,19.242643,[bf9300]|25.689524,25.689524,[e6c500]|28.074867,28.074867,[f4d700]|29.348873,29.348873,[fbe100]|27.836624,27.836624,[f2d500]|21.696646,21.696646,[cea600]|29.940306,29.940306,[ffe600]|29.940306,29.940306,[ffe600]|29.940306,29.940306,[ffe600]|29.940306,29.940306,[ffe600]|29.940306,29.940306,[ffe600]|29.940306,29.940306,[ffe600]|29.940306,29.940306,[ffe600]|29.940306,29.940306,[ffe600]|29.940306,29.940306,[ffe600]|29.940306,29.940306,[ffe600]|29.940306,29.940306,[ffe600]|22.654116,22.654116,[d4ae00]|26.368433,26.368433,[eaca00]|23.543852,23.543852,[d9b400]|11.49458,11.49458,[915800]|14.624133,14.624133,[a47000]|7.9130774,7.9130774,[7c3d00]|23.65817,23.65817,[dab500]|12.534419,12.534419,[976000]|15.885313,15.885313,[ab7a00]|15.007171,15.007171,[a67300]|19.19477,19.19477,[bf9300]|13.127212,13.127212,[9b6500]|16.314701,16.314701,[ae7d00]|4.4476914,4.4476914,[672200]|3.911701,3.911701,[641e00]|5.8994865,5.8994865,[702d00]|6.199339,6.199339,[713000]|5.888782,5.888782,[702d00]|9.079952,9.079952,[834600]|18.43833,18.43833,[ba8d00]|15.188478,15.188478,[a77400]|26.764927,26.764927,[eccd00]|10.44182,10.44182,[8b5000]|29.940306,29.940306,[ffe600]|22.37529,22.37529,[d2ac00]|29.940306,29.940306,[ffe600]|16.553442,16.553442,[af7f00]|19.63738,19.63738,[c29700]|29.704906,29.704906,[fee400]|26.017033,26.017033,[e8c700]|20.78436,20.78436,[c89f00]|28.570139,28.570139,[f7db00]|29.940306,29.940306,[ffe600]|15.168735,15.168735,[a77400]|23.384886,23.384886,[d8b300]|21.05246,21.05246,[caa100]|18.916964,18.916964,[bd9100]|13.82641,13.82641,[9f6a00]|18.221632,18.221632,[b98c00]|22.245007,22.245007,[d1ab00]|10.248763,10.248763,[8a4f00]|13.60716,13.60716,[9e6800]|13.214551,13.214551,[9b6500]|15.730943,15.730943,[aa7900]|15.381414,15.381414,[a87600]|16.58184,16.58184,[af7f00]|20.457125,20.457125,[c69d00]|7.338214,7.338214,[783800]|18.156464,18.156464,[b98b00]|18.226007,18.226007,[b98c00]|9.999787,9.999787,[884d00]|16.116793,16.116793,[ad7c00]|17.968922,17.968922,[b88a00]|18.29217,18.29217,[ba8c00]|13.147191,13.147191,[9b6500]|29.940306,29.940306,[ffe600]|13.207296,13.207296,[9b6500]|15.179891,15.179891,[a77400]|22.01556,22.01556,[d0a900]|10.21735,10.21735,[894e00]|6.945733,6.945733,[763500]|10.87867,10.87867,[8d5300]|17.118694,17.118694,[b38300]|12.606527,12.606527,[986100]|15.730238,15.730238,[aa7900]|16.77285,16.77285,[b08100]|12.9307575,12.9307575,[9a6300]|16.514856,16.514856,[af7f00]|16.43127,16.43127,[ae7e00]|18.985687,18.985687,[be9200]|20.68968,20.68968,[c89f00]|22.823265,22.823265,[d5af00]|29.507242,29.507242,[fce200]|29.940306,29.940306,[ffe600]|29.067005,29.067005,[fadf00]|29.704906,29.704906,[fee400]|29.940306,29.940306,[ffe600]|29.940306,29.940306,[ffe600]|24.275974,24.275974,[ddba00]|28.10942,28.10942,[f4d700]|21.829506,21.829506,[cfa700]|19.434477,19.434477,[c09500]|29.940306,29.940306,[ffe600]|29.940306,29.940306,[ffe600]|29.940306,29.940306,[ffe600]|28.016733,28.016733,[f4d700]|23.228727,23.228727,[d7b200]|29.940306,29.940306,[ffe600]|22.594566,22.594566,[d3ad00]|15.7246275,15.7246275,[aa7900]|19.206608,19.206608,[bf9300]|29.940306,29.940306,[ffe600]|29.940306,29.940306,[ffe600]|15.815898,15.815898,[ab7900]|25.264067,25.264067,[e3c200]|29.940306,29.940306,[ffe600]|29.940306,29.940306,[ffe600]|29.940306,29.940306,[ffe600]|29.940306,29.940306,[ffe600]|22.439995,22.439995,[d2ac00]|22.830513,22.830513,[d5af00]|29.940306,29.940306,[ffe600]|27.01852,27.01852,[eecf00]|23.763369,23.763369,[dab600]|19.666082,19.666082,[c29700]|24.870918,24.870918,[e1bf00]|18.039839,18.039839,[b88a00]|18.160946,18.160946,[b98b00]|17.191042,17.191042,[b38400]|20.549383,20.549383,[c79e00]|15.718753,15.718753,[aa7800]|17.543447,17.543447,[b58600]|23.245573,23.245573,[d7b200]|17.567469,17.567469,[b58700]|25.142347,25.142347,[e2c100]|17.7458,17.7458,[b68800]|24.040459,24.040459,[dcb800]|29.940306,29.940306,[ffe600]|25.021019,25.021019,[e2c000]|14.317287,14.317287,[a26e00]|16.782972,16.782972,[b18100]|29.940306,29.940306,[ffe600]|22.538656,22.538656,[d3ad00]|8.784159,8.784159,[814300]|16.328478,16.328478,[ae7d00]|29.940306,29.940306,[ffe600]|20.526178,20.526178,[c79d00]|29.940306,29.940306,[ffe600]|29.940306,29.940306,[ffe600]|28.051756,28.051756,[f4d700]|28.698977,28.698977,[f8dc00]|24.366407,24.366407,[debb00]|29.940306,29.940306,[ffe600]|29.940306,29.940306,[ffe600]|28.682232,28.682232,[f7dc00]|26.734518,26.734518,[eccd00]|29.940306,29.940306,[ffe600]|29.940306,29.940306,[ffe600]|19.152006,19.152006,[bf9300]|29.940306,29.940306,[ffe600]|29.13911,29.13911,[fadf00]|29.940306,29.940306,[ffe600]|26.306606,26.306606,[e9ca00]|28.843525,28.843525,[f8dd00]|29.124962,29.124962,[fadf00]|21.097605,21.097605,[caa200]|29.940306,29.940306,[ffe600]|29.124962,29.124962,[fadf00]|29.940306,29.940306,[ffe600]|16.310701,16.310701,[ae7d00]|16.770792,16.770792,[b08100]|29.940306,29.940306,[ffe600]|8.970912,8.970912,[824500]|18.434704,18.434704,[ba8d00]|24.796083,24.796083,[e0be00]|18.130304,18.130304,[b98b00]|26.728634,26.728634,[eccd00]|16.926678,16.926678,[b18200]|20.163717,20.163717,[c59b00]|20.36317,20.36317,[c69c00]|12.191731,12.191731,[955d00]|6.0133953,6.0133953,[702e00]|25.097788,25.097788,[e2c000]|29.940306,29.940306,[ffe600]|17.293493,17.293493,[b48500]|29.940306,29.940306,[ffe600]|7.6913695,7.6913695,[7a3b00]|21.255095,21.255095,[cba300]|29.940306,29.940306,[ffe600]|28.867752,28.867752,[f9dd00]|29.940306,29.940306,[ffe600]|22.728542,22.728542,[d4ae00]|26.479414,26.479414,[eacb00]|29.940306,29.940306,[ffe600]|29.940306,29.940306,[ffe600]|29.940306,29.940306,[ffe600]|29.940306,29.940306,[ffe600]|29.940306,29.940306,[ffe600]|21.409973,21.409973,[cca400]|29.940306,29.940306,[ffe600]|16.602316,16.602316,[af7f00]|29.940306,29.940306,[ffe600]|19.245337,19.245337,[bf9400]|28.463186,28.463186,[f6da00]|26.734518,26.734518,[eccd00]|26.220276,26.220276,[e9c900]|24.137121,24.137121,[dcb900]|29.940306,29.940306,[ffe600]|18.72654,18.72654,[bc9000]|17.925425,17.925425,[b78900]|20.487059,20.487059,[c79d00]|29.940306,29.940306,[ffe600]|16.320343,16.320343,[ae7d00]|27.665754,27.665754,[f1d400]|23.992855,23.992855,[dcb800]|25.689524,25.689524,[e6c500]|27.909594,27.909594,[f3d600]|28.817959,28.817959,[f8dd00]|29.940306,29.940306,[ffe600]|29.940306,29.940306,[ffe600]|24.436577,24.436577,[debb00]|29.940306,29.940306,[ffe600]|27.665754,27.665754,[f1d400]|29.940306,29.940306,[ffe600]|22.130821,22.130821,[d0aa00]|29.940306,29.940306,[ffe600]|21.217304,21.217304,[cba300]|29.940306,29.940306,[ffe600]|25.606174,25.606174,[e5c400]|27.42453,27.42453,[f0d200]|15.695545,15.695545,[aa7800]|28.56826,28.56826,[f7db00]|24.227262,24.227262,[ddba00]|16.930674,16.930674,[b18200]|22.692583,22.692583,[d4ae00]|16.999214,16.999214,[b28200]|24.131916,24.131916,[dcb900]|29.231348,29.231348,[fbe000]|13.624673,13.624673,[9e6800]|15.711887,15.711887,[aa7800]|17.69789,17.69789,[b68800]|29.204111,29.204111,[fbe000]|29.940306,29.940306,[ffe600]|29.940306,29.940306,[ffe600]|29.704906,29.704906,[fee400]|29.495728,29.495728,[fce200]|29.940306,29.940306,[ffe600]|29.940306,29.940306,[ffe600]|29.940306,29.940306,[ffe600]|29.940306,29.940306,[ffe600]|29.940306,29.940306,[ffe600]|29.940306,29.940306,[ffe600]|29.940306,29.940306,[ffe600]|22.881437,22.881437,[d5af00]|29.940306,29.940306,[ffe600]|29.940306,29.940306,[ffe600]|29.940306,29.940306,[ffe600]|29.940306,29.940306,[ffe600]|29.940306,29.940306,[ffe600]|29.940306,29.940306,[ffe600]|29.940306,29.940306,[ffe600]|29.940306,29.940306,[ffe600]|29.940306,29.940306,[ffe600]|21.759035,21.759035,[cea700]|29.940306,29.940306,[ffe600]|26.734518,26.734518,[eccd00]|28.805788,28.805788,[f8dd00]|24.045113,24.045113,[dcb800]|29.940306,29.940306,[ffe600]|29.940306,29.940306,[ffe600]|28.344084,28.344084,[f5d900]|22.144434,22.144434,[d1aa00]|17.834911,17.834911,[b78900]|27.309587,27.309587,[efd100]|15.128429,15.128429,[a77400]|18.003866,18.003866,[b88a00]|27.894815,27.894815,[f3d600]|29.940306,29.940306,[ffe600]|19.492947,19.492947,[c19500]|2.2588134,2.2588134,[5a1100]|16.410507,16.410507,[ae7e00]|29.940306,29.940306,[ffe600]|23.66815,23.66815,[dab500]|20.069817,20.069817,[c49a00]|20.881758,20.881758,[c9a000]|27.422436,27.422436,[f0d200]|26.529423,26.529423,[ebcb00]|25.606174,25.606174,[e5c400]|23.477608,23.477608,[d8b400]|26.839256,26.839256,[edce00]|25.529467,25.529467,[e5c400]|11.090386,11.090386,[8f5500]|29.940306,29.940306,[ffe600]|29.940306,29.940306,[ffe600]|29.940306,29.940306,[ffe600]|22.849916,22.849916,[d5af00]|24.886684,24.886684,[e1bf00]|29.940306,29.940306,[ffe600]|29.940306,29.940306,[ffe600]|29.940306,29.940306,[ffe600]|29.940306,29.940306,[ffe600]|29.940306,29.940306,[ffe600]|24.055836,24.055836,[dcb800]|12.078117,12.078117,[955d00]|29.940306,29.940306,[ffe600]|29.940306,29.940306,[ffe600]|17.184761,17.184761,[b38400]|27.942612,27.942612,[f3d600]|27.48157,27.48157,[f0d300]|16.048418,16.048418,[ac7b00]|26.466108,26.466108,[eacb00]|26.024231,26.024231,[e8c700]|29.940306,29.940306,[ffe600]|15.832387,15.832387,[ab7900]|18.888922,18.888922,[bd9100]|29.940306,29.940306,[ffe600]|28.907478,28.907478,[f9de00]|15.508236,15.508236,[a97700]|27.8699,27.8699,[f3d600]|21.265486,21.265486,[cba300]|27.460955,27.460955,[f0d200]|27.58273,27.58273,[f1d300]|16.352766,16.352766,[ae7d00]|28.511322,28.511322,[f6db00]|26.737673,26.737673,[eccd00]|28.805788,28.805788,[f8dd00]|18.345972,18.345972,[ba8d00]|12.107397,12.107397,[955d00]|29.940306,29.940306,[ffe600]|29.940306,29.940306,[ffe600]|18.191088,18.191088,[b98b00]|6.915164,6.915164,[763500]|19.76928,19.76928,[c29800]|16.866497,16.866497,[b18100]|14.855427,14.855427,[a57200]|23.765062,23.765062,[dab600]|23.437208,23.437208,[d8b400]|25.689524,25.689524,[e6c500]|8.519337,8.519337,[7f4100]|13.075232,13.075232,[9a6400]|28.68383,28.68383,[f8dc00]|20.67783,20.67783,[c89f00]|16.426826,16.426826,[ae7e00]|16.607325,16.607325,[b07f00]|29.940306,29.940306,[ffe600]|21.673878,21.673878,[cea600]|12.24541,12.24541,[965e00]|19.232492,19.232492,[bf9300]|29.940306,29.940306,[ffe600]|27.580324,27.580324,[f1d300]|29.940306,29.940306,[ffe600]|29.940306,29.940306,[ffe600]|29.940306,29.940306,[ffe600]|29.940306,29.940306,[ffe600]|20.367384,20.367384,[c69c00]|19.551292,19.551292,[c19600]|13.4912,13.4912,[9d6700]|15.651994,15.651994,[aa7800]|28.358694,28.358694,[f6d900]|25.934204,25.934204,[e7c700]|27.251562,27.251562,[efd100]|18.594107,18.594107,[bb8f00]|18.416153,18.416153,[ba8d00]|29.307432,29.307432,[fbe100]|24.892525,24.892525,[e1bf00]|19.953335,19.953335,[c39900]|22.412106,22.412106,[d2ac00]|23.512335,23.512335,[d9b400]|15.760162,15.760162,[aa7900]|20.686232,20.686232,[c89f00]|15.19826,15.19826,[a77400]|23.93383,23.93383,[dbb700]|20.74226,20.74226,[c89f00]|17.893736,17.893736,[b78900]|20.588257,20.588257,[c79e00]|25.51485,25.51485,[e5c400]|14.606763,14.606763,[a47000]|14.508586,14.508586,[a36f00]|18.687002,18.687002,[bc8f00]|16.770607,16.770607,[b08100]|11.851847,11.851847,[935b00]|14.6964855,14.6964855,[a47100]|13.481363,13.481363,[9d6700]|12.926655,12.926655,[9a6300]|8.949958,8.949958,[824500]|9.928813,9.928813,[884c00]|5.6283326,5.6283326,[6e2b00]|6.340713,6.340713,[723100]|3.5638554,3.5638554,[621b00]|4.2757397,4.2757397,[662100]|4.0372934,4.0372934,[651f00]|3.8864934,3.8864934,[641e00]|4.115042,4.115042,[652000]|4.1784983,4.1784983,[652000]|2.1869476,2.1869476,[5a1100]|2.1427035,2.1427035,[591000]|2.1847668,2.1847668,[5a1100]|1.9408998,1.9408998,[580f00]|2.1847668,2.1847668,[5a1100]|2.1847668,2.1847668,[5a1100]|2.0611193,2.0611193,[591000]|2.1869476,2.1869476,[5a1100]|2.0171874,2.0171874,[590f00]|21.064589,21.064589,[caa100]|29.678194,29.678194,[fde300]|19.770584,19.770584,[c29800]|29.940306,29.940306,[ffe600]|29.940306,29.940306,[ffe600]|29.940306,29.940306,[ffe600]|25.62544,25.62544,[e5c400]|29.940306,29.940306,[ffe600]|12.0431595,12.0431595,[945c00]|17.573244,17.573244,[b58700]|11.075645,11.075645,[8f5500]|7.5277357,7.5277357,[793a00]|15.596358,15.596358,[a97800]|4.2757397,4.2757397,[662100]|18.51786,18.51786,[bb8e00]|21.920464,21.920464,[cfa800]|8.376523,8.376523,[7e4000]|16.165304,16.165304,[ad7c00]|19.283346,19.283346,[bf9400]|10.839079,10.839079,[8d5300]|15.479957,15.479957,[a97700]|16.960424,16.960424,[b28200]|14.768553,14.768553,[a57100]|27.909594,27.909594,[f3d600]|17.468594,17.468594,[b58600]|19.942926,19.942926,[c39900]|13.909839,13.909839,[9f6b00]|15.572391,15.572391,[a97700]|16.72256,16.72256,[b08000]|28.397675,28.397675,[f6da00]|15.563136,15.563136,[a97700]|29.507242,29.507242,[fce200]|29.940306,29.940306,[ffe600]|28.617779,28.617779,[f7db00]|29.940306,29.940306,[ffe600]|26.112633,26.112633,[e8c800]|16.554865,16.554865,[af7f00]|22.35832,22.35832,[d2ab00]|29.940306,29.940306,[ffe600]|28.843525,28.843525,[f8dd00]|27.75097,27.75097,[f2d500]|26.817114,26.817114,[ecce00]|17.902594,17.902594,[b78900]|29.940306,29.940306,[ffe600]|29.940306,29.940306,[ffe600]|25.235018,25.235018,[e3c100]|29.940306,29.940306,[ffe600]|29.940306,29.940306,[ffe600]|29.940306,29.940306,[ffe600]|24.134815,24.134815,[dcb900]|27.789373,27.789373,[f2d500]|22.83271,22.83271,[d5af00]|29.940306,29.940306,[ffe600]|24.145126,24.145126,[dcb900]|5.606089,5.606089,[6e2b00]|5.2370515,5.2370515,[6c2800]|4.2607484,4.2607484,[662100]|5.384412,5.384412,[6d2900]|4.214971,4.214971,[662000]|5.606089,5.606089,[6e2b00]|18.907545,18.907545,[bd9100]|7.157642,7.157642,[773700]|24.607878,24.607878,[dfbd00]|29.940306,29.940306,[ffe600]|28.956324,28.956324,[f9de00]|29.940306,29.940306,[ffe600]|26.301102,26.301102,[e9ca00]|25.2579,25.2579,[e3c200]|29.940306,29.940306,[ffe600]|29.495728,29.495728,[fce200]|29.940306,29.940306,[ffe600]|29.940306,29.940306,[ffe600]|29.940306,29.940306,[ffe600]|29.940306,29.940306,[ffe600]|17.390738,17.390738,[b48500]|22.270605,22.270605,[d1ab00]|29.940306,29.940306,[ffe600]|28.817959,28.817959,[f8dd00]|28.311466,28.311466,[f5d900]|12.245874,12.245874,[965e00]|29.940306,29.940306,[ffe600]|21.649605,21.649605,[cea600]|17.77071,17.77071,[b68800]|18.774366,18.774366,[bc9000]|29.940306,29.940306,[ffe600]|24.282465,24.282465,[ddba00]|21.383171,21.383171,[cca400]|27.312246,27.312246,[efd100]|29.940306,29.940306,[ffe600]|29.940306,29.940306,[ffe600]|29.940306,29.940306,[ffe600]|23.369034,23.369034,[d8b300]|22.397686,22.397686,[d2ac00]|18.838326,18.838326,[bd9000]|26.009407,26.009407,[e8c700]|20.728172,20.728172,[c89f00]|16.136763,16.136763,[ad7c00]|29.940306,29.940306,[ffe600]|19.67304,19.67304,[c29700]|29.940306,29.940306,[ffe600]|12.887441,12.887441,[996300]|26.549065,26.549065,[ebcc00]|28.62361,28.62361,[f7db00]|17.688868,17.688868,[b68800]|24.8855,24.8855,[e1bf00]|27.309587,27.309587,[efd100]|29.00042,29.00042,[f9de00]|26.30092,26.30092,[e9ca00]|29.940306,29.940306,[ffe600]|16.051483,16.051483,[ac7b00]|29.940306,29.940306,[ffe600]|28.549171,28.549171,[f7db00]|17.519743,17.519743,[b58600]|26.762886,26.762886,[eccd00]|15.240684,15.240684,[a77500]|29.940306,29.940306,[ffe600]|29.309385,29.309385,[fbe100]|29.940306,29.940306,[ffe600]|16.498611,16.498611,[af7e00]|24.16786,24.16786,[ddb900]|9.33017,9.33017,[844800]|27.157785,27.157785,[eed000]|13.654116,13.654116,[9e6900]|5.033048,5.033048,[6b2700]|4.7026863,4.7026863,[692400]|13.882345,13.882345,[9f6a00]|20.292202,20.292202,[c59c00]|19.143282,19.143282,[bf9300]|4.9100504,4.9100504,[6a2600]|9.507397,9.507397,[854900]|27.157785,27.157785,[eed000]|16.218616,16.218616,[ad7c00]|19.11223,19.11223,[be9300]|21.519201,21.519201,[cda500]|17.52302,17.52302,[b58600]|5.6585026,5.6585026,[6e2b00]|13.731807,13.731807,[9e6900]|21.86169,21.86169,[cfa800]|23.445599,23.445599,[d8b400]|29.940306,29.940306,[ffe600]|28.82313,28.82313,[f8dd00]|29.940306,29.940306,[ffe600]|28.397675,28.397675,[f6da00]|20.807295,20.807295,[c99f00]|29.940306,29.940306,[ffe600]|21.361607,21.361607,[cca400]|23.917791,23.917791,[dbb700]|29.940306,29.940306,[ffe600]|15.091759,15.091759,[a67400]|29.940306,29.940306,[ffe600]|22.240414,22.240414,[d1aa00]|25.069632,25.069632,[e2c000]|19.487743,19.487743,[c19500]|17.377583,17.377583,[b48500]|15.37168,15.37168,[a87600]|29.940306,29.940306,[ffe600]|10.298177,10.298177,[8a4f00]|20.593922,20.593922,[c79e00]|26.819008,26.819008,[ecce00]|23.127628,23.127628,[d6b100]|19.853594,19.853594,[c39800]|13.027521,13.027521,[9a6400]|28.397675,28.397675,[f6da00]|20.264084,20.264084,[c59b00]|19.921803,19.921803,[c39900]|14.491397,14.491397,[a36f00]|26.822525,26.822525,[ecce00]|17.61349,17.61349,[b68700]|18.296175,18.296175,[ba8c00]|19.641985,19.641985,[c29700]|16.657667,16.657667,[b08000]|6.7839813,6.7839813,[753400]|18.285112,18.285112,[ba8c00]|19.70494,19.70494,[c29700]|26.719418,26.719418,[eccd00]|23.526117,23.526117,[d9b400]|25.58158,25.58158,[e5c400]|29.940306,29.940306,[ffe600]|18.771816,18.771816,[bc9000]|29.940306,29.940306,[ffe600]|23.040085,23.040085,[d6b100]|28.503952,28.503952,[f6da00]|20.744295,20.744295,[c89f00]|27.235594,27.235594,[efd100]|29.940306,29.940306,[ffe600]|26.862228,26.862228,[edce00]|15.458856,15.458856,[a97600]|24.533195,24.533195,[dfbc00]|24.193043,24.193043,[ddb900]|29.940306,29.940306,[ffe600]|29.940306,29.940306,[ffe600]|29.940306,29.940306,[ffe600]|26.368433,26.368433,[eaca00]|20.710098,20.710098,[c89f00]|21.723104,21.723104,[cea700]|28.463186,28.463186,[f6da00]|26.597025,26.597025,[ebcc00]|29.940306,29.940306,[ffe600]|20.874853,20.874853,[c9a000]|29.940306,29.940306,[ffe600]|27.312246,27.312246,[efd100]|23.763918,23.763918,[dab600]|29.940306,29.940306,[ffe600]|24.513643,24.513643,[dfbc00]|29.940306,29.940306,[ffe600]|23.552801,23.552801,[d9b500]|22.84694,22.84694,[d5af00]|26.82563,26.82563,[ecce00]|29.940306,29.940306,[ffe600]|17.810474,17.810474,[b78900]|25.873926,25.873926,[e7c600]|12.164156,12.164156,[955d00]|29.940306,29.940306,[ffe600]|29.940306,29.940306,[ffe600]|29.940306,29.940306,[ffe600]|20.69686,20.69686,[c89f00]|23.755194,23.755194,[dab600]|23.793407,23.793407,[dab600]|29.940306,29.940306,[ffe600]|23.556885,23.556885,[d9b500]|16.473072,16.473072,[af7e00]|23.399204,23.399204,[d8b300]|28.344084,28.344084,[f5d900]|29.940306,29.940306,[ffe600]|22.149134,22.149134,[d1aa00]|28.788786,28.788786,[f8dd00]|24.835024,24.835024,[e1be00]|26.325117,26.325117,[e9ca00]|29.940306,29.940306,[ffe600]|29.940306,29.940306,[ffe600]|28.278294,28.278294,[f5d900]|27.776512,27.776512,[f2d500]|22.09196,22.09196,[d0a900]|28.746546,28.746546,[f8dc00]|29.940306,29.940306,[ffe600]|29.940306,29.940306,[ffe600]|29.940306,29.940306,[ffe600]|27.933748,27.933748,[f3d600]|29.495728,29.495728,[fce200]|24.528751,24.528751,[dfbc00]|23.460428,23.460428,[d8b400]|29.940306,29.940306,[ffe600]|29.940306,29.940306,[ffe600]|27.328184,27.328184,[efd100]|29.940306,29.940306,[ffe600]|25.463055,25.463055,[e4c300]|29.940306,29.940306,[ffe600]|28.561293,28.561293,[f7db00]|28.122873,28.122873,[f4d800]|19.73225,19.73225,[c29700]|3.3266459,3.3266459,[601900]|29.507242,29.507242,[fce200]|29.940306,29.940306,[ffe600]|29.940306,29.940306,[ffe600]|28.10942,28.10942,[f4d700]|12.302292,12.302292,[965e00]|29.940306,29.940306,[ffe600]|27.894815,27.894815,[f3d600]|24.732935,24.732935,[e0be00]|29.940306,29.940306,[ffe600]|29.940306,29.940306,[ffe600]|29.940306,29.940306,[ffe600]|29.940306,29.940306,[ffe600]|29.940306,29.940306,[ffe600]|24.681162,24.681162,[e0bd00]|29.940306,29.940306,[ffe600]|29.940306,29.940306,[ffe600]|25.343428,25.343428,[e4c200]|20.079298,20.079298,[c49a00]|29.940306,29.940306,[ffe600]|29.033829,29.033829,[fadf00]|23.592142,23.592142,[d9b500]|21.300213,21.300213,[cba300]|27.750626,27.750626,[f2d500]|28.193981,28.193981,[f5d800]|8.038767,8.038767,[7c3e00]|19.083023,19.083023,[be9200]|16.508976,16.508976,[af7f00]|23.651295,23.651295,[dab500]|29.940306,29.940306,[ffe600]|21.974737,21.974737,[d0a800]|16.590384,16.590384,[af7f00]|15.983519,15.983519,[ac7b00]|16.72672,16.72672,[b08000]|26.826569,26.826569,[ecce00]|23.438574,23.438574,[d8b400]|29.940306,29.940306,[ffe600]|29.678194,29.678194,[fde300]|27.580324,27.580324,[f1d300]|29.940306,29.940306,[ffe600]|29.940306,29.940306,[ffe600]|23.191925,23.191925,[d7b200]|29.940306,29.940306,[ffe600]|29.940306,29.940306,[ffe600]|29.940306,29.940306,[ffe600]|29.704906,29.704906,[fee400]|26.820698,26.820698,[ecce00]|27.512514,27.512514,[f1d300]|29.940306,29.940306,[ffe600]|29.940306,29.940306,[ffe600]|27.422436,27.422436,[f0d200]|26.387787,26.387787,[eaca00]|29.940306,29.940306,[ffe600]|29.940306,29.940306,[ffe600]|29.940306,29.940306,[ffe600]|29.348873,29.348873,[fbe100]|29.940306,29.940306,[ffe600]|24.982239,24.982239,[e1bf00]|29.940306,29.940306,[ffe600]|29.940306,29.940306,[ffe600]|18.365705,18.365705,[ba8d00]|29.940306,29.940306,[ffe600]|29.124962,29.124962,[fadf00]|24.291338,24.291338,[ddba00]|29.940306,29.940306,[ffe600]|29.940306,29.940306,[ffe600]|23.577972,23.577972,[d9b500]|29.940306,29.940306,[ffe600]|29.940306,29.940306,[ffe600]|29.940306,29.940306,[ffe600]|29.940306,29.940306,[ffe600]|29.940306,29.940306,[ffe600]|29.940306,29.940306,[ffe600]|29.940306,29.940306,[ffe600]|29.940306,29.940306,[ffe600]|28.698977,28.698977,[f8dc00]|29.940306,29.940306,[ffe600]|29.940306,29.940306,[ffe600]|27.312246,27.312246,[efd100]|27.094564,27.094564,[eed000]|29.940306,29.940306,[ffe600]|29.940306,29.940306,[ffe600]|29.940306,29.940306,[ffe600]|21.807846,21.807846,[cfa700]|29.495728,29.495728,[fce200]|26.728634,26.728634,[eccd00]|29.940306,29.940306,[ffe600]|28.805788,28.805788,[f8dd00]|21.881126,21.881126,[cfa800]|22.1743,22.1743,[d1aa00]|29.940306,29.940306,[ffe600]|29.704906,29.704906,[fee400]|26.85308,26.85308,[edce00]|29.940306,29.940306,[ffe600]|25.2579,25.2579,[e3c200]|19.998898,19.998898,[c49900]|29.940306,29.940306,[ffe600]|25.419977,25.419977,[e4c300]|28.167868,28.167868,[f4d800]|19.393438,19.393438,[c09500]|21.833675,21.833675,[cfa700]|29.940306,29.940306,[ffe600]|22.240269,22.240269,[d1aa00]|29.018414,29.018414,[fade00]|23.71737,23.71737,[dab600]|29.940306,29.940306,[ffe600]|29.940306,29.940306,[ffe600]|29.940306,29.940306,[ffe600]|26.833553,26.833553,[ecce00]|29.940306,29.940306,[ffe600]|20.746298,20.746298,[c89f00]|29.940306,29.940306,[ffe600]|29.940306,29.940306,[ffe600]|29.940306,29.940306,[ffe600]|20.635221,20.635221,[c89e00]|26.862228,26.862228,[edce00]|18.463417,18.463417,[bb8e00]|8.078766,8.078766,[7d3e00]|29.940306,29.940306,[ffe600]|10.033966,10.033966,[884d00]|21.031464,21.031464,[caa100]|28.503952,28.503952,[f6da00]|29.940306,29.940306,[ffe600]|29.940306,29.940306,[ffe600]|18.72386,18.72386,[bc9000]|15.481017,15.481017,[a97700]|22.694006,22.694006,[d4ae00]|6.8750653,6.8750653,[753500]|27.405298,27.405298,[f0d200]|29.940306,29.940306,[ffe600]|29.940306,29.940306,[ffe600]|27.60887,27.60887,[f1d400]|29.940306,29.940306,[ffe600]|29.940306,29.940306,[ffe600]|29.940306,29.940306,[ffe600]|29.940306,29.940306,[ffe600]|29.940306,29.940306,[ffe600]|10.479783,10.479783,[8b5000]|29.940306,29.940306,[ffe600]|29.940306,29.940306,[ffe600]|27.835945,27.835945,[f2d500]|29.940306,29.940306,[ffe600]|26.571968,26.571968,[ebcc00]|23.237003,23.237003,[d7b200]|29.940306,29.940306,[ffe600]|29.940306,29.940306,[ffe600]|29.940306,29.940306,[ffe600]|29.940306,29.940306,[ffe600]|29.200111,29.200111,[fbe000]|29.940306,29.940306,[ffe600]|29.204111,29.204111,[fbe000]|27.653002,27.653002,[f1d400]|29.940306,29.940306,[ffe600]|27.312246,27.312246,[efd100]|23.793407,23.793407,[dab600]|27.849321,27.849321,[f3d500]|29.940306,29.940306,[ffe600]|17.592054,17.592054,[b58700]|22.281218,22.281218,[d1ab00]|28.407724,28.407724,[f6da00]|29.940306,29.940306,[ffe600]|29.940306,29.940306,[ffe600]|29.940306,29.940306,[ffe600]|29.940306,29.940306,[ffe600]|24.46552,24.46552,[debc00]|22.379154,22.379154,[d2ac00]|29.940306,29.940306,[ffe600]|29.704906,29.704906,[fee400]|22.828627,22.828627,[d5af00]|23.283794,23.283794,[d7b200]|25.854452,25.854452,[e7c600]|17.521116,17.521116,[b58600]|29.940306,29.940306,[ffe600]|27.267723,27.267723,[efd100]|28.016733,28.016733,[f4d700]|29.940306,29.940306,[ffe600]|29.940306,29.940306,[ffe600]|23.777054,23.777054,[dab600]|29.940306,29.940306,[ffe600]|29.940306,29.940306,[ffe600]|29.940306,29.940306,[ffe600]|29.940306,29.940306,[ffe600]|29.940306,29.940306,[ffe600]|29.940306,29.940306,[ffe600]|29.940306,29.940306,[ffe600]|29.940306,29.940306,[ffe600]|28.840628,28.840628,[f8dd00]|29.940306,29.940306,[ffe600]|29.940306,29.940306,[ffe600]|29.940306,29.940306,[ffe600]|25.2579,25.2579,[e3c200]|29.940306,29.940306,[ffe600]|23.763918,23.763918,[dab600]|22.048653,22.048653,[d0a900]|26.009407,26.009407,[e8c700]|29.940306,29.940306,[ffe600]|17.871468,17.871468,[b78900]|22.856436,22.856436,[d5af00]|29.940306,29.940306,[ffe600]|11.874289,11.874289,[935b00]|27.580324,27.580324,[f1d300]|26.466108,26.466108,[eacb00]|14.156562,14.156562,[a16d00]|20.42012,20.42012,[c69d00]|29.940306,29.940306,[ffe600]|15.478297,15.478297,[a97700]|27.245712,27.245712,[efd100]|29.204111,29.204111,[fbe000]|29.940306,29.940306,[ffe600]|29.265821,29.265821,[fbe000]|22.608984,22.608984,[d3ad00]|23.755194,23.755194,[dab600]|29.940306,29.940306,[ffe600]|27.157785,27.157785,[eed000]|29.468306,29.468306,[fce200]|24.446245,24.446245,[debb00]|29.704906,29.704906,[fee400]|29.309385,29.309385,[fbe100]|25.013609,25.013609,[e2c000]|29.940306,29.940306,[ffe600]|29.940306,29.940306,[ffe600]|29.940306,29.940306,[ffe600]|29.940306,29.940306,[ffe600]|29.940306,29.940306,[ffe600]|29.940306,29.940306,[ffe600]|8.845731,8.845731,[814400]|29.940306,29.940306,[ffe600]|29.940306,29.940306,[ffe600]|29.940306,29.940306,[ffe600]|29.940306,29.940306,[ffe600]|29.940306,29.940306,[ffe600]|29.940306,29.940306,[ffe600]|25.27803,25.27803,[e3c200]|28.615795,28.615795,[f7db00]|29.940306,29.940306,[ffe600]|29.940306,29.940306,[ffe600]|24.397219,24.397219,[debb00]|20.676334,20.676334,[c89e00]|29.128656,29.128656,[fadf00]|23.899387,23.899387,[dbb700]|11.358947,11.358947,[905700]|26.33466,26.33466,[eaca00]|27.796665,27.796665,[f2d500]|29.940306,29.940306,[ffe600]|29.940306,29.940306,[ffe600]|24.20133,24.20133,[ddba00]|17.078484,17.078484,[b28300]|26.009407,26.009407,[e8c700]|16.714096,16.714096,[b08000]|29.940306,29.940306,[ffe600]|28.817959,28.817959,[f8dd00]|28.82313,28.82313,[f8dd00]|29.507242,29.507242,[fce200]|29.231348,29.231348,[fbe000]|29.940306,29.940306,[ffe600]|29.940306,29.940306,[ffe600]|29.940306,29.940306,[ffe600]|27.460955,27.460955,[f0d200]|29.940306,29.940306,[ffe600]|29.940306,29.940306,[ffe600]|29.940306,29.940306,[ffe600]|29.940306,29.940306,[ffe600]|27.894815,27.894815,[f3d600]|29.940306,29.940306,[ffe600]|29.940306,29.940306,[ffe600]|29.940306,29.940306,[ffe600]|29.940306,29.940306,[ffe600]|25.050097,25.050097,[e2c000]|21.711485,21.711485,[cea600]|29.940306,29.940306,[ffe600]|29.940306,29.940306,[ffe600]|26.697714,26.697714,[eccd00]|10.83032,10.83032,[8d5300]|29.940306,29.940306,[ffe600]|29.940306,29.940306,[ffe600]|17.150505,17.150505,[b38300]|28.052683,28.052683,[f4d700]|28.344084,28.344084,[f5d900]|25.606174,25.606174,[e5c400]|16.391493,16.391493,[ae7e00]|17.918337,17.918337,[b78900]|29.940306,29.940306,[ffe600]|23.487204,23.487204,[d9b400]|28.680029,28.680029,[f7dc00]|29.940306,29.940306,[ffe600]|19.9123,19.9123,[c39900]|29.940306,29.940306,[ffe600]|23.208614,23.208614,[d7b200]|27.42453,27.42453,[f0d200]|29.940306,29.940306,[ffe600]|29.940306,29.940306,[ffe600]|29.940306,29.940306,[ffe600]|29.940306,29.940306,[ffe600]|29.940306,29.940306,[ffe600]|17.38321,17.38321,[b48500]|21.01083,21.01083,[caa100]|28.120111,28.120111,[f4d800]|1.9282233,1.9282233,[580f00]|21.79986,21.79986,[cea700]|15.530969,15.530969,[a97700]|6.231888,6.231888,[723000]|14.451002,14.451002,[a36f00]|27.105505,27.105505,[eed000]|21.485817,21.485817,[cda500]|29.940306,29.940306,[ffe600]|29.940306,29.940306,[ffe600]|16.453943,16.453943,[af7e00]|29.940306,29.940306,[ffe600]|25.182781,25.182781,[e3c100]|19.800385,19.800385,[c39800]|29.940306,29.940306,[ffe600]|18.175148,18.175148,[b98b00]|21.436968,21.436968,[cca400]|21.39985,21.39985,[cca400]|15.374792,15.374792,[a87600]|18.141794,18.141794,[b98b00]|10.6257305,10.6257305,[8c5100]|1.9408998,1.9408998,[580f00]|1.9282233,1.9282233,[580f00]|2.0712008,2.0712008,[591000]|2.1869476,2.1869476,[5a1100]|2.0611193,2.0611193,[591000]|1.9282233,1.9282233,[580f00]|2.2245953,2.2245953,[5a1100]|2.2588134,2.2588134,[5a1100]|2.1869476,2.1869476,[5a1100]|2.0611193,2.0611193,[591000]|19.0201,19.0201,[be9200]|23.32246,23.32246,[d8b300]|29.940306,29.940306,[ffe600]|29.940306,29.940306,[ffe600]|29.940306,29.940306,[ffe600]|28.602018,28.602018,[f7db00]|23.701685,23.701685,[dab600]|29.940306,29.940306,[ffe600]|29.940306,29.940306,[ffe600]|29.940306,29.940306,[ffe600]|29.940306,29.940306,[ffe600]|29.940306,29.940306,[ffe600]|29.940306,29.940306,[ffe600]|29.940306,29.940306,[ffe600]|29.940306,29.940306,[ffe600]|28.951889,28.951889,[f9de00]|25.2579,25.2579,[e3c200]|24.012367,24.012367,[dcb800]|26.431738,26.431738,[eacb00]|28.074867,28.074867,[f4d700]|27.701078,27.701078,[f2d400]|27.776512,27.776512,[f2d500]|22.941372,22.941372,[d5b000]|21.736706,21.736706,[cea700]|19.119173,19.119173,[be9300]|27.457233,27.457233,[f0d200]|29.940306,29.940306,[ffe600]|7.4719796,7.4719796,[793900]|17.776943,17.776943,[b68800]|26.122751,26.122751,[e8c800]|27.157082,27.157082,[eed000]|11.911573,11.911573,[945b00]|12.746809,12.746809,[986200]|15.820082,15.820082,[ab7900]|16.711302,16.711302,[b08000]|16.424763,16.424763,[ae7e00]|18.507996,18.507996,[bb8e00]|12.24533,12.24533,[965e00]|6.276232,6.276232,[723000]|5.376626,5.376626,[6d2900]|5.0359883,5.0359883,[6b2700]|6.1403155,6.1403155,[712f00]|21.265486,21.265486,[cba300]|11.319941,11.319941,[905700]|15.043582,15.043582,[a67300]|22.138382,22.138382,[d0aa00]|29.940306,29.940306,[ffe600]|12.134942,12.134942,[955d00]|19.342693,19.342693,[c09400]|29.940306,29.940306,[ffe600]|13.641044,13.641044,[9e6900]|14.208967,14.208967,[a16d00]|19.422264,19.422264,[c09500]|29.940306,29.940306,[ffe600]|20.997238,20.997238,[caa100]|24.821064,24.821064,[e0be00]|23.54811,23.54811,[d9b500]|29.128656,29.128656,[fadf00]|16.407051,16.407051,[ae7e00]|20.193865,20.193865,[c59b00]|23.662424,23.662424,[dab500]|26.737673,26.737673,[eccd00]|15.522606,15.522606,[a97700]|29.940306,29.940306,[ffe600]|18.603987,18.603987,[bb8f00]|15.937793,15.937793,[ac7a00]|18.272058,18.272058,[b98c00]|28.234385,28.234385,[f5d800]|28.193981,28.193981,[f5d800]|29.153402,29.153402,[fadf00]|20.758204,20.758204,[c89f00]|16.157974,16.157974,[ad7c00]|13.193406,13.193406,[9b6500]|20.590933,20.590933,[c79e00]|29.940306,29.940306,[ffe600]|26.762886,26.762886,[eccd00]|24.103142,24.103142,[dcb900]|12.013208,12.013208,[945c00]|8.717208,8.717208,[804300]|18.972025,18.972025,[be9100]|12.259675,12.259675,[965e00]|7.5795174,7.5795174,[7a3a00]|8.752492,8.752492,[814300]|8.3712015,8.3712015,[7e4000]|7.9267535,7.9267535,[7c3d00]|13.129218,13.129218,[9b6500]|14.64474,14.64474,[a47000]|18.38273,18.38273,[ba8d00]|19.404808,19.404808,[c09500]|11.370623,11.370623,[905700]|29.940306,29.940306,[ffe600]|22.363174,22.363174,[d2ab00]|15.432421,15.432421,[a97600]|26.389593,26.389593,[eaca00]|29.940306,29.940306,[ffe600]|29.495728,29.495728,[fce200]|18.11309,18.11309,[b88b00]|15.468967,15.468967,[a97700]|13.75732,13.75732,[9f6900]|27.894815,27.894815,[f3d600]|29.940306,29.940306,[ffe600]|29.940306,29.940306,[ffe600]|23.82533,23.82533,[dbb700]|13.004049,13.004049,[9a6400]|19.707947,19.707947,[c29700]|16.945835,16.945835,[b28200]|13.856071,13.856071,[9f6a00]|25.747665,25.747665,[e6c500]|10.914854,10.914854,[8e5400]|9.679907,9.679907,[864a00]|6.442871,6.442871,[733100]|5.9379272,5.9379272,[702e00]|6.730393,6.730393,[753400]|7.286944,7.286944,[783800]|5.8135667,5.8135667,[6f2d00]|2.1869476,2.1869476,[5a1100]|2.2245953,2.2245953,[5a1100]|2.1869476,2.1869476,[5a1100]|2.2588134,2.2588134,[5a1100]|2.1527076,2.1527076,[591100]|2.1235683,2.1235683,[591000]|2.1527076,2.1527076,[591100]|2.1869476,2.1869476,[5a1100]|2.0611193,2.0611193,[591000]|2.1427035,2.1427035,[591000]|2.2245953,2.2245953,[5a1100]|2.1869476,2.1869476,[5a1100]|1.9282233,1.9282233,[580f00]|2.0171874,2.0171874,[590f00]|12.955159,12.955159,[9a6300]|
BAR_GRAPH	Consensus	PID	100.0,M,M 100%|16.666666,P,P 16%|16.666666,R,R 16%|16.666666,A,A 16%|16.666666,A,A 16%|16.666666,D,D 16%|16.666666,T,T 16%|16.666666,I,I 16%|16.666666,P,P 16%|16.666666,T,T 16%|16.666666,S,S 16%|16.666666,P,P 16%|16.666666,Q,Q 16%|16.666666,R,R 16%|25.0,G,G 25%|16.666666,P,P 16%|25.0,G,G 25%|16.666666,E,E 16%|16.666666,D,D 16%|16.666666,I,I 16%|16.666666,R,R 16%|16.666666,V,V 16%|66.666664,T,T 66%|66.666664,I,I 66%|25.0,D,D 25%|33.333332,+,[DE] 33%|25.0,+,[HT] 25%|33.333332,T,T 33%|33.333332,R,R 33%|33.333332,A,A 33%|33.333332,G,G 33%|25.0,+,[AN] 25%|41.666668,G,G 41%|16.666666,+,[KRW] 16%|33.333332,N,N 33%|25.0,S,S 25%|33.333332,K,K 33%|25.0,+,[GS] 25%|25.0,S,S 25%|25.0,R,R 25%|25.0,R,R 25%|25.0,I,I 25%|25.0,G,G 25%|33.333332,V,V 33%|25.0,D,D 25%|25.0,R,R 25%|33.333332,D,D 33%|25.0,D,D 25%|25.0,T,T 25%|33.333332,R,R 33%|25.0,+,[AS] 25%|25.0,S,S 25%|25.0,+,[GST] 25%|33.333332,T,T 33%|33.333332,H,H 33%|33.333332,A,A 33%|75.0,L,L 75%|58.333332,V,V 58%|75.0,D,D 75%|91.666664,R,R 91%|91.666664,L,L 91%|33.333332,L,L 33%|33.333332,G,G 33%|66.666664,G,G 66%|83.333336,E,E 83%|91.666664,P,P 91%|58.333332,Y,Y 58%|100.0,A,A 100%|50.0,L,L 50%|91.666664,A,A 91%|91.666664,F,F 91%|66.666664,G,G 66%|100.0,G,G 100%|100.0,Q,Q 100%|75.0,G,G 75%|33.333332,+,[AS] 33%|50.0,P,P 50%|100.0,W,W 100%|75.0,L,L 75%|33.333332,+,[ES] 33%|33.333332,T,T 33%|91.666664,L,L 91%|66.666664,E,E 66%|66.666664,E,E 66%|58.333332,L,L 58%|41.666668,+,[SV] 41%|33.333332,R,R 33%|50.0,D,D 50%|25.0,+,[AN] 25%|66.666664,G,G 66%|50.0,L,L 50%|66.666664,E,E 66%|33.333332,P,P 33%|41.666668,E,E 41%|83.333336,L,L 83%|33.333332,T,T 33%|58.333332,T,T 58%|58.333332,L,L 58%|66.666664,V,V 66%|33.333332,N,N 33%|41.666668,E,E 41%|91.666664,A,A 91%|33.333332,+,[AE] 33%|33.333332,+,[AL] 33%|58.333332,L,L 58%|91.666664,L,L 91%|41.666668,A,A 41%|91.666664,P,P 91%|83.333336,V,V 83%|83.333336,A,A 83%|33.333332,R,R 33%|66.666664,E,E 66%|91.666664,L,L 91%|50.0,L,L 50%|66.666664,V,V 66%|66.666664,V,V 66%|16.666666,T,T 16%|16.666666,G,G 16%|16.666666,R,R 16%|16.666666,P,P 16%|16.666666,V,V 16%|66.666664,R,R 66%|83.333336,P,P 83%|33.333332,+,[IV] 33%|91.666664,G,G 91%|91.666664,F,F 91%|41.666668,+,[DE] 41%|91.666664,P,P 91%|33.333332,L,L 33%|41.666668,A,A 41%|75.0,W,W 75%|33.333332,I,I 33%|50.0,L,L 50%|33.333332,+,[AE] 33%|33.333332,L,L 33%|50.0,A,A 50%|33.333332,L,L 33%|33.333332,A,A 33%|33.333332,D,D 33%|25.0,E,E 25%|25.0,E,E 25%|25.0,D,D 25%|16.666666,+,[DG] 16%|58.333332,A,A 58%|25.0,+,[EQ] 25%|25.0,+,[AE] 25%|33.333332,+,[AP] 33%|25.0,+,[GV] 25%|75.0,P,P 75%|50.0,S,S 50%|50.0,A,A 50%|33.333332,K,K 33%|25.0,A,A 25%|66.666664,L,L 66%|58.333332,T,T 58%|58.333332,S,S 58%|83.333336,A,A 83%|83.333336,A,A 83%|75.0,V,V 75%|100.0,S,S 100%|50.0,V,V 50%|91.666664,P,P 91%|100.0,G,G 100%|66.666664,V,V 66%|50.0,L,L 50%|91.666664,L,L 91%|83.333336,T,T 83%|100.0,Q,Q 100%|58.333332,I,I 58%|83.333336,A,A 83%|91.666664,A,A 91%|58.333332,L,L 58%|75.0,R,R 75%|66.666664,A,A 66%|91.666664,L,L 91%|58.333332,A,A 58%|41.666668,A,A 41%|75.0,Q,Q 75%|91.666664,G,G 91%|58.333332,L,L 58%|83.333336,D,D 83%|41.666668,P,P 41%|50.0,A,A 50%|0.0,-,- 0%|25.0,V,V 25%|50.0,T,T 50%|33.333332,+,[AP] 33%|83.333336,P,P 83%|83.333336,V,V 83%|50.0,A,A 50%|58.333332,V,V 58%|41.666668,I,I 41%|100.0,G,G 100%|100.0,H,H 100%|100.0,S,S 100%|100.0,Q,Q 100%|100.0,G,G 100%|58.333332,V,V 58%|91.666664,L,L 91%|83.333336,A,A 83%|66.666664,V,V 66%|58.333332,E,E 58%|66.666664,A,A 66%|0.0,-,- 0%|0.0,-,- 0%|16.666666,A,A 16%|16.666666,I,I 16%|0.0,-,- 0%|0.0,-,- 0%|16.666666,A,A 16%|16.666666,G,G 16%|16.666666,S,S 16%|50.0,L,L 50%|41.666668,A,A 41%|50.0,A,A 50%|25.0,+,[AS] 25%|75.0,G,G 75%|41.666668,A,A 41%|50.0,K,K 50%|66.666664,D,D 66%|33.333332,V,V 33%|91.666664,E,E 91%|75.0,L,L 75%|83.333336,L,L 83%|100.0,A,A 100%|50.0,L,L 50%|91.666664,A,A 91%|75.0,Q,Q 75%|91.666664,L,L 91%|91.666664,I,I 91%|100.0,G,G 100%|91.666664,A,A 91%|100.0,A,A 100%|50.0,G,G 50%|50.0,T,T 50%|66.666664,L,L 66%|66.666664,V,V 66%|58.333332,A,A 58%|91.666664,R,R 91%|66.666664,R,R 66%|58.333332,R,R 58%|91.666664,G,G 91%|33.333332,L,L 33%|0.0,-,- 0%|33.333332,I,I 33%|25.0,+,[AV] 25%|25.0,+,[AL] 25%|75.0,G,G 75%|66.666664,D,D 66%|33.333332,R,R 33%|33.333332,T,T 33%|91.666664,P,P 91%|100.0,M,M 100%|58.333332,L,L 58%|66.666664,S,S 66%|91.666664,V,V 91%|33.333332,S,S 33%|66.666664,N,N 66%|41.666668,V,V 41%|66.666664,D,D 66%|66.666664,P,P 66%|83.333336,E,E 83%|58.333332,R,R 58%|41.666668,+,[IL] 41%|33.333332,R,R 33%|33.333332,Q,Q 33%|50.0,L,L 50%|41.666668,V,V 41%|58.333332,E,E 58%|58.333332,E,E 58%|33.333332,+,[FV] 33%|41.666668,A,A 41%|25.0,E,E 25%|33.333332,+,[DG] 33%|50.0,V,V 50%|33.333332,R,R 33%|33.333332,+,[PT] 33%|33.333332,+,[EV] 33%|33.333332,L,L 33%|50.0,P,P 50%|41.666668,P,P 41%|66.666664,V,V 66%|58.333332,L,L 58%|50.0,S,S 50%|66.666664,I,I 66%|83.333336,R,R 83%|100.0,N,N 100%|41.666668,G,G 41%|83.333336,R,R 83%|66.666664,R,R 66%|33.333332,+,[RS] 33%|66.666664,V,V 66%|100.0,V,V 100%|58.333332,L,L 58%|58.333332,S,S 58%|100.0,G,G 100%|41.666668,T,T 41%|100.0,P,P 100%|58.333332,E,E 58%|66.666664,Q,Q 66%|91.666664,L,L 91%|58.333332,A,A 58%|75.0,R,R 75%|50.0,F,F 50%|33.333332,E,E 33%|41.666668,L,L 41%|33.333332,+,[RY] 33%|66.666664,C,C 66%|50.0,E,E 50%|58.333332,Q,Q 58%|66.666664,I,I 66%|33.333332,A,A 33%|33.333332,+,[AE] 33%|41.666668,K,K 41%|58.333332,E,E 58%|41.666668,A,A 41%|33.333332,+,[AR] 33%|58.333332,E,E 58%|83.333336,R,R 83%|33.333332,+,[EK] 33%|33.333332,N,N 33%|100.0,K,K 100%|33.333332,L,L 33%|83.333336,R,R 83%|100.0,G,G 100%|100.0,G,G 100%|41.666668,S,S 41%|50.0,V,V 50%|91.666664,F,F 91%|50.0,A,A 50%|100.0,P,P 100%|58.333332,V,V 58%|75.0,F,F 75%|58.333332,E,E 58%|50.0,P,P 50%|75.0,L,L 75%|25.0,+,[AQ] 25%|100.0,V,V 100%|58.333332,E,E 58%|41.666668,V,V 41%|58.333332,G,G 58%|100.0,F,F 100%|100.0,H,H 100%|50.0,H,H 50%|91.666664,P,P 91%|41.666668,A,A 41%|66.666664,L,L 66%|66.666664,A,A 66%|50.0,D,D 50%|33.333332,+,[AGT] 33%|50.0,I,I 50%|50.0,D,D 50%|50.0,I,I 50%|66.666664,V,V 66%|50.0,G,G 50%|25.0,+,[AQ] 25%|100.0,W,W 100%|100.0,A,A 100%|33.333332,E,E 33%|33.333332,R,R 33%|58.333332,C,C 58%|100.0,G,G 100%|83.333336,L,L 83%|83.333336,D,D 83%|41.666668,V,V 41%|58.333332,E,E 58%|50.0,L,L 50%|75.0,A,A 75%|83.333336,R,R 83%|41.666668,A,A 41%|83.333336,L,L 83%|50.0,+,[AT] 50%|41.666668,E,E 41%|58.333332,A,A 58%|50.0,I,I 50%|91.666664,L,L 91%|66.666664,V,V 66%|41.666668,+,[DN] 41%|58.333332,P,P 58%|83.333336,V,V 83%|100.0,D,D 100%|100.0,W,W 100%|83.333336,V,V 83%|41.666668,A,A 41%|33.333332,E,E 33%|75.0,V,V 75%|33.333332,D,D 33%|25.0,+,[AE] 25%|50.0,L,L 50%|25.0,H,H 25%|50.0,E,E 50%|75.0,A,A 75%|75.0,G,G 75%|16.666666,D,D 16%|16.666666,P,P 16%|16.666666,S,S 16%|91.666664,A,A 91%|33.333332,R,R 33%|91.666664,W,W 91%|75.0,I,I 75%|83.333336,L,L 83%|91.666664,D,D 91%|83.333336,L,L 83%|91.666664,G,G 91%|91.666664,P,P 91%|83.333336,G,G 83%|66.666664,D,D 66%|33.333332,L,L 33%|66.666664,L,L 66%|66.666664,T,T 66%|75.0,R,R 75%|58.333332,L,L 58%|83.333336,T,T 83%|58.333332,A,A 58%|41.666668,P,P 41%|50.0,V,V 50%|33.333332,+,[IV] 33%|58.333332,R,R 58%|100.0,G,G 100%|33.333332,L,L 33%|100.0,G,G 100%|50.0,V,V 50%|83.333336,G,G 83%|66.666664,I,I 66%|91.666664,V,V 91%|41.666668,A,A 41%|91.666664,A,A 91%|66.666664,A,A 66%|83.333336,T,T 83%|66.666664,R,R 66%|50.0,G,G 50%|75.0,G,G 75%|50.0,Q,Q 50%|66.666664,R,R 66%|58.333332,N,N 58%|91.666664,L,L 91%|41.666668,F,F 41%|83.333336,T,T 83%|41.666668,P,P 41%|83.333336,G,G 83%|66.666664,A,A 66%|33.333332,T,T 33%|91.666664,P,P 91%|83.333336,E,E 83%|58.333332,V,V 58%|50.0,A,A 50%|33.333332,R,R 33%|41.666668,A,A 41%|91.666664,W,W 91%|41.666668,S,S 41%|41.666668,E,E 41%|58.333332,F,F 58%|66.666664,A,A 66%|100.0,P,P 100%|41.666668,K,K 41%|41.666668,P,P 41%|75.0,V,V 75%|25.0,+,[RS] 25%|75.0,L,L 75%|83.333336,P,P 83%|41.666668,D,D 41%|100.0,G,G 100%|41.666668,R,R 41%|33.333332,+,[IV] 33%|58.333332,K,K 58%|50.0,V,V 50%|41.666668,E,E 41%|100.0,T,T 100%|50.0,K,K 50%|100.0,F,F 100%|83.333336,T,T 83%|50.0,R,R 50%|100.0,L,L 100%|100.0,T,T 100%|100.0,G,G 100%|75.0,R,R 75%|75.0,S,S 75%|100.0,P,P 100%|75.0,I,I 75%|83.333336,L,L 83%|100.0,L,L 100%|91.666664,A,A 91%|100.0,G,G 100%|100.0,M,M 100%|100.0,T,T 100%|100.0,P,P 100%|100.0,T,T 100%|100.0,T,T 100%|100.0,V,V 100%|83.333336,D,D 83%|58.333332,P,P 58%|50.0,K,K 50%|100.0,I,I 100%|100.0,V,V 100%|100.0,A,A 100%|100.0,A,A 100%|100.0,A,A 100%|100.0,A,A 100%|100.0,N,N 100%|91.666664,A,A 91%|100.0,G,G 100%|83.333336,H,H 83%|100.0,W,W 100%|100.0,A,A 100%|100.0,E,E 100%|91.666664,L,L 91%|100.0,A,A 100%|100.0,G,G 100%|100.0,G,G 100%|100.0,G,G 100%|100.0,Q,Q 100%|91.666664,V,V 91%|91.666664,T,T 91%|75.0,E,E 75%|50.0,E,E 50%|66.666664,I,I 66%|91.666664,F,F 91%|33.333332,A,A 33%|41.666668,D,D 41%|41.666668,R,R 41%|50.0,I,I 50%|41.666668,+,[AE] 41%|41.666668,K,K 41%|91.666664,L,L 91%|41.666668,T,T 41%|41.666668,G,G 41%|75.0,L,L 75%|100.0,L,L 100%|83.333336,E,E 83%|75.0,P,P 75%|100.0,G,G 100%|91.666664,R,R 91%|50.0,A,A 50%|50.0,V,V 50%|83.333336,Q,Q 83%|100.0,F,F 100%|100.0,N,N 100%|66.666664,S,S 66%|58.333332,M,M 58%|100.0,F,F 100%|75.0,L,L 75%|100.0,D,D 100%|75.0,P,P 75%|100.0,Y,Y 100%|91.666664,L,L 91%|100.0,W,W 100%|75.0,K,K 75%|91.666664,L,L 91%|75.0,Q,Q 75%|50.0,V,V 50%|100.0,G,G 100%|75.0,G,G 75%|75.0,K,K 75%|100.0,R,R 100%|75.0,L,L 75%|100.0,V,V 100%|50.0,P,P 50%|91.666664,K,K 91%|83.333336,A,A 83%|100.0,R,R 100%|66.666664,A,A 66%|41.666668,+,[AS] 41%|100.0,G,G 100%|83.333336,A,A 83%|75.0,P,P 75%|66.666664,I,I 66%|91.666664,D,D 91%|100.0,G,G 100%|83.333336,V,V 83%|100.0,V,V 100%|83.333336,V,V 83%|58.333332,T,T 58%|100.0,A,A 100%|100.0,G,G 100%|100.0,I,I 100%|100.0,P,P 100%|75.0,E,E 75%|75.0,L,L 75%|66.666664,E,E 66%|75.0,E,E 75%|100.0,A,A 100%|91.666664,V,V 91%|33.333332,E,E 33%|66.666664,L,L 66%|91.666664,I,I 91%|33.333332,D,D 33%|50.0,E,E 50%|100.0,L,L 100%|33.333332,N,N 33%|25.0,+,[ADE] 25%|33.333332,D,D 33%|100.0,G,G 100%|50.0,F,F 50%|58.333332,S,S 58%|50.0,Y,Y 50%|83.333336,V,V 83%|50.0,A,A 50%|100.0,F,F 100%|100.0,K,K 100%|100.0,P,P 100%|100.0,G,G 100%|91.666664,T,T 91%|83.333336,V,V 83%|33.333332,+,[AD] 33%|100.0,Q,Q 100%|91.666664,I,I 91%|83.333336,R,R 83%|66.666664,S,S 66%|91.666664,V,V 91%|58.333332,I,I 58%|75.0,R,R 75%|100.0,I,I 100%|100.0,A,A 100%|25.0,+,[AKN] 25%|75.0,E,E 75%|91.666664,V,V 91%|83.333336,P,P 83%|25.0,+,[ST] 25%|25.0,+,[FKT] 25%|66.666664,P,P 66%|75.0,V,V 75%|83.333336,I,I 83%|33.333332,V,V 33%|66.666664,H,H 66%|75.0,I,I 75%|100.0,E,E 100%|91.666664,G,G 91%|100.0,G,G 100%|58.333332,R,R 58%|100.0,A,A 100%|100.0,G,G 100%|100.0,G,G 100%|100.0,H,H 100%|100.0,H,H 100%|100.0,S,S 100%|100.0,W,W 100%|91.666664,E,E 91%|75.0,D,D 75%|100.0,L,L 100%|100.0,D,D 100%|91.666664,D,D 91%|100.0,L,L 100%|100.0,L,L 100%|83.333336,L,L 83%|33.333332,A,A 33%|100.0,T,T 100%|100.0,Y,Y 100%|58.333332,A,A 58%|91.666664,E,E 91%|75.0,L,L 75%|100.0,R,R 100%|33.333332,S,S 33%|66.666664,R,R 66%|25.0,+,[DPS] 25%|100.0,N,N 100%|41.666668,L,L 41%|66.666664,V,V 66%|50.0,L,L 50%|75.0,C,C 75%|83.333336,V,V 83%|100.0,G,G 100%|100.0,G,G 100%|100.0,G,G 100%|100.0,I,I 100%|100.0,G,G 100%|91.666664,T,T 91%|100.0,P,P 100%|83.333336,E,E 83%|66.666664,R,R 66%|83.333336,A,A 83%|91.666664,A,A 91%|50.0,D,D 50%|100.0,Y,Y 100%|75.0,L,L 75%|58.333332,T,T 58%|100.0,G,G 100%|50.0,R,R 50%|100.0,W,W 100%|58.333332,S,S 58%|33.333332,V,V 33%|58.333332,A,A 58%|50.0,Y,Y 50%|100.0,G,G 100%|58.333332,F,F 58%|100.0,P,P 100%|41.666668,A,A 41%|100.0,M,M 100%|100.0,P,P 100%|50.0,V,V 50%|100.0,D,D 100%|100.0,G,G 100%|75.0,I,I 75%|100.0,L,L 100%|91.666664,V,V 91%|100.0,G,G 100%|100.0,T,T 100%|100.0,A,A 100%|100.0,A,A 100%|100.0,M,M 100%|83.333336,A,A 83%|75.0,T,T 75%|58.333332,L,L 58%|100.0,E,E 100%|91.666664,A,A 91%|83.333336,T,T 83%|100.0,T,T 100%|83.333336,S,S 83%|75.0,P,P 75%|41.666668,E,E 41%|100.0,V,V 100%|100.0,K,K 100%|83.333336,Q,Q 83%|75.0,L,L 75%|100.0,L,L 100%|100.0,V,V 100%|58.333332,D,D 58%|100.0,T,T 100%|58.333332,P,P 58%|100.0,G,G 100%|66.666664,T,T 66%|16.666666,P,P 16%|16.666666,A,A 16%|0.0,-,- 0%|0.0,-,- 0%|0.0,-,- 0%|0.0,-,- 0%|0.0,-,- 0%|16.666666,D,D 16%|0.0,-,- 0%|16.666666,F,F 16%|16.666666,A,A 16%|16.666666,P,P 16%|0.0,-,- 0%|16.666666,A,A 16%|25.0,+,[DEP] 25%|25.0,+,[DQ] 25%|100.0,W,W 100%|91.666664,V,V 91%|66.666664,G,G 66%|75.0,A,A 75%|100.0,G,G 100%|33.333332,+,[KT] 33%|91.666664,A,A 91%|25.0,E,E 25%|75.0,G,G 75%|100.0,G,G 100%|83.333336,M,M 83%|75.0,A,A 75%|100.0,S,S 100%|91.666664,G,G 91%|75.0,R,R 75%|100.0,S,S 100%|75.0,Q,Q 75%|100.0,L,L 100%|75.0,G,G 75%|100.0,A,A 100%|100.0,D,D 100%|91.666664,I,I 91%|75.0,H,H 75%|100.0,E,E 100%|75.0,I,I 75%|83.333336,D,D 83%|100.0,N,N 100%|50.0,A,A 50%|66.666664,A,A 66%|66.666664,S,S 66%|75.0,R,R 75%|50.0,C,C 50%|91.666664,G,G 91%|100.0,R,R 100%|100.0,L,L 100%|91.666664,L,L 91%|75.0,D,D 75%|75.0,E,E 75%|91.666664,V,V 91%|75.0,A,A 75%|75.0,G,G 75%|83.333336,D,D 83%|66.666664,A,A 66%|58.333332,D,D 58%|75.0,A,A 75%|75.0,V,V 75%|75.0,A,A 75%|58.333332,E,E 58%|91.666664,R,R 91%|100.0,R,R 100%|75.0,D,D 75%|100.0,E,E 100%|83.333336,I,I 83%|100.0,I,I 100%|50.0,+,[AE] 50%|100.0,A,A 100%|50.0,L,L 50%|58.333332,N,N 58%|33.333332,K,K 33%|100.0,T,T 100%|100.0,A,A 100%|100.0,K,K 100%|91.666664,P,P 91%|83.333336,Y,Y 83%|100.0,F,F 100%|100.0,G,G 100%|91.666664,D,D 91%|75.0,V,V 75%|66.666664,A,A 66%|41.666668,T,T 41%|100.0,M,M 100%|100.0,T,T 100%|100.0,Y,Y 100%|58.333332,L,L 58%|66.666664,Q,Q 66%|100.0,W,W 100%|75.0,L,L 75%|50.0,R,R 50%|100.0,R,R 100%|75.0,Y,Y 75%|41.666668,V,V 41%|91.666664,E,E 91%|100.0,L,L 100%|83.333336,A,A 83%|33.333332,+,[IV] 33%|33.333332,G,G 33%|25.0,I,I 25%|33.333332,D,D 33%|25.0,A,A 25%|25.0,A,A 25%|33.333332,K,K 33%|25.0,A,A 25%|33.333332,F,F 33%|33.333332,D,D 33%|33.333332,C,C 33%|66.666664,G,G 66%|25.0,T,T 25%|33.333332,+,[DG] 33%|16.666666,+,[DLN] 16%|33.333332,S,S 33%|33.333332,T,T 33%|66.666664,A,A 66%|33.333332,+,[DI] 33%|58.333332,T,T 58%|25.0,E,E 25%|41.666668,A,A 41%|33.333332,T,T 33%|25.0,G,G 25%|66.666664,S,S 66%|83.333336,P,P 83%|91.666664,W,W 91%|66.666664,L,L 66%|83.333336,D,D 83%|50.0,I,I 50%|91.666664,T,T 91%|83.333336,W,W 83%|66.666664,R,R 66%|58.333332,D,D 58%|100.0,R,R 100%|100.0,F,F 100%|25.0,+,[AEG] 25%|41.666668,E,E 41%|75.0,M,M 75%|83.333336,L,L 83%|58.333332,Q,Q 58%|100.0,R,R 100%|41.666668,A,A 41%|100.0,E,E 100%|66.666664,A,A 66%|100.0,R,R 100%|83.333336,L,L 83%|58.333332,H,H 58%|58.333332,P,P 58%|41.666668,Q,Q 41%|83.333336,D,D 83%|33.333332,R,R 33%|100.0,G,G 100%|58.333332,P,P 58%|75.0,I,I 75%|33.333332,P,P 33%|66.666664,T,T 66%|0.0,-,- 0%|91.666664,L,L 91%|91.666664,F,F 91%|50.0,A,A 50%|58.333332,D,D 58%|50.0,D,D 50%|58.333332,A,A 58%|0.0,-,- 0%|0.0,-,- 0%|0.0,-,- 0%|0.0,-,- 0%|0.0,-,- 0%|0.0,-,- 0%|0.0,-,- 0%|0.0,-,- 0%|0.0,-,- 0%|0.0,-,- 0%|0.0,-,- 0%|0.0,-,- 0%|0.0,-,- 0%|25.0,G,G 25%|0.0,-,- 0%|16.666666,D,D 16%|33.333332,+,[IL] 33%|66.666664,L,L 66%|58.333332,E,E 58%|33.333332,D,D 33%|83.333336,P,P 83%|41.666668,E,E 41%|66.666664,A,A 66%|91.666664,A,A 91%|58.333332,I,I 58%|33.333332,C,C 33%|58.333332,A,A 58%|100.0,L,L 100%|33.333332,L,L 33%|58.333332,A,A 58%|33.333332,+,[QR] 33%|100.0,Y,Y 100%|100.0,P,P 100%|58.333332,D,D 58%|66.666664,A,A 66%|41.666668,+,[AE] 41%|58.333332,T,T 58%|33.333332,+,[TV] 33%|33.333332,V,V 33%|75.0,L,L 75%|66.666664,H,H 66%|91.666664,P,P 91%|83.333336,A,A 83%|100.0,D,D 100%|83.333336,V,V 83%|41.666668,P,P 41%|66.666664,F,F 66%|100.0,F,F 100%|66.666664,V,V 66%|33.333332,S,S 33%|100.0,L,L 100%|83.333336,C,C 83%|66.666664,K,K 66%|66.666664,T,T 66%|50.0,P,P 50%|75.0,G,G 75%|100.0,K,K 100%|100.0,P,P 100%|75.0,V,V 75%|75.0,N,N 75%|91.666664,F,F 91%|100.0,V,V 100%|100.0,P,P 100%|91.666664,V,V 91%|66.666664,I,I 66%|100.0,D,D 100%|33.333332,K,K 33%|100.0,D,D 100%|75.0,V,V 75%|75.0,R,R 75%|100.0,R,R 100%|100.0,W,W 100%|100.0,W,W 100%|75.0,R,R 75%|75.0,S,S 75%|100.0,D,D 100%|75.0,S,S 75%|100.0,L,L 100%|100.0,W,W 100%|100.0,Q,Q 100%|66.666664,A,A 66%|75.0,H,H 75%|91.666664,D,D 91%|33.333332,+,[AP] 33%|100.0,R,R 100%|100.0,Y,Y 100%|41.666668,T,T 41%|100.0,A,A 100%|91.666664,D,D 91%|66.666664,Q,Q 66%|100.0,V,V 100%|66.666664,C,C 66%|50.0,V,V 50%|100.0,I,I 100%|100.0,P,P 100%|100.0,G,G 100%|66.666664,T,T 66%|50.0,V,V 50%|58.333332,A,A 58%|100.0,V,V 100%|100.0,A,A 100%|100.0,G,G 100%|100.0,I,I 100%|91.666664,T,T 91%|75.0,R,R 75%|66.666664,V,V 66%|91.666664,D,D 91%|100.0,E,E 100%|100.0,P,P 100%|91.666664,V,V 91%|66.666664,G,G 66%|75.0,E,E 75%|83.333336,L,L 83%|100.0,L,L 100%|75.0,D,D 75%|100.0,R,R 100%|100.0,F,F 100%|91.666664,E,E 91%|41.666668,Q,Q 41%|83.333336,A,A 83%|41.666668,T,T 41%|41.666668,V,V 41%|66.666664,D,D 66%|50.0,E,E 50%|50.0,V,V 50%|33.333332,+,[LV] 33%|25.0,+,[AGT] 25%|58.333332,A,A 58%|58.333332,G,G 58%|41.666668,V,V 41%|33.333332,A,A 33%|75.0,P,P 75%|16.666666,+,[DLV] 16%|25.0,+,[PS] 25%|41.666668,V,V 41%|16.666666,+,[ALP] 16%|33.333332,+,[AS] 33%|66.666664,R,R 66%|66.666664,R,R 66%|25.0,H,H 25%|58.333332,A,A 58%|25.0,+,[ADG] 25%|33.333332,R,R 33%|16.666666,+,[AG] 16%|33.333332,D,D 33%|50.0,A,A 50%|33.333332,R,R 33%|66.666664,G,G 66%|41.666668,P,P 41%|58.333332,L,L 58%|41.666668,D,D 41%|33.333332,V,V 33%|66.666664,V,V 66%|83.333336,L,L 83%|33.333332,+,[DS] 33%|58.333332,A,A 58%|100.0,P,P 100%|66.666664,D,D 66%|50.0,I,I 50%|25.0,+,[LQ] 25%|100.0,W,W 100%|75.0,A,A 75%|75.0,G,G 75%|75.0,R,R 75%|41.666668,L,L 41%|41.666668,T,T 41%|25.0,+,[LV] 25%|91.666664,N,N 91%|91.666664,P,P 91%|66.666664,V,V 66%|58.333332,H,H 58%|66.666664,R,R 66%|50.0,L,L 50%|50.0,G,G 50%|41.666668,D,D 41%|33.333332,L,L 33%|16.666666,D,D 16%|41.666668,A,A 41%|33.333332,K,K 33%|75.0,W,W 75%|33.333332,+,[QS] 33%|50.0,V,V 50%|33.333332,R,R 33%|25.0,D,D 25%|16.666666,+,[GV] 16%|16.666666,+,[AP] 16%|33.333332,S,S 33%|33.333332,D,D 33%|25.0,T,T 25%|25.0,S,S 25%|83.333336,A,A 83%|33.333332,V,V 33%|75.0,H,H 75%|25.0,+,[EP] 25%|25.0,+,[ST] 25%|75.0,T,T 75%|75.0,G,G 75%|75.0,A,A 75%|33.333332,R,R 33%|91.666664,L,L 91%|25.0,+,[DS] 25%|33.333332,+,[EV] 33%|25.0,+,[IY] 25%|25.0,A,A 25%|75.0,D,D 75%|41.666668,D,D 41%|41.666668,Q,Q 41%|33.333332,P,P 33%|16.666666,D,D 16%|16.666666,G,G 16%|16.666666,G,G 16%|25.0,H,H 25%|66.666664,V,V 66%|25.0,L,L 25%|83.333336,L,L 83%|41.666668,T,T 41%|91.666664,V,V 91%|75.0,P,P 75%|66.666664,L,L 66%|33.333332,S,S 33%|41.666668,G,G 41%|25.0,T,T 25%|33.333332,W,W 33%|25.0,S,S 25%|0.0,-,- 0%|0.0,-,- 0%|0.0,-,- 0%|0.0,-,- 0%|0.0,-,- 0%|0.0,-,- 0%|0.0,-,- 0%|0.0,-,- 0%|50.0,V,V 50%|33.333332,D,D 33%|100.0,I,I 100%|50.0,R,R 50%|41.666668,F,F 41%|75.0,T,T 75%|50.0,V,V 50%|58.333332,P,P 58%|33.333332,+,[AD] 33%|33.333332,S,S 33%|50.0,V,V 50%|25.0,+,[AV] 25%|41.666668,D,D 41%|91.666664,G,G 91%|75.0,G,G 75%|58.333332,A,A 58%|100.0,P,P 100%|66.666664,V,V 66%|83.333336,V,V 83%|58.333332,T,T 58%|33.333332,E,E 33%|50.0,E,E 50%|75.0,D,D 75%|75.0,A,A 75%|41.666668,E,E 41%|33.333332,K,K 33%|50.0,A,A 50%|75.0,M,M 75%|33.333332,R,R 33%|58.333332,A,A 58%|50.0,L,L 50%|91.666664,L,L 91%|91.666664,A,A 91%|41.666668,I,I 41%|75.0,A,A 75%|100.0,A,A 100%|100.0,G,G 100%|41.666668,V,V 41%|25.0,G,G 25%|25.0,E,E 25%|25.0,G,G 25%|33.333332,P,P 33%|16.666666,I,I 16%|16.666666,T,T 16%|25.0,G,G 25%|25.0,D,D 25%|16.666666,K,K 16%|16.666666,L,L 16%|33.333332,Q,Q 33%|33.333332,E,E 33%|83.333336,L,L 83%|91.666664,P,P 91%|16.666666,Q,Q 16%|0.0,-,- 0%|0.0,-,- 0%|0.0,-,- 0%|41.666668,A,A 41%|91.666664,V,V 91%|33.333332,K,K 33%|41.666668,+,[DN] 41%|58.333332,G,G 58%|58.333332,T,T 58%|0.0,-,- 0%|0.0,-,- 0%|25.0,P,P 25%|25.0,F,F 25%|16.666666,G,G 16%|16.666666,T,T 16%|91.666664,A,A 91%|41.666668,T,T 41%|33.333332,L,L 33%|33.333332,+,[NT] 33%|33.333332,+,[LV] 33%|33.333332,A,A 33%|66.666664,W,W 66%|33.333332,+,[DT] 33%|66.666664,P,P 66%|33.333332,+,[DE] 33%|66.666664,L,L 66%|58.333332,V,V 58%|75.0,A,A 75%|91.666664,D,D 91%|91.666664,H,H 91%|41.666668,T,T 41%|66.666664,G,G 66%|83.333336,V,V 83%|100.0,T,T 100%|33.333332,A,A 33%|33.333332,T,T 33%|33.333332,F,F 33%|91.666664,G,G 91%|41.666668,A,A 41%|33.333332,+,[GP] 33%|100.0,L,L 100%|58.333332,P,P 58%|33.333332,+,[PT] 33%|50.0,T,T 50%|83.333336,L,L 83%|33.333332,+,[ST] 33%|25.0,V,V 25%|25.0,+,[PS] 25%|33.333332,G,G 33%|25.0,+,[KR] 25%|25.0,A,A 25%|66.666664,V,V 66%|100.0,P,P 100%|100.0,D,D 100%|50.0,+,[AV] 50%|75.0,L,L 75%|91.666664,V,V 91%|100.0,G,G 100%|41.666668,A,A 41%|75.0,C,C 75%|100.0,W,W 100%|100.0,P,P 100%|100.0,A,A 100%|75.0,V,V 75%|75.0,F,F 75%|83.333336,A,A 83%|66.666664,A,A 66%|58.333332,L,L 58%|91.666664,G,G 91%|58.333332,S,S 58%|66.666664,A,A 66%|33.333332,K,K 33%|66.666664,T,T 66%|0.0,-,- 0%|0.0,-,- 0%|41.666668,E,E 41%|58.333332,D,D 58%|58.333332,G,G 58%|33.333332,F,F 33%|58.333332,P,P 58%|100.0,V,V 100%|66.666664,I,I 66%|100.0,E,E 100%|100.0,G,G 100%|58.333332,L,L 58%|100.0,L,L 100%|41.666668,S,S 41%|75.0,L,L 75%|100.0,V,V 100%|100.0,H,H 100%|100.0,L,L 100%|91.666664,D,D 91%|100.0,H,H 100%|25.0,+,[AL] 25%|33.333332,+,[AI] 33%|33.333332,D,D 33%|66.666664,L,L 66%|41.666668,V,V 41%|33.333332,G,G 33%|41.666668,E,E 41%|66.666664,L,L 66%|75.0,P,P 75%|0.0,-,- 0%|16.666666,L,L 16%|16.666666,L,L 16%|16.666666,K,K 16%|33.333332,S,S 33%|33.333332,E,E 33%|33.333332,T,T 33%|41.666668,S,S 41%|33.333332,I,I 33%|66.666664,L,L 66%|41.666668,T,T 41%|83.333336,V,V 83%|41.666668,T,T 41%|83.333336,A,A 83%|33.333332,+,[ET] 33%|58.333332,A,A 58%|33.333332,A,A 33%|41.666668,S,S 41%|41.666668,V,V 41%|33.333332,T,T 33%|75.0,D,D 75%|75.0,T,T 75%|50.0,D,D 50%|33.333332,L,L 33%|100.0,G,G 100%|100.0,R,R 100%|83.333336,V,V 83%|100.0,V,V 100%|33.333332,+,[EP] 33%|83.333336,V,V 83%|25.0,+,[KS] 25%|83.333336,V,V 83%|41.666668,+,[ET] 41%|58.333332,V,V 58%|41.666668,T,T 41%|25.0,A,A 25%|33.333332,M,M 33%|25.0,L,L 25%|25.0,G,G 25%|25.0,E,E 25%|33.333332,G,G 33%|41.666668,A,A 41%|75.0,D,D 75%|66.666664,G,G 66%|33.333332,T,T 33%|41.666668,L,L 41%|50.0,L,L 50%|75.0,A,A 75%|66.666664,T,T 66%|83.333336,L,L 83%|33.333332,S,S 33%|91.666664,E,E 91%|100.0,R,R 100%|100.0,F,F 100%|100.0,A,A 100%|100.0,I,I 100%|91.666664,R,R 91%|100.0,G,G 100%|100.0,R,R 100%|58.333332,T,T 58%|75.0,G,G 75%|33.333332,A,A 33%|41.666668,A,A 41%|75.0,E,E 75%|83.333336,L,L 83%|41.666668,S,S 41%|66.666664,D,D 66%|75.0,P,P 75%|66.666664,A,A 66%|66.666664,R,R 66%|75.0,A,A 75%|58.333332,G,G 58%|91.666664,G,G 91%|41.666668,A,A 41%|33.333332,I,I 33%|50.0,S,S 50%|0.0,-,- 0%|58.333332,D,D 58%|33.333332,+,[EN] 33%|66.666664,A,A 66%|41.666668,V,V 41%|75.0,D,D 75%|100.0,T,T 100%|100.0,P,P 100%|100.0,R,R 100%|83.333336,R,R 83%|66.666664,R,R 66%|75.0,R,R 75%|91.666664,R,R 91%|66.666664,D,D 66%|58.333332,V,V 58%|66.666664,T,T 66%|58.333332,V,V 58%|58.333332,V,V 58%|100.0,A,A 100%|100.0,P,P 100%|33.333332,+,[RV] 33%|50.0,D,D 50%|100.0,M,M 100%|33.333332,R,R 33%|41.666668,P,P 41%|100.0,F,F 100%|100.0,A,A 100%|41.666668,V,V 41%|75.0,V,V 75%|100.0,S,S 100%|100.0,G,G 100%|100.0,D,D 100%|66.666664,H,H 66%|100.0,N,N 100%|100.0,P,P 100%|100.0,I,I 100%|100.0,H,H 100%|91.666664,T,T 91%|66.666664,S,S 66%|50.0,D,D 50%|41.666668,N,N 41%|83.333336,A,A 83%|100.0,A,A 100%|58.333332,L,L 58%|83.333336,L,L 83%|75.0,A,A 75%|100.0,G,G 100%|100.0,L,L 100%|33.333332,G,G 33%|41.666668,S,S 41%|83.333336,P,P 83%|75.0,I,I 75%|100.0,V,V 100%|100.0,H,H 100%|100.0,G,G 100%|100.0,M,M 100%|100.0,W,W 100%|91.666664,L,L 91%|100.0,S,S 100%|100.0,A,A 100%|66.666664,A,A 66%|91.666664,A,A 91%|91.666664,Q,Q 91%|58.333332,H,H 58%|41.666668,+,[AV] 41%|83.333336,V,V 83%|58.333332,T,T 58%|91.666664,A,A 91%|33.333332,+,[TV] 33%|0.0,-,- 0%|66.666664,D,D 66%|33.333332,+,[GP] 33%|25.0,A,A 25%|33.333332,A,A 33%|25.0,T,T 25%|41.666668,K,K 41%|41.666668,T,T 41%|75.0,P,P 75%|58.333332,P,P 58%|41.666668,A,A 41%|50.0,R,R 50%|66.666664,L,L 66%|33.333332,+,[TV] 33%|58.333332,G,G 58%|91.666664,W,W 91%|100.0,T,T 100%|58.333332,A,A 58%|66.666664,R,R 66%|66.666664,F,F 66%|75.0,L,L 75%|91.666664,G,G 91%|91.666664,M,M 91%|100.0,V,V 100%|41.666668,R,R 41%|75.0,P,P 75%|75.0,G,G 75%|58.333332,D,D 58%|75.0,E,E 75%|58.333332,I,I 58%|66.666664,D,D 66%|41.666668,F,F 41%|66.666664,R,R 66%|91.666664,V,V 91%|50.0,+,[DE] 50%|100.0,R,R 100%|66.666664,V,V 66%|58.333332,G,G 58%|33.333332,+,[IV] 33%|75.0,D,D 75%|41.666668,R,R 41%|66.666664,G,G 66%|75.0,A,A 75%|66.666664,E,E 66%|50.0,I,I 50%|50.0,V,V 50%|16.666666,L,L 16%|0.0,-,- 0%|0.0,-,- 0%|83.333336,E,E 83%|100.0,V,V 100%|41.666668,T,T 41%|50.0,C,C 50%|75.0,R,R 75%|58.333332,I,I 58%|50.0,D,D 50%|75.0,G,G 75%|33.333332,+,[DE] 33%|83.333336,L,L 83%|100.0,V,V 100%|66.666664,M,M 66%|25.0,+,[RSV] 25%|75.0,A,A 75%|83.333336,T,T 83%|66.666664,A,A 66%|58.333332,R,R 58%|41.666668,L,L 41%|66.666664,A,A 66%|100.0,A,A 100%|100.0,P,P 100%|75.0,K,K 75%|83.333336,T,T 83%|66.666664,V,V 66%|83.333336,Y,Y 83%|75.0,A,A 75%|75.0,F,F 75%|100.0,P,P 100%|100.0,G,G 100%|100.0,Q,Q 100%|100.0,G,G 100%|100.0,I,I 100%|100.0,Q,Q 100%|33.333332,R,R 33%|50.0,K,K 50%|100.0,G,G 100%|100.0,M,M 100%|83.333336,G,G 83%|50.0,L,L 50%|58.333332,D,D 58%|41.666668,A,A 41%|100.0,R,R 100%|75.0,A,A 75%|66.666664,R,R 66%|100.0,S,S 100%|66.666664,K,K 66%|91.666664,A,A 91%|100.0,A,A 100%|91.666664,R,R 91%|41.666668,E,E 41%|58.333332,V,V 58%|100.0,W,W 100%|75.0,D,D 75%|66.666664,R,R 66%|100.0,A,A 100%|100.0,D,D 100%|83.333336,K,K 83%|50.0,H,H 50%|100.0,T,T 100%|100.0,R,R 100%|41.666668,E,E 41%|33.333332,+,[AT] 33%|100.0,L,L 100%|100.0,G,G 100%|100.0,F,F 100%|100.0,S,S 100%|66.666664,I,I 66%|83.333336,L,L 83%|41.666668,A,A 41%|83.333336,V,V 83%|91.666664,V,V 91%|83.333336,R,R 83%|83.333336,D,D 83%|100.0,N,N 100%|100.0,P,P 100%|75.0,T,T 75%|33.333332,+,[ES] 33%|58.333332,L,L 58%|41.666668,K,K 41%|83.333336,A,A 83%|33.333332,+,[RS] 33%|91.666664,G,G 91%|75.0,V,V 75%|33.333332,+,[EH] 33%|50.0,Y,Y 50%|25.0,+,[HKR] 25%|100.0,H,H 100%|100.0,P,P 100%|58.333332,D,D 58%|100.0,G,G 100%|83.333336,V,V 83%|100.0,L,L 100%|33.333332,+,[HY] 33%|100.0,L,L 100%|100.0,T,T 100%|100.0,Q,Q 100%|100.0,F,F 100%|100.0,T,T 100%|100.0,Q,Q 100%|100.0,V,V 100%|91.666664,A,A 91%|75.0,M,M 75%|100.0,A,A 100%|91.666664,T,T 91%|58.333332,V,V 58%|58.333332,A,A 58%|41.666668,V,V 41%|100.0,A,A 100%|100.0,Q,Q 100%|66.666664,V,V 66%|91.666664,A,A 91%|75.0,E,E 75%|58.333332,L,L 58%|91.666664,R,R 91%|91.666664,E,E 91%|41.666668,A,A 41%|83.333336,G,G 83%|100.0,A,A 100%|66.666664,F,F 66%|75.0,V,V 75%|66.666664,E,E 66%|75.0,G,G 75%|91.666664,A,A 91%|33.333332,+,[IL] 33%|33.333332,+,[AL] 33%|66.666664,A,A 66%|100.0,G,G 100%|100.0,H,H 100%|100.0,S,S 100%|75.0,V,V 75%|100.0,G,G 100%|100.0,E,E 100%|100.0,Y,Y 100%|58.333332,N,N 58%|100.0,A,A 100%|100.0,L,L 100%|83.333336,A,A 83%|50.0,A,A 50%|66.666664,V,V 66%|58.333332,A,A 58%|83.333336,G,G 83%|83.333336,V,V 83%|41.666668,L,L 41%|50.0,P,P 50%|100.0,L,L 100%|91.666664,E,E 91%|66.666664,A,A 66%|66.666664,V,V 66%|91.666664,L,L 91%|91.666664,E,E 91%|66.666664,V,V 66%|100.0,V,V 100%|91.666664,F,F 91%|50.0,H,H 50%|100.0,R,R 100%|100.0,G,G 100%|91.666664,S,S 91%|41.666668,A,A 41%|100.0,M,M 100%|100.0,H,H 100%|33.333332,+,[AD] 33%|66.666664,L,L 66%|83.333336,V,V 83%|83.333336,P,P 83%|100.0,R,R 100%|100.0,D,D 100%|75.0,E,E 75%|25.0,+,[ALQ] 25%|100.0,G,G 100%|91.666664,R,R 91%|100.0,S,S 100%|75.0,N,N 75%|100.0,Y,Y 100%|83.333336,R,R 83%|50.0,+,[LM] 50%|83.333336,A,A 83%|100.0,A,A 100%|66.666664,I,I 66%|100.0,R,R 100%|100.0,P,P 100%|66.666664,S,S 66%|83.333336,Q,Q 83%|75.0,I,I 75%|58.333332,G,G 58%|75.0,L,L 75%|41.666668,D,D 41%|83.333336,D,D 83%|50.0,D,D 50%|58.333332,D,D 58%|100.0,V,V 100%|33.333332,+,[EK] 33%|33.333332,+,[AD] 33%|66.666664,F,F 66%|100.0,V,V 100%|66.666664,A,A 66%|41.666668,G,G 41%|58.333332,V,V 58%|66.666664,A,A 66%|66.666664,E,E 66%|41.666668,A,A 41%|66.666664,T,T 66%|100.0,G,G 100%|100.0,E,E 100%|100.0,F,F 100%|91.666664,L,L 91%|66.666664,E,E 66%|91.666664,I,I 91%|100.0,V,V 100%|100.0,N,N 100%|41.666668,Y,Y 41%|100.0,N,N 100%|91.666664,L,L 91%|66.666664,R,R 66%|100.0,G,G 100%|58.333332,S,S 58%|100.0,Q,Q 100%|100.0,Y,Y 100%|100.0,A,A 100%|75.0,I,I 75%|100.0,A,A 100%|100.0,G,G 100%|100.0,T,T 100%|66.666664,V,V 66%|83.333336,A,A 83%|100.0,G,G 100%|100.0,L,L 100%|41.666668,E,E 41%|100.0,A,A 100%|100.0,L,L 100%|66.666664,E,E 66%|50.0,A,A 50%|66.666664,E,E 66%|50.0,I,I 50%|41.666668,E,E 41%|58.333332,R,R 58%|91.666664,R,R 91%|66.666664,R,R 66%|50.0,E,E 50%|41.666668,A,A 41%|41.666668,F,F 41%|83.333336,G,G 83%|91.666664,G,G 91%|75.0,K,K 75%|83.333336,R,R 83%|66.666664,A,A 66%|66.666664,F,F 66%|66.666664,I,I 66%|66.666664,L,L 66%|83.333336,V,V 83%|100.0,P,P 100%|100.0,G,G 100%|100.0,I,I 100%|100.0,D,D 100%|100.0,V,V 100%|100.0,P,P 100%|100.0,F,F 100%|100.0,H,H 100%|100.0,S,S 100%|50.0,T,T 50%|75.0,V,V 75%|100.0,L,L 100%|100.0,R,R 100%|33.333332,V,V 33%|100.0,G,G 100%|100.0,V,V 100%|33.333332,+,[AP] 33%|50.0,D,D 50%|100.0,F,F 100%|91.666664,R,R 91%|33.333332,R,R 33%|33.333332,K,K 33%|100.0,L,L 100%|58.333332,E,E 58%|33.333332,+,[ER] 33%|66.666664,L,L 66%|58.333332,L,L 58%|100.0,P,P 100%|33.333332,Q,Q 33%|58.333332,D,D 58%|50.0,I,I 50%|91.666664,D,D 91%|16.666666,Y,Y 16%|66.666664,P,P 66%|25.0,+,[ADE] 25%|33.333332,L,L 33%|83.333336,L,L 83%|50.0,I,I 50%|91.666664,G,G 91%|91.666664,R,R 91%|100.0,Y,Y 100%|100.0,I,I 100%|100.0,P,P 100%|100.0,N,N 100%|100.0,L,L 100%|100.0,V,V 100%|66.666664,P,P 66%|50.0,R,R 50%|91.666664,P,P 91%|100.0,F,F 100%|33.333332,+,[EST] 33%|83.333336,L,L 83%|33.333332,+,[DT] 33%|41.666668,+,[KR] 41%|58.333332,E,E 58%|100.0,F,F 100%|58.333332,V,V 58%|50.0,Q,Q 50%|66.666664,E,E 66%|91.666664,I,I 91%|41.666668,A,A 41%|66.666664,D,D 66%|66.666664,L,L 66%|100.0,V,V 100%|91.666664,P,P 91%|66.666664,S,S 66%|66.666664,E,E 66%|66.666664,P,P 66%|75.0,L,L 75%|58.333332,D,D 58%|41.666668,E,E 41%|50.0,V,V 50%|91.666664,L,L 91%|50.0,A,A 50%|91.666664,D,D 91%|41.666668,F,F 41%|66.666664,D,D 66%|41.666668,T,T 41%|83.333336,W,W 83%|25.0,+,[ADR] 25%|25.0,+,[KN] 25%|16.666666,Y,Y 16%|16.666666,A,A 16%|41.666668,E,E 41%|41.666668,K,K 41%|66.666664,P,P 66%|25.0,+,[QV] 25%|41.666668,E,E 41%|91.666664,L,L 91%|33.333332,C,C 33%|100.0,R,R 100%|33.333332,V,V 33%|50.0,V,V 50%|66.666664,L,L 66%|58.333332,I,I 58%|100.0,E,E 100%|100.0,L,L 100%|100.0,L,L 100%|75.0,A,A 75%|100.0,W,W 100%|100.0,Q,Q 100%|100.0,F,F 100%|100.0,A,A 100%|100.0,S,S 100%|100.0,P,P 100%|100.0,V,V 100%|100.0,R,R 100%|100.0,W,W 100%|100.0,I,I 100%|100.0,E,E 100%|100.0,T,T 100%|100.0,Q,Q 100%|75.0,D,D 75%|100.0,L,L 100%|91.666664,L,L 91%|83.333336,F,F 83%|33.333332,I,I 33%|33.333332,+,[DE] 33%|58.333332,E,E 58%|41.666668,A,A 41%|33.333332,A,A 33%|83.333336,G,G 83%|91.666664,G,G 91%|91.666664,L,L 91%|83.333336,G,G 83%|91.666664,V,V 91%|91.666664,E,E 91%|75.0,R,R 75%|75.0,F,F 75%|91.666664,V,V 91%|100.0,E,E 100%|66.666664,I,I 66%|100.0,G,G 100%|58.333332,L,L 58%|58.333332,G,G 58%|58.333332,S,S 58%|50.0,A,A 50%|100.0,P,P 100%|100.0,T,T 100%|66.666664,V,V 66%|91.666664,A,A 91%|66.666664,N,N 66%|91.666664,L,L 91%|75.0,A,A 75%|33.333332,S,S 33%|41.666668,Q,Q 41%|100.0,T,T 100%|91.666664,L,L 91%|66.666664,K,K 66%|91.666664,L,L 91%|91.666664,P,P 91%|41.666668,E,E 41%|41.666668,Y,Y 41%|33.333332,A,A 33%|50.0,G,G 50%|25.0,+,[SY] 25%|50.0,T,T 50%|66.666664,V,V 66%|75.0,E,E 75%|100.0,V,V 100%|75.0,L,L 75%|100.0,N,N 100%|41.666668,I,I 41%|83.333336,E,E 83%|100.0,R,R 100%|66.666664,D,D 66%|66.666664,A,A 66%|50.0,A,A 50%|41.666668,V,V 41%|66.666664,V,V 66%|50.0,Y,Y 50%|41.666668,A,A 41%|91.666664,T,T 91%|100.0,D,D 100%|41.666668,T,T 41%|83.333336,D,D 83%|66.666664,P,P 66%|16.666666,L,L 16%|33.333332,V,V 33%|33.333332,A,A 33%|58.333332,P,P 58%|41.666668,E,E 41%|41.666668,V,V 41%|66.666664,E,E 66%|41.666668,D,D 41%|66.666664,D,D 66%|58.333332,E,E 58%|58.333332,P,P 58%|58.333332,A,A 58%|33.333332,A,A 33%|58.333332,A,A 58%|66.666664,P,P 66%|66.666664,A,A 66%|83.333336,A,A 83%|58.333332,E,E 58%|25.0,+,[AT] 25%|0.0,-,- 0%|91.666664,A,A 91%|100.0,P,P 100%|83.333336,A,A 83%|0.0,-,- 0%|0.0,-,- 0%|0.0,-,- 0%|16.666666,A,A 16%|0.0,-,- 0%|25.0,A,A 25%|0.0,-,- 0%|25.0,A,A 25%|33.333332,A,A 33%|50.0,A,A 50%|33.333332,S,S 33%|75.0,A,A 75%|91.666664,A,A 91%|100.0,P,P 100%|50.0,+,[AV] 50%|75.0,A,A 75%|100.0,A,A 100%|66.666664,P,P 66%|0.0,-,- 0%|0.0,-,- 0%|16.666666,A,A 16%|16.666666,A,A 16%|0.0,-,- 0%|0.0,-,- 0%|0.0,-,- 0%|0.0,-,- 0%|0.0,-,- 0%|0.0,-,- 0%|0.0,-,- 0%|0.0,-,- 0%|0.0,-,- 0%|0.0,-,- 0%|0.0,-,- 0%|0.0,-,- 0%|0.0,-,- 0%|0.0,-,- 0%|0.0,-,- 0%|0.0,-,- 0%|0.0,-,- 0%|0.0,-,- 0%|0.0,-,- 0%|0.0,-,- 0%|0.0,-,- 0%|0.0,-,- 0%|0.0,-,- 0%|0.0,-,- 0%|0.0,-,- 0%|58.333332,A,A 58%|50.0,P,P 50%|58.333332,A,A 58%|66.666664,A,A 66%|100.0,A,A 100%|83.333336,P,P 83%|83.333336,S,S 83%|83.333336,G,G 83%|75.0,G,G 75%|66.666664,P,P 66%|66.666664,R,R 66%|0.0,-,- 0%|75.0,P,P 75%|75.0,D,D 75%|91.666664,D,D 91%|66.666664,I,I 66%|41.666668,A,A 41%|100.0,F,F 100%|33.333332,+,[DK] 33%|91.666664,A,A 91%|75.0,A,A 75%|91.666664,D,D 91%|100.0,A,A 100%|75.0,T,T 75%|25.0,K,K 25%|50.0,V,V 50%|100.0,L,L 100%|66.666664,I,I 66%|75.0,A,A 75%|66.666664,L,L 66%|50.0,S,S 50%|50.0,A,A 50%|100.0,K,K 100%|33.333332,L,L 33%|91.666664,R,R 91%|41.666668,+,[IP] 41%|100.0,D,D 100%|100.0,Q,Q 100%|66.666664,I,I 66%|58.333332,G,G 58%|41.666668,A,A 41%|33.333332,+,[LV] 33%|100.0,D,D 100%|58.333332,T,T 58%|75.0,I,I 75%|83.333336,E,E 83%|41.666668,T,T 41%|66.666664,L,L 66%|58.333332,T,T 58%|66.666664,D,D 66%|100.0,G,G 100%|66.666664,V,V 66%|100.0,S,S 100%|100.0,S,S 100%|100.0,R,R 100%|100.0,R,R 100%|100.0,N,N 100%|100.0,Q,Q 100%|75.0,L,L 75%|100.0,L,L 100%|66.666664,V,V 66%|100.0,D,D 100%|75.0,L,L 75%|75.0,G,G 75%|83.333336,S,S 83%|100.0,E,E 100%|91.666664,L,L 91%|41.666668,S,S 41%|75.0,L,L 75%|75.0,G,G 75%|75.0,A,A 75%|83.333336,I,I 83%|100.0,D,D 100%|100.0,G,G 100%|100.0,A,A 100%|100.0,A,A 100%|50.0,+,[DE] 50%|91.666664,A,A 91%|75.0,D,D 75%|50.0,L,L 50%|58.333332,G,G 58%|33.333332,A,A 33%|100.0,L,L 100%|33.333332,+,[AK] 33%|58.333332,G,G 58%|41.666668,T,T 41%|100.0,V,V 100%|41.666668,D,D 41%|58.333332,K,K 58%|66.666664,L,L 66%|100.0,A,A 100%|66.666664,R,R 66%|66.666664,T,T 66%|100.0,Y,Y 100%|100.0,K,K 100%|83.333336,P,P 83%|91.666664,F,F 91%|100.0,G,G 100%|83.333336,P,P 83%|100.0,V,V 100%|100.0,L,L 100%|100.0,S,S 100%|83.333336,D,D 83%|58.333332,A,A 58%|66.666664,I,I 66%|58.333332,N,N 58%|91.666664,D,D 91%|33.333332,+,[HQ] 33%|91.666664,L,L 91%|100.0,R,R 100%|33.333332,+,[KT] 33%|66.666664,V,V 66%|58.333332,F,F 58%|100.0,G,G 100%|75.0,P,P 75%|66.666664,S,S 66%|100.0,G,G 100%|50.0,K,K 50%|75.0,R,R 75%|75.0,P,P 75%|58.333332,A,A 58%|50.0,Y,Y 50%|100.0,I,I 100%|66.666664,A,A 66%|50.0,E,E 50%|100.0,R,R 100%|100.0,V,V 100%|50.0,K,K 50%|66.666664,K,K 66%|50.0,T,T 50%|100.0,W,W 100%|75.0,E,E 75%|100.0,L,L 100%|91.666664,G,G 91%|41.666668,D,D 41%|91.666664,G,G 91%|100.0,W,W 100%|83.333336,A,A 83%|33.333332,K,K 33%|91.666664,H,H 91%|91.666664,V,V 91%|66.666664,T,T 66%|58.333332,A,A 58%|83.333336,E,E 83%|66.666664,V,V 66%|58.333332,A,A 58%|91.666664,L,L 91%|83.333336,G,G 83%|91.666664,T,T 91%|100.0,R,R 100%|75.0,E,E 75%|100.0,G,G 100%|58.333332,S,S 58%|100.0,S,S 100%|50.0,V,V 50%|100.0,R,R 100%|100.0,G,G 100%|100.0,G,G 100%|66.666664,D,D 66%|91.666664,L,L 91%|75.0,G,G 75%|58.333332,G,G 58%|100.0,L,L 100%|33.333332,H,H 33%|25.0,G,G 25%|66.666664,G,G 66%|58.333332,A,A 58%|66.666664,L,L 66%|66.666664,A,A 66%|58.333332,D,D 58%|50.0,A,A 50%|75.0,A,A 75%|50.0,A,A 50%|75.0,V,V 75%|91.666664,D,D 91%|50.0,A,A 50%|50.0,V,V 50%|100.0,I,I 100%|100.0,D,D 100%|66.666664,A,A 66%|100.0,A,A 100%|100.0,V,V 100%|58.333332,A,A 58%|66.666664,A,A 66%|91.666664,V,V 91%|91.666664,A,A 91%|50.0,A,A 50%|75.0,R,R 75%|58.333332,R,R 58%|100.0,G,G 100%|50.0,V,V 50%|66.666664,S,S 66%|100.0,V,V 100%|66.666664,S,S 66%|83.333336,L,L 83%|91.666664,P,P 91%|91.666664,S,S 91%|58.333332,A,A 58%|91.666664,G,G 91%|83.333336,G,G 83%|58.333332,G,G 58%|50.0,A,A 50%|100.0,G,G 100%|83.333336,G,G 83%|16.666666,A,A 16%|58.333332,V,V 58%|91.666664,V,V 91%|100.0,D,D 100%|58.333332,S,S 58%|100.0,A,A 100%|100.0,A,A 100%|100.0,L,L 100%|66.666664,G,G 66%|75.0,E,E 75%|91.666664,F,F 91%|58.333332,A,A 58%|75.0,E,E 75%|41.666668,Q,Q 41%|58.333332,V,V 58%|100.0,T,T 100%|100.0,G,G 100%|50.0,R,R 50%|75.0,D,D 75%|100.0,G,G 100%|100.0,V,V 100%|100.0,L,L 100%|100.0,A,A 100%|66.666664,S,S 66%|75.0,A,A 75%|100.0,A,A 100%|91.666664,R,R 91%|50.0,L,L 50%|66.666664,V,V 66%|100.0,L,L 100%|33.333332,E,E 33%|83.333336,Q,Q 83%|100.0,L,L 100%|100.0,G,G 100%|58.333332,L,L 58%|33.333332,+,[AD] 33%|33.333332,G,G 33%|33.333332,+,[DP] 33%|33.333332,V,V 33%|41.666668,A,A 41%|0.0,-,- 0%|33.333332,T,T 33%|33.333332,A,A 33%|25.0,E,E 25%|41.666668,A,A 41%|33.333332,A,A 33%|50.0,T,T 50%|75.0,D,D 75%|41.666668,A,A 41%|66.666664,E,E 66%|83.333336,L,L 83%|50.0,V,V 50%|75.0,D,D 75%|75.0,L,L 75%|100.0,V,V 100%|41.666668,S,S 41%|91.666664,A,A 91%|100.0,E,E 100%|100.0,L,L 100%|100.0,G,G 100%|75.0,S,S 75%|91.666664,D,D 91%|100.0,W,W 100%|91.666664,P,P 91%|75.0,R,R 75%|66.666664,L,L 66%|100.0,V,V 100%|83.333336,A,A 83%|100.0,P,P 100%|41.666668,A,A 41%|100.0,F,F 100%|91.666664,D,D 91%|58.333332,A,A 58%|50.0,R,R 50%|66.666664,K,K 66%|91.666664,A,A 91%|75.0,V,V 75%|66.666664,L,L 66%|50.0,F,F 50%|100.0,D,D 100%|100.0,D,D 100%|100.0,R,R 100%|100.0,W,W 100%|100.0,A,A 100%|100.0,S,S 100%|100.0,A,A 100%|100.0,R,R 100%|100.0,E,E 100%|100.0,D,D 100%|100.0,L,L 100%|58.333332,A,A 58%|75.0,R,R 75%|58.333332,L,L 58%|66.666664,W,W 66%|50.0,L,L 50%|16.666666,+,[ADG] 16%|58.333332,D,D 58%|33.333332,+,[DE] 33%|50.0,A,A 50%|33.333332,+,[AD] 33%|33.333332,I,I 33%|41.666668,D,D 41%|33.333332,A,A 33%|33.333332,D,D 33%|33.333332,W,W 33%|16.666666,P,P 16%|16.666666,R,R 16%|50.0,L,L 50%|25.0,+,[IS] 25%|58.333332,E,E 58%|41.666668,R,R 41%|91.666664,F,F 91%|33.333332,+,[AE] 33%|100.0,G,G 100%|58.333332,A,A 58%|100.0,G,G 100%|41.666668,K,K 41%|33.333332,V,V 33%|91.666664,V,V 91%|83.333336,A,A 83%|50.0,A,A 50%|83.333336,Q,Q 83%|100.0,A,A 100%|41.666668,A,A 41%|83.333336,W,W 83%|75.0,W,W 75%|58.333332,Q,Q 58%|41.666668,G,G 41%|41.666668,R,R 41%|58.333332,A,A 58%|33.333332,L,L 33%|41.666668,D,D 41%|41.666668,E,E 41%|58.333332,G,G 58%|66.666664,R,R 66%|33.333332,T,T 33%|50.0,A,A 50%|33.333332,+,[HL] 33%|66.666664,A,A 66%|33.333332,S,S 33%|41.666668,L,L 41%|50.0,Y,Y 50%|58.333332,G,G 58%|66.666664,R,R 66%|58.333332,I,I 58%|100.0,A,A 100%|50.0,A,A 50%|33.333332,+,[AG] 33%|75.0,A,A 75%|33.333332,V,V 33%|16.666666,+,[AN] 16%|41.666668,E,E 41%|41.666668,N,N 41%|33.333332,P,P 33%|50.0,E,E 50%|25.0,+,[KT] 25%|41.666668,G,G 41%|50.0,R,R 50%|50.0,Y,Y 50%|50.0,A,A 50%|66.666664,D,D 66%|41.666668,D,D 41%|83.333336,V,V 83%|100.0,A,A 100%|83.333336,V,V 83%|91.666664,V,V 91%|100.0,T,T 100%|100.0,G,G 100%|75.0,A,A 75%|83.333336,S,S 83%|66.666664,K,K 66%|66.666664,G,G 66%|100.0,S,S 100%|100.0,I,I 100%|100.0,A,A 100%|91.666664,A,A 91%|50.0,S,S 50%|100.0,V,V 100%|58.333332,V,V 58%|50.0,G,G 50%|33.333332,K,K 33%|100.0,L,L 100%|100.0,L,L 100%|50.0,A,A 50%|91.666664,G,G 91%|100.0,G,G 100%|100.0,A,A 100%|100.0,T,T 100%|100.0,V,V 100%|41.666668,I,I 41%|58.333332,A,A 58%|100.0,T,T 100%|75.0,T,T 75%|83.333336,S,S 83%|41.666668,R,R 41%|75.0,L,L 75%|58.333332,D,D 58%|58.333332,D,D 58%|25.0,K,K 25%|83.333336,R,R 83%|75.0,L,L 75%|50.0,A,A 50%|75.0,F,F 75%|75.0,Y,Y 75%|50.0,+,[KR] 50%|41.666668,Q,Q 41%|83.333336,L,L 83%|100.0,Y,Y 100%|83.333336,R,R 83%|33.333332,+,[DR] 33%|41.666668,H,H 41%|100.0,A,A 100%|75.0,R,R 75%|33.333332,A,A 33%|50.0,G,G 50%|100.0,A,A 100%|50.0,A,A 50%|100.0,L,L 100%|100.0,W,W 100%|58.333332,V,V 58%|83.333336,V,V 83%|83.333336,P,P 83%|100.0,A,A 100%|100.0,N,N 100%|75.0,M,M 75%|66.666664,A,A 66%|100.0,S,S 100%|100.0,Y,Y 100%|33.333332,S,S 33%|100.0,D,D 100%|58.333332,I,I 58%|100.0,D,D 100%|83.333336,A,A 83%|83.333336,L,L 83%|50.0,+,[IV] 50%|58.333332,E,E 58%|100.0,W,W 100%|50.0,+,[IV] 50%|100.0,G,G 100%|33.333332,T,T 33%|66.666664,E,E 66%|100.0,Q,Q 100%|25.0,+,[TY] 25%|58.333332,E,E 58%|58.333332,T,T 58%|33.333332,+,[AL] 33%|91.666664,G,G 91%|41.666668,G,G 41%|25.0,+,[QST] 25%|41.666668,S,S 41%|33.333332,+,[IK] 33%|33.333332,+,[HL] 33%|33.333332,+,[LV] 33%|100.0,K,K 100%|41.666668,D,D 41%|100.0,A,A 100%|25.0,+,[LQV] 25%|75.0,T,T 75%|100.0,P,P 100%|91.666664,T,T 91%|100.0,L,L 100%|75.0,L,L 75%|83.333336,F,F 83%|100.0,P,P 100%|100.0,F,F 100%|100.0,A,A 100%|100.0,A,A 100%|100.0,P,P 100%|75.0,R,R 75%|100.0,V,V 100%|50.0,A,A 50%|100.0,G,G 100%|66.666664,D,D 66%|75.0,L,L 75%|66.666664,A,A 66%|75.0,D,D 75%|66.666664,A,A 66%|100.0,G,G 100%|33.333332,+,[AS] 33%|66.666664,R,R 66%|66.666664,A,A 66%|100.0,E,E 100%|58.333332,M,M 58%|66.666664,E,E 66%|75.0,M,M 75%|66.666664,R,R 66%|66.666664,V,V 66%|83.333336,L,L 83%|100.0,L,L 100%|100.0,W,W 100%|50.0,S,S 50%|100.0,V,V 100%|66.666664,E,E 66%|100.0,R,R 100%|75.0,L,L 75%|100.0,I,I 100%|58.333332,G,G 58%|100.0,G,G 100%|83.333336,L,L 83%|75.0,S,S 75%|41.666668,K,K 41%|66.666664,I,I 66%|83.333336,G,G 83%|66.666664,A,A 66%|58.333332,D,D 58%|66.666664,R,R 66%|75.0,D,D 75%|66.666664,V,V 66%|41.666668,D,D 41%|25.0,+,[HST] 25%|50.0,R,R 50%|91.666664,L,L 91%|100.0,H,H 100%|100.0,V,V 100%|91.666664,V,V 91%|91.666664,L,L 91%|100.0,P,P 100%|100.0,G,G 100%|100.0,S,S 100%|100.0,P,P 100%|100.0,N,N 100%|100.0,R,R 100%|100.0,G,G 100%|50.0,M,M 50%|100.0,F,F 100%|100.0,G,G 100%|100.0,G,G 100%|100.0,D,D 100%|100.0,G,G 100%|100.0,A,A 100%|100.0,Y,Y 100%|100.0,G,G 100%|100.0,E,E 100%|50.0,A,A 50%|100.0,K,K 100%|66.666664,A,A 66%|91.666664,A,A 91%|75.0,L,L 75%|100.0,D,D 100%|100.0,A,A 100%|58.333332,V,V 58%|75.0,V,V 75%|33.333332,N,N 33%|83.333336,R,R 83%|83.333336,W,W 83%|41.666668,K,K 41%|83.333336,A,A 83%|100.0,E,E 100%|33.333332,K,K 33%|0.0,-,- 0%|41.666668,S,S 41%|100.0,W,W 100%|58.333332,A,A 58%|33.333332,E,E 33%|83.333336,R,R 83%|91.666664,V,V 91%|50.0,+,[ST] 50%|83.333336,L,L 83%|58.333332,A,A 58%|91.666664,H,H 91%|83.333336,A,A 83%|66.666664,L,L 66%|100.0,I,I 100%|100.0,G,G 100%|100.0,W,W 100%|66.666664,V,V 66%|75.0,R,R 75%|100.0,G,G 100%|100.0,T,T 100%|100.0,G,G 100%|100.0,L,L 100%|100.0,M,M 100%|91.666664,G,G 91%|50.0,G,G 50%|100.0,N,N 100%|100.0,D,D 100%|58.333332,P,P 58%|58.333332,L,L 58%|83.333336,V,V 83%|41.666668,E,E 41%|83.333336,A,A 83%|83.333336,V,V 83%|100.0,E,E 100%|41.666668,E,E 41%|75.0,A,A 75%|100.0,G,G 100%|75.0,V,V 75%|33.333332,+,[RT] 33%|91.666664,T,T 91%|66.666664,Y,Y 66%|75.0,S,S 75%|91.666664,T,T 91%|33.333332,Q,Q 33%|83.333336,E,E 83%|66.666664,M,M 66%|91.666664,A,A 91%|25.0,+,[AST] 25%|41.666668,E,E 41%|100.0,L,L 100%|100.0,L,L 100%|33.333332,D,D 33%|58.333332,L,L 58%|75.0,C,C 75%|41.666668,T,T 41%|33.333332,A,A 33%|83.333336,E,E 83%|41.666668,S,S 41%|66.666664,R,R 66%|33.333332,+,[EV] 33%|33.333332,A,A 33%|91.666664,A,A 91%|50.0,A,A 50%|25.0,+,[RT] 25%|41.666668,+,[AE] 41%|100.0,P,P 100%|41.666668,L,L 41%|25.0,+,[ADK] 25%|50.0,A,A 50%|100.0,D,D 100%|91.666664,L,L 91%|100.0,T,T 100%|100.0,G,G 100%|100.0,G,G 100%|100.0,L,L 100%|50.0,A,A 50%|25.0,+,[EQS] 25%|41.666668,A,A 41%|33.333332,N,N 33%|66.666664,L,L 66%|83.333336,D,D 83%|50.0,L,L 50%|41.666668,A,A 41%|66.666664,A,A 66%|91.666664,L,L 91%|83.333336,A,A 83%|50.0,A,A 50%|33.333332,+,[KQ] 33%|83.333336,A,A 83%|33.333332,+,[QR] 33%|66.666664,E,E 66%|33.333332,A,A 33%|75.0,A,A 75%|33.333332,A,A 33%|50.0,A,A 50%|66.666664,A,A 66%|75.0,A,A 75%|41.666668,A,A 41%|50.0,A,A 50%|50.0,D,D 50%|50.0,A,A 50%|50.0,D,D 50%|50.0,A,A 50%|33.333332,+,[DE] 33%|41.666668,A,A 41%|25.0,P,P 25%|33.333332,D,D 33%|16.666666,G,G 16%|16.666666,G,G 16%|0.0,-,- 0%|16.666666,A,A 16%|0.0,-,- 0%|0.0,-,- 0%|0.0,-,- 0%|16.666666,T,T 16%|0.0,-,- 0%|0.0,-,- 0%|0.0,-,- 0%|0.0,-,- 0%|0.0,-,- 0%|0.0,-,- 0%|0.0,-,- 0%|0.0,-,- 0%|0.0,-,- 0%|66.666664,T,T 66%|91.666664,I,I 91%|58.333332,A,A 58%|100.0,A,A 100%|100.0,L,L 100%|100.0,P,P 100%|50.0,S,S 50%|100.0,P,P 100%|66.666664,P,P 66%|66.666664,R,R 66%|33.333332,P,P 33%|25.0,S,S 25%|25.0,+,[QT] 25%|16.666666,A,A 16%|50.0,P,P 50%|50.0,V,V 50%|33.333332,P,P 33%|33.333332,A,A 33%|75.0,P,P 75%|33.333332,E,E 33%|83.333336,W,W 83%|25.0,+,[GS] 25%|33.333332,D,D 33%|66.666664,V,V 66%|50.0,T,T 50%|50.0,A,A 50%|50.0,D,D 50%|75.0,P,P 75%|50.0,E,E 50%|91.666664,D,D 91%|58.333332,L,L 58%|83.333336,V,V 83%|100.0,V,V 100%|91.666664,I,I 91%|100.0,V,V 100%|83.333336,G,G 83%|41.666668,A,A 41%|58.333332,G,G 58%|100.0,E,E 100%|83.333336,L,L 83%|91.666664,G,G 91%|91.666664,P,P 91%|41.666668,Y,Y 41%|100.0,G,G 100%|100.0,S,S 100%|66.666664,S,S 66%|100.0,R,R 100%|100.0,T,T 100%|100.0,R,R 100%|83.333336,F,F 83%|83.333336,E,E 83%|66.666664,M,M 66%|100.0,E,E 100%|66.666664,V,V 66%|25.0,G,G 25%|25.0,I,I 25%|16.666666,H,H 16%|16.666666,S,S 16%|25.0,D,D 25%|25.0,G,G 25%|41.666668,D,D 41%|25.0,+,[ENV] 25%|66.666664,E,E 66%|100.0,L,L 100%|91.666664,S,S 91%|100.0,A,A 100%|83.333336,A,A 83%|83.333336,G,G 83%|100.0,V,V 100%|91.666664,L,L 91%|100.0,E,E 100%|100.0,L,L 100%|100.0,A,A 100%|100.0,W,W 100%|50.0,T,T 50%|66.666664,T,T 66%|100.0,G,G 100%|83.333336,L,L 83%|50.0,V,V 50%|33.333332,K,K 33%|100.0,W,W 100%|66.666664,E,E 66%|50.0,D,D 50%|58.333332,D,D 58%|100.0,P,P 100%|58.333332,K,K 58%|66.666664,P,P 66%|91.666664,G,G 91%|100.0,W,W 100%|100.0,Y,Y 100%|100.0,D,D 100%|50.0,A,A 50%|58.333332,E,E 58%|41.666668,S,S 41%|91.666664,G,G 91%|50.0,E,E 50%|66.666664,L,L 66%|100.0,V,V 100%|75.0,P,P 75%|100.0,E,E 100%|41.666668,E,E 41%|75.0,E,E 75%|66.666664,I,I 66%|50.0,A,A 50%|58.333332,E,E 58%|83.333336,R,R 83%|91.666664,Y,Y 91%|91.666664,H,H 91%|100.0,D,D 100%|41.666668,A,A 41%|100.0,V,V 100%|83.333336,V,V 83%|50.0,E,E 50%|91.666664,R,R 91%|66.666664,C,C 66%|100.0,G,G 100%|75.0,I,I 75%|100.0,R,R 100%|41.666668,E,E 41%|50.0,F,F 50%|50.0,V,V 50%|83.333336,D,D 83%|58.333332,D,D 58%|16.666666,M,M 16%|16.666666,G,G 16%|58.333332,G,G 58%|75.0,A,A 75%|41.666668,M,M 41%|33.333332,D,D 33%|33.333332,P,P 33%|83.333336,D,D 83%|41.666668,N,N 41%|41.666668,A,A 41%|41.666668,+,[AS] 41%|75.0,P,P 75%|66.666664,L,L 66%|66.666664,L,L 66%|41.666668,T,T 41%|66.666664,S,S 66%|100.0,V,V 100%|91.666664,F,F 91%|100.0,L,L 100%|91.666664,D,D 91%|58.333332,K,K 58%|100.0,D,D 100%|41.666668,L,L 41%|41.666668,+,[ST] 41%|100.0,F,F 100%|58.333332,V,V 58%|100.0,V,V 100%|58.333332,S,S 58%|50.0,S,S 50%|66.666664,E,E 66%|58.333332,A,A 58%|58.333332,E,E 58%|100.0,A,A 100%|41.666668,R,R 41%|58.333332,A,A 58%|66.666664,F,F 66%|91.666664,V,V 91%|33.333332,E,E 33%|33.333332,+,[AF] 33%|91.666664,D,D 91%|75.0,P,P 75%|75.0,E,E 75%|58.333332,H,H 58%|91.666664,T,T 91%|58.333332,V,V 58%|50.0,A,A 50%|33.333332,+,[AR] 33%|75.0,P,P 75%|50.0,V,V 50%|66.666664,P,P 66%|66.666664,D,D 66%|83.333336,S,S 83%|75.0,G,G 75%|66.666664,D,D 66%|100.0,W,W 100%|50.0,Q,Q 50%|100.0,V,V 100%|75.0,T,T 75%|91.666664,R,R 91%|58.333332,K,K 58%|91.666664,A,A 91%|100.0,G,G 100%|66.666664,T,T 66%|66.666664,E,E 66%|91.666664,I,I 91%|91.666664,R,R 91%|100.0,V,V 100%|100.0,P,P 100%|100.0,R,R 100%|75.0,K,K 75%|33.333332,+,[AMT] 33%|66.666664,K,K 66%|75.0,L,L 75%|58.333332,T,T 58%|100.0,R,R 100%|50.0,T,T 50%|100.0,V,V 100%|91.666664,G,G 91%|75.0,G,G 75%|100.0,Q,Q 100%|66.666664,I,I 66%|100.0,P,P 100%|75.0,T,T 75%|83.333336,G,G 83%|91.666664,F,F 91%|100.0,D,D 100%|75.0,P,P 75%|75.0,T,T 75%|50.0,V,V 50%|100.0,W,W 100%|100.0,G,G 100%|100.0,I,I 100%|58.333332,P,P 58%|75.0,A,A 75%|75.0,D,D 75%|100.0,M,M 100%|66.666664,A,A 66%|41.666668,D,D 41%|66.666664,S,S 66%|58.333332,V,V 58%|100.0,D,D 100%|66.666664,R,R 66%|66.666664,V,V 66%|75.0,A,A 75%|83.333336,L,L 83%|100.0,W,W 100%|100.0,N,N 100%|83.333336,I,I 83%|91.666664,V,V 91%|58.333332,A,A 58%|91.666664,T,T 91%|100.0,V,V 100%|100.0,D,D 100%|100.0,A,A 100%|83.333336,F,F 83%|91.666664,L,L 91%|58.333332,S,S 58%|41.666668,S,S 41%|100.0,G,G 100%|100.0,F,F 100%|75.0,T,T 75%|100.0,P,P 100%|50.0,A,A 50%|100.0,E,E 100%|75.0,L,L 75%|58.333332,L,L 58%|58.333332,R,R 58%|58.333332,W,W 58%|83.333336,V,V 83%|100.0,H,H 100%|100.0,P,P 100%|83.333336,S,S 83%|66.666664,L,L 66%|100.0,V,V 100%|83.333336,A,A 83%|58.333332,S,S 58%|100.0,T,T 100%|100.0,Q,Q 100%|100.0,G,G 100%|100.0,T,T 100%|100.0,G,G 100%|75.0,M,M 75%|100.0,G,G 100%|100.0,G,G 100%|91.666664,M,M 91%|58.333332,T,T 58%|100.0,S,S 100%|83.333336,M,M 83%|66.666664,R,R 66%|33.333332,+,[ST] 33%|58.333332,L,L 58%|83.333336,Y,Y 83%|33.333332,H,H 33%|58.333332,D,D 58%|41.666668,N,N 41%|66.666664,L,L 66%|100.0,L,L 100%|75.0,G,G 75%|41.666668,E,E 41%|41.666668,N,N 41%|50.0,R,R 50%|91.666664,P,P 91%|75.0,N,N 75%|100.0,D,D 100%|91.666664,I,I 91%|91.666664,L,L 91%|100.0,Q,Q 100%|100.0,E,E 100%|58.333332,A,A 58%|100.0,L,L 100%|100.0,P,P 100%|100.0,N,N 100%|91.666664,V,V 91%|58.333332,V,V 58%|91.666664,A,A 91%|100.0,A,A 100%|100.0,H,H 100%|91.666664,V,V 91%|50.0,+,[MV] 50%|100.0,Q,Q 100%|100.0,S,S 100%|100.0,Y,Y 100%|75.0,V,V 75%|100.0,G,G 100%|75.0,G,G 75%|100.0,Y,Y 100%|100.0,G,G 100%|66.666664,A,A 66%|100.0,M,M 100%|50.0,+,[IV] 50%|83.333336,H,H 83%|100.0,P,P 100%|100.0,V,V 100%|58.333332,A,A 58%|100.0,A,A 100%|100.0,C,C 100%|100.0,A,A 100%|100.0,T,T 100%|100.0,A,A 100%|100.0,A,A 100%|100.0,V,V 100%|100.0,S,S 100%|83.333336,V,V 83%|100.0,E,E 100%|100.0,E,E 100%|91.666664,G,G 91%|83.333336,V,V 83%|100.0,D,D 100%|100.0,K,K 100%|100.0,I,I 100%|50.0,R,R 50%|91.666664,L,L 91%|91.666664,G,G 91%|100.0,K,K 100%|91.666664,A,A 91%|50.0,D,D 50%|58.333332,L,L 58%|100.0,V,V 100%|91.666664,V,V 91%|75.0,A,A 75%|100.0,G,G 100%|83.333336,G,G 83%|50.0,F,F 50%|100.0,D,D 100%|91.666664,D,D 91%|66.666664,L,L 66%|33.333332,+,[GT] 33%|33.333332,+,[LV] 33%|100.0,E,E 100%|50.0,G,G 50%|75.0,I,I 75%|75.0,I,I 75%|100.0,G,G 100%|100.0,F,F 100%|100.0,G,G 100%|83.333336,D,D 83%|100.0,M,M 100%|41.666668,A,A 41%|100.0,A,A 100%|100.0,T,T 100%|100.0,A,A 100%|58.333332,D,D 58%|66.666664,T,T 66%|41.666668,E,E 41%|33.333332,M,M 33%|100.0,M,M 100%|58.333332,R,R 58%|66.666664,A,A 66%|91.666664,K,K 91%|100.0,G,G 100%|100.0,I,I 100%|41.666668,D,D 41%|66.666664,D,D 66%|66.666664,R,R 66%|33.333332,+,[FK] 33%|91.666664,F,F 91%|100.0,S,S 100%|100.0,R,R 100%|91.666664,A,A 91%|100.0,N,N 100%|100.0,D,D 100%|100.0,R,R 100%|100.0,R,R 100%|100.0,R,R 100%|58.333332,G,G 58%|100.0,G,G 100%|100.0,F,F 100%|58.333332,V,V 58%|100.0,E,E 100%|58.333332,S,S 58%|66.666664,Q,Q 66%|100.0,G,G 100%|100.0,G,G 100%|100.0,G,G 100%|100.0,T,T 100%|66.666664,I,I 66%|100.0,L,L 100%|91.666664,L,L 91%|83.333336,A,A 83%|100.0,R,R 100%|91.666664,G,G 91%|75.0,D,D 75%|58.333332,L,L 58%|100.0,A,A 100%|66.666664,L,L 66%|41.666668,+,[EK] 41%|66.666664,M,M 66%|100.0,G,G 100%|100.0,L,L 100%|100.0,P,P 100%|100.0,V,V 100%|83.333336,L,L 83%|50.0,+,[AG] 50%|100.0,V,V 100%|91.666664,V,V 91%|58.333332,A,A 58%|58.333332,Y,Y 58%|83.333336,A,A 83%|50.0,Q,Q 50%|100.0,S,S 100%|75.0,F,F 75%|91.666664,A,A 91%|100.0,D,D 100%|100.0,G,G 100%|66.666664,V,V 66%|100.0,H,H 100%|100.0,T,T 100%|100.0,S,S 100%|100.0,I,I 100%|100.0,P,P 100%|100.0,A,A 100%|100.0,P,P 100%|100.0,G,G 100%|75.0,L,L 75%|100.0,G,G 100%|100.0,A,A 100%|100.0,L,L 100%|83.333336,G,G 83%|100.0,A,A 100%|75.0,G,G 75%|83.333336,R,R 83%|91.666664,G,G 91%|100.0,G,G 100%|41.666668,K,K 41%|58.333332,D,D 58%|100.0,S,S 100%|25.0,+,[QV] 25%|91.666664,L,L 91%|83.333336,A,A 83%|41.666668,R,R 41%|50.0,S,S 50%|100.0,L,L 100%|41.666668,A,A 41%|83.333336,K,K 83%|91.666664,L,L 91%|100.0,G,G 100%|91.666664,V,V 91%|41.666668,S,S 41%|75.0,A,A 75%|100.0,D,D 100%|83.333336,D,D 83%|83.333336,I,I 83%|50.0,A,A 50%|91.666664,V,V 91%|75.0,I,I 75%|91.666664,S,S 91%|100.0,K,K 100%|100.0,H,H 100%|100.0,D,D 100%|100.0,T,T 100%|100.0,S,S 100%|100.0,T,T 100%|33.333332,+,[ALN] 33%|100.0,A,A 100%|100.0,N,N 100%|100.0,D,D 100%|100.0,P,P 100%|100.0,N,N 100%|100.0,E,E 100%|41.666668,S,S 41%|91.666664,E,E 91%|100.0,L,L 100%|100.0,H,H 100%|75.0,E,E 75%|75.0,R,R 75%|83.333336,L,L 83%|91.666664,A,A 91%|25.0,+,[DG] 25%|66.666664,A,A 66%|50.0,L,L 50%|100.0,G,G 100%|100.0,R,R 100%|58.333332,S,S 58%|50.0,D,D 50%|91.666664,G,G 91%|58.333332,A,A 58%|100.0,P,P 100%|83.333336,L,L 83%|91.666664,F,F 91%|83.333336,V,V 83%|66.666664,V,V 66%|100.0,S,S 100%|100.0,Q,Q 100%|100.0,K,K 100%|75.0,S,S 75%|100.0,L,L 100%|100.0,T,T 100%|100.0,G,G 100%|100.0,H,H 100%|83.333336,A,A 83%|100.0,K,K 100%|100.0,G,G 100%|100.0,G,G 100%|100.0,A,A 100%|83.333336,A,A 83%|41.666668,A,A 41%|100.0,F,F 100%|100.0,Q,Q 100%|41.666668,M,M 41%|41.666668,I,I 41%|100.0,G,G 100%|100.0,L,L 100%|66.666664,C,C 66%|91.666664,Q,Q 91%|58.333332,V,V 58%|83.333336,L,L 83%|41.666668,R,R 41%|33.333332,D,D 33%|100.0,G,G 100%|66.666664,V,V 66%|50.0,V,V 50%|100.0,P,P 100%|66.666664,P,P 66%|100.0,N,N 100%|75.0,R,R 75%|75.0,S,S 75%|100.0,L,L 100%|100.0,D,D 100%|100.0,C,C 100%|100.0,V,V 100%|100.0,D,D 100%|33.333332,+,[DEP] 33%|50.0,K,K 50%|50.0,+,[LM] 50%|0.0,-,- 0%|66.666664,A,A 66%|33.333332,E,E 33%|33.333332,S,S 33%|33.333332,E,E 33%|91.666664,H,H 91%|41.666668,+,[FL] 41%|100.0,V,V 100%|100.0,W,W 100%|33.333332,L,L 33%|100.0,R,R 100%|66.666664,E,E 66%|58.333332,P,P 58%|100.0,L,L 100%|66.666664,R,R 66%|41.666668,L,L 41%|83.333336,G,G 83%|41.666668,E,E 41%|41.666668,K,K 41%|58.333332,F,F 58%|0.0,-,- 0%|0.0,-,- 0%|0.0,-,- 0%|0.0,-,- 0%|0.0,-,- 0%|0.0,-,- 0%|0.0,-,- 0%|0.0,-,- 0%|0.0,-,- 0%|0.0,-,- 0%|75.0,P,P 75%|66.666664,L,L 66%|100.0,K,K 100%|100.0,A,A 100%|100.0,G,G 100%|83.333336,L,L 83%|41.666668,+,[LV] 41%|100.0,T,T 100%|100.0,S,S 100%|100.0,L,L 100%|100.0,G,G 100%|100.0,F,F 100%|100.0,G,G 100%|100.0,H,H 100%|100.0,V,V 100%|91.666664,S,S 91%|83.333336,G,G 83%|58.333332,L,L 58%|58.333332,V,V 58%|91.666664,A,A 91%|50.0,L,L 50%|91.666664,V,V 91%|83.333336,H,H 83%|66.666664,P,P 66%|58.333332,Q,Q 58%|91.666664,A,A 91%|100.0,F,F 100%|25.0,+,[EIV] 25%|41.666668,A,A 41%|66.666664,A,A 66%|33.333332,+,[LV] 33%|25.0,+,[AP] 25%|41.666668,P,P 41%|41.666668,A,A 41%|25.0,+,[QR] 25%|66.666664,R,R 66%|58.333332,E,E 58%|41.666668,A,A 41%|25.0,A,A 25%|16.666666,L,L 16%|16.666666,E,E 16%|16.666666,A,A 16%|66.666664,Y,Y 66%|41.666668,R,R 41%|33.333332,+,[AE] 33%|58.333332,R,R 58%|100.0,A,A 100%|25.0,R,R 25%|33.333332,+,[AQ] 33%|100.0,R,R 100%|33.333332,+,[LT] 33%|41.666668,L,L 41%|66.666664,A,A 66%|100.0,G,G 100%|75.0,Q,Q 75%|83.333336,R,R 83%|83.333336,R,R 83%|83.333336,L,L 83%|58.333332,A,A 58%|33.333332,S,S 33%|66.666664,A,A 66%|66.666664,M,M 66%|33.333332,+,[AV] 33%|100.0,G,G 100%|75.0,G,G 75%|41.666668,A,A 41%|50.0,P,P 50%|66.666664,L,L 66%|83.333336,Y,Y 83%|91.666664,E,E 91%|66.666664,R,R 66%|75.0,P,P 75%|50.0,A,A 50%|58.333332,D,D 58%|100.0,R,R 100%|91.666664,R,R 91%|75.0,F,F 75%|41.666668,G,G 41%|33.333332,+,[GH] 33%|75.0,D,D 75%|33.333332,G,G 33%|25.0,V,V 25%|33.333332,P,P 33%|33.333332,A,A 33%|33.333332,A,A 33%|33.333332,A,A 33%|33.333332,E,E 33%|41.666668,R,R 41%|41.666668,Q,Q 41%|33.333332,+,[LQ] 33%|100.0,E,E 100%|75.0,A,A 75%|50.0,A,A 50%|50.0,M,M 50%|100.0,L,L 100%|91.666664,L,L 91%|41.666668,D,D 41%|33.333332,P,P 33%|50.0,A,A 50%|83.333336,A,A 83%|100.0,R,R 100%|100.0,L,L 100%|83.333336,G,G 83%|41.666668,A,A 41%|66.666664,D,D 66%|50.0,G,G 50%|50.0,V,V 50%|83.333336,Y,Y 83%|25.0,+,[RS] 25%|25.0,S,S 25%|25.0,G,G 25%|25.0,L,L 25%|25.0,P,P 25%|33.333332,G,G 33%|33.333332,C,C 33%|0.0,-,- 0%|0.0,-,- 0%|0.0,-,- 0%|0.0,-,- 0%|0.0,-,- 0%|0.0,-,- 0%|0.0,-,- 0%|0.0,-,- 0%|0.0,-,- 0%|0.0,-,- 0%|0.0,-,- 0%|0.0,-,- 0%|0.0,-,- 0%|0.0,-,- 0%|33.333332,G,G 33%|
