# Supplementary material for: Comparative and Functional Genomics of Rhodococcus opacus PD630 for Biofuels Development
Source: PLoS Genet. 2011 Sep 8;7(9):e1002219. doi: 10.1371/journal.pgen.1002219 (PMC3169528; doi:10.1371/journal.pgen.1002219)
Supplement: Table S2 — Four species of bacteria were screened for growth on 190 chemical compounds. Worksheet 1 compound normalized and background subtracted growth values. Column A) compounds used as a sole source of carbon. Column B) Chemical Abstract Service (CAS) chemical identification number for compounds tested as growth substrates. Column C) the chemical category for the compound tested. Column D) the average values after subtraction of the chemicals in the wells without cells 44 hours after inoculation of R. opacus PD630. Column E) the standard deviation of the compound subtracted values after 44 hours of growth. Column F) background subtracted growth wherein the average values of six negative controls that contain inoculated cells but no carbon growth substrate were used to further subtract 590 nm absorbance that is independent of growth on each carbon source. Columns (G–I) are processed in the same way for the 72 hour time point as was done for the 44 hour time points (Columns D–F). The 96 hour time points are represented in columns (J–L). R. jostii RHA1 growth value measurement for time points 44, 72, and 96 hours are presented in Columns (O–U). C. glutamicum 13032 growth value measurement for time points 44, 72, and 96 hour time points are presented in (Columns V-AD). R. eutropha H16 growth value measurement for time points 44, 72, and 96 hour time points are presented in Columns (AE–AM). Worksheet 2 presents the values from worksheet 1 ranked for R. opacus PD630 background subtracted growth values at the 96 hour time point. Worksheet 3 presents the values from worksheet 1 ranked for R. jostii RHA1 background subtracted growth values at the 96 hour time point. Worksheet 4 presents the values from worksheet 1 ranked for C. glutamicum 13032 background subtracted growth values at the 96 hour time point. Worksheet 5 presents the values from worksheet 1 ranked for R. eutropha H16 background subtracted growth values at the 96 hour time point. (XLS) [file pgen.1002219.s018.xls]

## Sheet: norm_backsub 4species
compound	CAS	MOA	cmpd norm opacus 44hr	opacus 44hr std dev	backsub opacus 44hr	cmpd norm opacus 72hr	opacus 72hr std dev	backsub opacus 72hr	cmpd norm opacus 96hr	opacus 96hr std dev	backsub opacus 96hr	cmpd norm rha1 44hr	rha1 44hr std dev	backsub RHA1 44hr	avg rha1 72hr	rha1 72hr std dev	backsub RHA1 72hr	cmpd norm rha1 96hr	rha1 std dev 96hr	backsub RHA1 96hr	cmpd norm coryne 44hr	std dev coryne 44hr	backsub coryne 44hr	cmpd norm coryne 72hr	std dev coryne 72hr	backsub coryne 72hr	cmpd norm coryne 96hr	std dev	backsub coryne 96hr	cmpd norm reut 44hr	std dev reut 44hr	backsub reut 44hr	cmpd norm reut 72hr	std dev reut 72hr	backsub reut 72hr	cmpd norm reut 96hr	std dev reut 96hr	backsub reut 96hr
Negative Control		C-Source, negative control	0.209028	0.0321886	0.00302789	0.242106	0.0593258	-0.00889379	0.172624	0.130079	0.0306239	0.253935	0.0270626	0.0579348	0.13531	0.122619	-0.00369008	0.141685	0.0655173	0.0246855	0.123831	0.0938127	-0.0101694	0.0983925	0.0696108	-0.0196075	0.095605	0.0383163	-0.026395	0.0524333	0.0239979	-0.00156672	0.0548033	0.00415687	0.00180333	-0.00943135	0.103457	-0.0294314
Negative Control		C-Source, negative control	0.203506	0.00961822	-0.00249444	0.260608	0.0756781	0.0096081	0.112054	0.028242	-0.0299456	0.137129	0.123338	-0.0588713	0.143378	0.0211529	0.00437776	0.174345	0.131918	0.0573446	0.143593	0.0659446	0.00959331	0.138017	0.0324623	0.0200168	0.148514	0.0022971	0.0265145	0.0558136	0.0216158	0.00181357	0.0508738	0.0262434	-0.00212619	0.0501079	0.0259215	0.0301079
L-Arabinose	87-72-9	C-Source, carbohydrate	0.210203	0.0242529	0.00420252	0.250428	0.0948931	-0.000571785	0.225114	0.165374	0.0831141	0.233909	0.0617586	0.0379088	0.127939	0.155048	-0.0110613	0.137107	0.171485	0.0201069	0.105398	0.0687862	-0.0286024	0.11119	0.0428109	-0.00681025	0.0937187	0.0342451	-0.0282813	0.0583264	0.0508739	0.00432642	0.0612234	0.0505095	0.00822335	0.0775434	0.0357697	0.0575434
N-Acetyl-D-Glucosamine	7512-17-6	C-Source, carbohydrate	0.644256	0.0386624	0.438256	0.910828	0.0311557	0.659828	1.03919	0.0407866	0.897191	0.677159	0.0593816	0.481159	0.76828	0.261265	0.62928	0.669958	0.481171	0.552958	0.11877	0.060965	-0.0152304	0.136193	0.0705441	0.0181934	0.140927	0.0135592	0.0189265	0.34599	0.111424	0.29199	0.416533	0.126737	0.363533	0.434321	0.106958	0.414321
D-Saccharic Acid	576-42-1	C-Source, carboxylic acid	0.683214	0.127475	0.477214	0.740624	0.106058	0.489624	0.732729	0.125641	0.590729	0.638015	0.137246	0.442015	0.597028	0.304255	0.458028	0.388227	0.333302	0.271227	0.114416	0.0640343	-0.0195841	0.138247	0.0315267	0.0202466	0.0681671	0.0390085	-0.0538329	0.0614048	0.0209123	0.00740484	0.0782462	0.0394514	0.0252462	0.0896231	0.0554817	0.0696231
Succinic Acid	6106-21-4	C-Source, carboxylic acid	0.552865	0.145399	0.346865	0.710361	0.126811	0.459361	0.797815	0.0833463	0.655815	0.615996	0.120269	0.419996	0.512932	0.171829	0.373932	0.459993	0.312765	0.342993	0.63677	0.0194273	0.50277	0.719459	0.130259	0.601459	0.669129	0.102424	0.547129	0.523129	0.0264747	0.469129	0.410849	0.00680739	0.357849	0.391266	0.0409332	0.371266
D-Galactose	59-23-4	C-Source, carbohydrate	0.583207	0.0476809	0.377207	0.794274	0.0448321	0.543274	0.930933	0.0517836	0.788933	0.240854	0.105056	0.0448538	0.0912363	0.0970673	-0.0477637	0.091983	0.00345426	-0.025017	0.104174	0.0679748	-0.0298257	0.111608	0.0407836	-0.00639225	0.0901848	0.0255369	-0.0318152	0.0848556	0.0098479	0.0308556	0.0610654	0.0270079	0.0080654	0.0791419	0.0750852	0.0591419
L-Aspartic Acid	3792-50-5	C-Source, amino acid	0.709352	0.0322084	0.503352	0.868983	0.147305	0.617983	0.890387	0.174454	0.748387	0.714967	0.178248	0.518967	0.785292	0.0533812	0.646292	0.559288	0.399758	0.442288	0.469389	0.0911024	0.335389	0.692631	0.107162	0.574631	0.77398	0.0718668	0.65198	0.328486	0.0417202	0.274486	0.242893	0.0486864	0.189893	0.182109	0.105378	0.162109
L-Proline	147-85-3	C-Source, amino acid	0.362409	0.12823	0.156409	0.444306	0.103378	0.193306	0.508363	0.114784	0.366363	0.478083	0.132966	0.282083	0.433373	0.153078	0.294373	0.458289	0.310635	0.341289	0.33401	0.0735695	0.20001	0.440764	0.147562	0.322764	0.527833	0.235663	0.405833	0.324776	0.0788037	0.270776	0.27861	0.160941	0.22561	0.312688	0.239832	0.292688
D-Alanine	338-69-2	C-Source, amino acid	0.428352	0.144931	0.222352	0.507802	0.122381	0.256802	0.559218	0.119319	0.417218	0.585119	0.147485	0.389119	0.786026	0.146527	0.647026	0.58843	0.430517	0.47143	0.178578	0.0301541	0.0445776	0.23367	0.109481	0.11567	0.134375	0.0984568	0.0123746	0.0462313	0.0169233	-0.00776874	0.0390831	0.00188536	-0.0139169	0.0391831	0.00289803	0.0191831
D-Trehalose	99-20-7	C-Source, oligosaccharide	0.296112	0.100749	0.0901124	0.465642	0.0767828	0.214642	0.550312	0.140901	0.408312	0.512394	0.0854799	0.316394	0.554761	0.120172	0.415761	0.62316	0.449539	0.50616	0.121049	0.0516478	-0.0129514	0.131558	0.0315332	0.0135582	0.11966	0.0161893	-0.00234038	0.0989511	0.0355231	0.0449511	0.0728595	0.0228843	0.0198595	0.0710313	0.0540159	0.0510313
D-Mannose	3458-28-4	C-Source, carbohydrate	0.315401	0.0730114	0.109401	0.390454	0.0791614	0.139454	0.415835	0.0758003	0.273835	0.407069	0.0514247	0.211069	0.0904107	0.046291	-0.0485893	0.126658	0.0831854	0.00965797	0.995042	0.0671475	0.861042	1.20512	0.111763	1.08712	1.13642	0.163769	1.01442	0.0804266	0.0339105	0.0264266	0.0657013	0.0333708	0.0127013	0.0446419	0.0527595	0.0246419
Dulcitol	608-66-2	C-Source, carbohydrate	0.251212	0.0343483	0.0452122	0.219551	0.0532858	-0.0314491	0.0543085	0.188106	-0.0876915	0.307941	0.0463208	0.111941	0.0984407	0.0920289	-0.0405593	0.120972	0.0289182	0.00397243	0.13151	0.049468	-0.00249049	0.110239	0.100584	-0.00776054	-0.0523567	0.113054	-0.174357	0.0580608	0.0255455	0.00406076	0.0156572	0.153652	-0.0373428	-0.0949909	0.130297	-0.114991
D-Serine	312-84-5	C-Source, amino acid	0.150242	0.0177591	-0.0557585	0.158758	0.0349933	-0.0922421	0.158191	0.0518481	0.0161914	0.0343866	0.00990699	-0.161613	0.0254576	0.0068034	-0.113542	0.0483037	0.0396405	-0.0686963	0.129545	0.059787	-0.00445533	0.136357	0.0167801	0.0183571	0.11023	0.0987082	-0.0117702	0.0165348	0.0172387	-0.0374652	0.0161591	0.00357596	-0.0368409	0.00795672	0.00129019	-0.0120433
D-Sorbitol	50-70-4	C-Source, carbohydrate	0.679001	0.123183	0.473001	0.881556	0.133826	0.630556	0.971427	0.0923638	0.829427	0.611123	0.17387	0.415123	0.60669	0.356186	0.46769	0.409577	0.326103	0.292577	0.145734	0.0502373	0.0117339	0.145248	0.0366466	0.0272484	0.146709	0.0333622	0.0247092	0.0679878	0.00445746	0.0139878	0.0710304	0.0230681	0.0180304	0.0781616	0.0427012	0.0581616
Glycerol	56-81-5	C-Source, carbohydrate	0.318743	0.0905513	0.112743	0.423242	0.0692989	0.172242	0.531435	0.0691647	0.389435	0.276032	0.113605	0.0800323	0.270401	0.170864	0.131401	0.268904	0.235023	0.151904	0.124372	0.0703354	-0.00962793	0.127004	0.0683279	0.00900379	0.14431	0.019865	0.0223096	0.167439	0.033734	0.113439	0.19651	0.021701	0.14351	0.218977	0.0855254	0.198977
L-Fucose	2438-80-4	C-Source, carbohydrate	0.203543	0.0313822	-0.00245741	0.237864	0.0129101	-0.0131361	0.255722	0.0265371	0.113722	0.255992	0.114504	0.0599917	0.202522	0.129928	0.0635217	0.222731	0.195856	0.105731	0.152379	0.0820155	0.0183786	0.165599	0.0742424	0.0475986	0.139426	0.0450685	0.017426	0.111279	0.0612733	0.0572793	0.0916227	0.00483165	0.0386227	0.0775305	0.0535551	0.0575305
D-Glucuronic Acid	14984-34-0	C-Source, carboxylic acid	0.182289	0.0323444	-0.0237113	0.217109	0.014993	-0.0338906	0.235987	0.0109598	0.0939867	0.230871	0.137111	0.0348705	0.183254	0.142886	0.0442541	0.204906	0.161249	0.0879058	0.148273	0.0518997	0.014273	0.148223	0.0649333	0.0302229	0.0988973	0.0458192	-0.0231027	0.110596	0.0575504	0.0565965	0.0874717	0.00229809	0.0344717	0.0869163	0.0720727	0.0669163
D-Gluconic Acid	527-07-1	C-Source, carboxylic acid	0.762089	0.30694	0.556089	0.864331	0.292997	0.613331	0.814199	0.288657	0.672199	0.843209	0.115033	0.647209	0.943352	0.0903288	0.804352	0.653107	0.507803	0.536107	0.984	0.0866523	0.85	0.950037	0.0900889	0.832037	0.921219	0.0724199	0.799219	0.855384	0.156813	0.801384	0.82407	0.124699	0.77107	0.793059	0.0854923	0.773059
D,L-a-Glycerol Phosphate	3325-00-6	C-Source, carbohydrate	0.248433	0.0744229	0.0424332	0.296106	0.047598	0.0451059	0.31358	0.037727	0.17158	0.300271	0.117854	0.104271	0.256928	0.114193	0.117928	0.249065	0.192857	0.132065	0.147601	0.0760343	0.0136006	0.162084	0.078461	0.0440838	0.153252	0.00759181	0.0312522	0.130214	0.0492357	0.0762142	0.124722	0.0189588	0.0717222	0.122459	0.100949	0.102459
D-Xylose	58-86-6	C-Source, carbohydrate	0.197677	0.0751624	-0.00832326	0.289427	0.0625407	0.038427	0.331603	0.065352	0.189603	0.282089	0.154382	0.0860885	0.212637	0.166404	0.0736375	0.219617	0.318157	0.102617	0.183149	0.0288255	0.0491486	0.189307	0.0316536	0.0713073	0.0921131	0.05489	-0.0298869	0.122811	0.0418354	0.0688109	0.1606	0.0332421	0.1076	0.137574	0.0810903	0.117574
D,L-Lactic Acid	312-85-6	C-Source, carboxylic acid	0.573664	0.0487759	0.367664	0.711725	0.0911045	0.460725	0.7911	0.128711	0.6491	0.697145	0.221296	0.501145	0.847892	0.0947024	0.708892	0.56077	0.406557	0.44377	0.782031	0.0573676	0.648031	0.782095	0.0709313	0.664095	0.752916	0.0823975	0.630916	0.808151	0.124274	0.754151	0.672963	0.0845013	0.619963	0.572729	0.188043	0.552729
Formic Acid	141-53-7	C-Source, carboxylic acid	0.167233	0.0898671	-0.0387673	0.229649	0.0694425	-0.0213505	0.260409	0.0744616	0.118409	0.294226	0.0657624	0.0982259	0.252557	0.0497079	0.113557	0.21039	0.108686	0.0933905	0.0914132	0.0241562	-0.0425868	0.0907958	0.0203537	-0.0272042	0.0842755	0.0205282	-0.0377245	0.378946	0.0450705	0.324946	0.313545	0.0209496	0.260545	0.299486	0.0319055	0.279486
D-Mannitol	69-65-8	C-Source, carbohydrate	0.615332	0.0440236	0.409332	0.822637	0.064569	0.571637	0.92952	0.0992797	0.78752	0.59248	0.114878	0.39648	0.838808	0.185583	0.699808	0.634648	0.503773	0.517648	0.167888	0.05768	0.0338877	0.219047	0.0415883	0.101047	0.368733	0.2026	0.246733	0.139292	0.033003	0.0852916	0.0994234	0.00609202	0.0464234	0.0629404	0.0455625	0.0429404
L-Glutamic Acid	6106-04-3	C-Source, amino acid	0.410598	0.0186009	0.204598	0.534332	0.0287488	0.283332	0.547218	0.123628	0.405218	0.442167	0.063125	0.246167	0.311287	0.0910452	0.172287	0.286045	0.211245	0.169045	0.841184	0.116285	0.707184	0.85277	0.120874	0.73477	0.704608	0.344958	0.582608	0.409516	0.153815	0.355516	0.288756	0.0519331	0.235756	0.0920071	0.1605	0.0720071
D-Glucose-6-Phosphate	3671-99-6	C-Source, carbohydrate	0.252725	0.0669971	0.0467246	0.258514	0.00774377	0.0075142	0.281471	0.0142357	0.139471	0.302505	0.0552777	0.106505	0.213831	0.153149	0.0748311	0.142858	0.111848	0.0258576	0.132648	0.0831377	-0.00135194	0.140534	0.0664886	0.0225336	0.153692	0.0600956	0.0316917	0.0620623	0.0325808	0.00806229	0.0634145	0.0297574	0.0104145	0.0484871	0.0180171	0.0284871
D-Galactonic Acid-g-Lactone	2782-07-2	C-Source, carboxylic acid	0.734892	0.0668587	0.528892	0.823965	0.0752088	0.572965	0.86138	0.0902846	0.71938	0.236423	0.146794	0.0404228	0.194263	0.157195	0.0552628	0.211159	0.162632	0.094159	0.10219	0.0149515	-0.0318098	0.0825266	0.0379373	-0.0354734	0.0467528	0.0169242	-0.0752472	0.0747213	0.0176145	0.0207213	0.0825083	0.0526736	0.0295083	0.0875786	0.0646845	0.0675786
D,L-Malic Acid	6915-15-7	C-Source, carboxylic acid	0.692052	0.162937	0.486052	0.793801	0.207916	0.542801	0.838547	0.25925	0.696547	0.649001	0.112532	0.453001	0.706548	0.0924491	0.567548	0.484029	0.344841	0.367029	0.219302	0.078262	0.0853023	0.259134	0.0800657	0.141134	0.301623	0.0620341	0.179623	0.552814	0.0527115	0.498814	0.559645	0.0335315	0.506645	0.583793	0.0961486	0.563793
D-Ribose	50-69-1	C-Source, carbohydrate	0.246001	0.152453	0.0400007	0.346696	0.161733	0.0956958	0.40668	0.176309	0.26468	0.365691	0.224164	0.169691	0.399417	0.191795	0.260417	0.361044	0.438514	0.244044	0.813859	0.146863	0.679859	0.733952	0.0958423	0.615952	0.707326	0.133141	0.585326	0.172548	0.0763197	0.118548	0.165234	0.0388526	0.112234	0.178173	0.0881042	0.158173
Tween 20	9005-64-5	C-Source, fatty acid	0.0645896	0.0176663	-0.14141	0.0518523	0.0505512	-0.199148	0.055113	0.0451803	-0.086887	0.0488628	0.0185202	-0.147137	0.0614998	0.0676018	-0.0775002	0.0992943	0.112441	-0.0177057	0.101948	0.015341	-0.0320521	0.126794	0.0634883	0.00879439	0.0849411	0.062217	-0.0370589	0.404555	0.060067	0.350555	0.348106	0.0519891	0.295106	0.335315	0.109541	0.315315
L-Rhamnose	3615-41-6	C-Source, carbohydrate	0.684391	0.027476	0.478391	0.918858	0.0766395	0.667858	0.992599	0.049779	0.850599	0.689547	0.182373	0.493547	0.875211	0.163994	0.736211	0.591993	0.520999	0.474993	0.153496	0.0696798	0.0194955	0.169705	0.0662247	0.0517048	0.175228	0.0465422	0.0532276	0.0928151	0.0466668	0.0388151	0.0979926	0.0205251	0.0449926	0.0630815	0.0462783	0.0430815
D-Fructose	57-48-7	C-Source, carbohydrate	0.752897	0.134349	0.546897	0.997529	0.104425	0.746529	1.07079	0.0813354	0.928789	0.633961	0.0855054	0.437961	0.838531	0.221323	0.699531	0.768937	0.646366	0.651937	0.507239	0.338134	0.373239	0.558394	0.380773	0.440394	0.586565	0.442029	0.464565	0.776382	0.171861	0.722382	0.88562	0.0739867	0.83262	0.919291	0.0257022	0.899291
Acetic Acid	127-09-3	C-Source, carboxylic acid	0.538833	0.0467011	0.332833	0.622169	0.080227	0.371169	0.632579	0.066151	0.490579	0.547329	0.208039	0.351329	0.632115	0.161423	0.493115	0.386463	0.277763	0.269463	0.707231	0.202847	0.573231	0.731077	0.118167	0.613077	0.796086	0.164728	0.674086	0.409748	0.149566	0.355748	0.422088	0.197417	0.369088	0.422124	0.1854	0.402124
a-D-Glucose	50-99-7	C-Source, carbohydrate	0.658288	0.102046	0.452288	0.874234	0.0842209	0.623234	0.955425	0.0944594	0.813425	0.803672	0.210974	0.607672	0.984898	0.13211	0.845898	0.686815	0.530808	0.569815	1.02044	0.136803	0.886439	1.01032	0.14223	0.89232	1.05999	0.149165	0.937993	0.111089	0.0477657	0.0570894	0.146211	0.0709666	0.0932112	0.107202	0.044226	0.0872015
Maltose	69-79-4	C-Source, oligosaccharide	0.184565	0.0573997	-0.0214354	0.345272	0.0430426	0.0942717	0.523788	0.162965	0.381788	0.261946	0.161899	0.0659464	0.252538	0.176362	0.113538	0.390101	0.27698	0.273101	0.971345	0.241498	0.837345	0.975764	0.221192	0.857764	0.986998	0.208365	0.864998	0.112978	0.041481	0.0589784	0.123826	0.0443018	0.0708261	0.0941369	0.0565222	0.0741369
D-Melibiose	585-99-9	C-Source, oligosaccharide	0.665745	0.0687298	0.459745	0.86855	0.0389585	0.61755	0.95908	0.0800647	0.81708	0.235629	0.119849	0.0396293	0.149326	0.157652	0.0103265	0.0830529	0.0341367	-0.0339471	0.132043	0.0369303	-0.00195684	0.141802	0.0346422	0.0238018	0.090868	0.0114991	-0.031132	0.093817	0.0547397	0.039817	0.0911211	0.0291909	0.0381211	0.0598604	0.0353058	0.0398604
Thymidine	50-89-5	C-Source, carbohydrate	0.218353	0.0665693	0.0123531	0.261107	0.0228837	0.0101068	0.279128	0.0412921	0.137128	0.320839	0.0964338	0.124839	0.224683	0.0616765	0.085683	0.23285	0.147158	0.11585	0.130051	0.0536694	-0.00394918	0.137173	0.106432	0.0191729	0.0428088	0.150521	-0.0791912	0.0476601	0.0134809	-0.00633989	0.0709261	0.0467155	0.0179261	-0.0427784	0.108618	-0.0627784
L-Asparagine	70-47-3	C-Source, amino acid	0.635434	0.066828	0.429434	0.690722	0.0819742	0.439722	0.753451	0.132479	0.611451	0.573658	0.109778	0.377658	0.646067	0.126948	0.507067	0.540944	0.414961	0.423944	0.466324	0.096959	0.332324	0.721845	0.0830631	0.603845	0.861245	0.113402	0.739245	0.336972	0.067509	0.282972	0.286646	0.182065	0.233646	0.255122	0.162678	0.235122
D-Aspartic Acid	1783-96-6	C-Source, amino acid	0.154348	0.0212155	-0.0516525	0.150327	0.0242044	-0.100673	0.159417	0.0303565	0.0174165	0.157599	0.0202714	-0.0384009	0.067485	0.0574222	-0.071515	0.0928045	0.0797582	-0.0241955	0.111003	0.0165678	-0.0229965	0.0738789	0.0369425	-0.0441211	0.0830701	0.0305912	-0.0389299	0.345145	0.00384656	0.291145	0.242215	0.11039	0.189215	0.189302	0.104515	0.169302
D-Glucosaminic Acid	3646-68-2	C-Source, carboxylic acid	0.594511	0.138905	0.388511	0.607942	0.154989	0.356942	0.602392	0.173865	0.460392	0.379914	0.148178	0.183914	0.373064	0.165892	0.234064	0.348939	0.299586	0.231939	0.151806	0.0308944	0.0178059	0.123862	0.0525705	0.00586176	0.121153	0.0285908	-0.000847341	0.328398	0.155934	0.274398	0.395318	0.0306682	0.342318	0.406163	0.0287666	0.386163
1,2-Propanediol	57-55-6	C-Source, alcohol	0.305854	0.119303	0.0998536	0.350067	0.0774384	0.0990673	0.366102	0.0677839	0.224102	0.430574	0.042308	0.234574	0.395758	0.115044	0.256758	0.318926	0.224225	0.201926	0.206359	0.0493916	0.0723586	0.17701	0.0707916	0.0590101	0.189666	0.0456326	0.0676658	0.114497	0.0614098	0.0604966	0.0891795	0.00815108	0.0361795	0.0936541	0.0497125	0.0736541
Tween 40	9005-66-7	C-Source, fatty acid	0.510971	0.0180012	0.304971	0.621974	0.033255	0.370974	0.699537	0.0789936	0.557537	0.439607	0.134012	0.243607	0.605232	0.132444	0.466232	0.454958	0.364159	0.337958	0.0693088	0.0519406	-0.0646912	0.052376	0.0183139	-0.065624	0.0363068	0.0310987	-0.0856932	0.439031	0.0410598	0.385031	0.346315	0.0862393	0.293315	0.37259	0.150003	0.35259
a-Ketoglutaric Acid	22202-68-2	C-Source, carboxylic acid	0.639794	0.117287	0.433794	0.828009	0.13027	0.577009	0.817131	0.11192	0.675131	0.681115	0.112768	0.485115	0.862442	0.0404232	0.723442	0.556668	0.476719	0.439668	0.142132	0.0660241	0.00813163	0.0705723	0.0413029	-0.0474277	0.105153	0.0434846	-0.0168474	0.143511	0.117358	0.0895107	0.0787564	0.0144832	0.0257564	0.16548	0.110507	0.14548
a-Ketobutyric Acid	2013-26-5	C-Source, carboxylic acid	0.504263	0.0237289	0.298263	0.725367	0.0404924	0.474367	0.871525	0.0346996	0.729525	0.476034	0.0728227	0.280034	0.743483	0.162051	0.604483	0.580524	0.527623	0.463524	0.205586	0.0184292	0.0715864	0.285469	0.0184886	0.167469	0.435174	0.176791	0.313174	0.367469	0.16325	0.313469	0.462884	0.105222	0.409884	0.489627	0.0266089	0.469627
a-Methyl-D-Galactoside	3396-99-4	C-Source, carbohydrate	0.532722	0.0651848	0.326722	0.743444	0.101205	0.492444	0.84226	0.090326	0.70026	0.254053	0.13819	0.0580527	0.219883	0.122585	0.080883	0.224964	0.169259	0.107964	0.134697	0.0593195	0.000696636	0.139812	0.04137	0.0218123	0.139184	0.048028	0.0171845	0.11754	0.0521593	0.06354	0.126437	0.0548628	0.073437	0.0905055	0.0255242	0.0705055
a-D-Lactose	63-42-3	C-Source, oligosaccharide	0.578054	0.0632218	0.372054	0.819294	0.114206	0.568294	0.91804	0.136019	0.77604	0.272643	0.124135	0.0766431	0.228351	0.107558	0.0893506	0.219403	0.175523	0.102403	0.128116	0.042843	-0.00588446	0.151018	0.0326074	0.0330182	0.139974	0.0428286	0.0179744	0.117721	0.0365273	0.063721	0.147463	0.0524967	0.0944628	0.1048	0.0559882	0.0848003
Lactulose	4618-18-2	C-Source, oligosaccharide	0.554043	0.0948179	0.348043	0.806146	0.0328785	0.555146	0.944687	0.0431012	0.802687	0.310983	0.102727	0.114983	0.280371	0.06435	0.141371	0.244092	0.179327	0.127092	0.139116	0.0463183	0.00511588	0.164197	0.0333767	0.0461973	0.147841	0.0341713	0.0258407	0.12469	0.0472234	0.0706898	0.138875	0.0581922	0.0858748	0.133228	0.0877187	0.113228
Sucrose	57-50-1	C-Source, oligosaccharide	0.591414	0.0636871	0.385414	0.758877	0.0538439	0.507877	0.885666	0.0887821	0.743666	0.645636	0.130821	0.449636	0.877	0.159651	0.738	0.635543	0.526277	0.518543	0.793997	0.113927	0.659997	0.812775	0.106368	0.694775	0.715765	0.285178	0.593765	0.106108	0.0369787	0.0521082	0.110325	0.0438656	0.0573252	0.145446	0.108218	0.125446
Uridine	58-96-8	C-Source, carbohydrate	0.20144	0.0325529	-0.00455969	0.242988	0.0283364	-0.00801176	0.260125	0.0435378	0.118125	0.261747	0.0273513	0.0657467	0.0708177	0.0536525	-0.0681823	0.119704	0.0794396	0.00270407	0.728987	0.0942254	0.594987	0.777554	0.0879268	0.659554	0.467095	0.323146	0.345095	0.0651723	0.0391501	0.0111723	0.0695025	0.0769307	0.0165025	-0.0613029	0.0972073	-0.0813029
L-Glutamine	56-85-9	C-Source, amino acid	0.592676	0.0589766	0.386676	0.753915	0.110408	0.502915	0.797446	0.107087	0.655446	0.504877	0.0639657	0.308877	0.470231	0.187513	0.331231	0.35123	0.347378	0.23423	0.814297	0.0938177	0.680297	0.99887	0.0375286	0.88087	0.975101	0.174516	0.853101	0.425443	0.129129	0.371443	0.436065	0.311878	0.383065	0.360854	0.254064	0.340854
m-Tartaric Acid	147-73-9	C-Source, carboxylic acid	0.283219	0.102016	0.0772187	0.313945	0.0818786	0.0629446	0.324156	0.0760344	0.182156	0.261425	0.140497	0.0654253	0.247858	0.0758703	0.108858	0.234982	0.135853	0.117982	0.114673	0.0577428	-0.0193271	0.120146	0.0510135	0.00214584	0.132311	0.0265008	0.0103114	0.181192	0.039536	0.127192	0.12904	0.0903126	0.0760402	0.149936	0.106019	0.129936
D-Glucose-1-Phosphate	56401-20-8	C-Source, carbohydrate	0.219742	0.0387121	0.0137419	0.220503	0.0124955	-0.030497	0.233669	0.019691	0.0916689	0.256168	0.141442	0.0601676	0.241001	0.0896585	0.102001	0.228896	0.147275	0.111896	0.0812489	0.0507123	-0.0527511	0.115131	0.0729015	-0.00286927	0.14341	0.0358261	0.0214098	0.0849498	0.101992	0.0309498	0.086514	0.0506689	0.033514	0.103828	0.0654528	0.0838283
D-Fructose-6-Phosphate	26177-86-637250-85-4	C-Source, carbohydrate	0.241466	0.09686	0.0354658	0.256209	0.05293	0.00520913	0.26708	0.0470863	0.12508	0.272902	0.13048	0.0769016	0.237948	0.0832132	0.0989481	0.221051	0.175561	0.104051	0.171948	0.0526686	0.0379476	0.115219	0.0811435	-0.00278054	0.110126	0.0265337	-0.0118738	0.110686	0.033884	0.0566864	0.100589	0.0477986	0.0475887	0.10548	0.0948284	0.0854805
Tween 80	9005-65-6	C-Source, fatty acid	0.355548	0.0641839	0.149548	0.482653	0.0679087	0.231653	0.566491	0.0653042	0.424491	0.425549	0.101629	0.229549	0.570141	0.116172	0.431141	0.434656	0.322967	0.317656	0.136649	0.046649	0.00264882	0.0920504	0.0729582	-0.0259496	0.0900042	0.0380156	-0.0319958	0.571734	0.0232694	0.517734	0.50197	0.0104763	0.44897	0.43726	0.0376247	0.41726
a-Hydroxyglutaric Acid-g-Lactone	21461-84-7	C-Source, carboxylic acid	0.251846	0.0825255	0.0458457	0.275406	0.0480423	0.0244061	0.292668	0.0468097	0.150668	0.284126	0.101319	0.0881262	0.290024	0.0656736	0.151024	0.260015	0.181147	0.143015	0.113906	0.0122541	-0.0200943	0.0930667	0.0104679	-0.0249333	0.0934926	0.0246011	-0.0285074	0.115784	0.0269274	0.0617837	0.128251	0.0228715	0.0752506	0.130967	0.0321052	0.110967
a-Hydroxybutyric Acid	19054-57-0	C-Source, carboxylic acid	0.532544	0.0292151	0.326544	0.810574	0.107812	0.559574	0.956003	0.0876212	0.814003	0.520416	0.0772393	0.324416	0.839727	0.190265	0.700727	0.651211	0.52375	0.534211	0.288495	0.0527182	0.154495	0.331617	0.0430298	0.213617	0.449333	0.104716	0.327333	0.308048	0.222337	0.254048	0.310555	0.102779	0.257555	0.463774	0.147374	0.443774
b-Methyl-D-Glucoside	709-50-2	C-Source, carbohydrate	0.237142	0.00652711	0.031142	0.261017	0.0606553	0.0100175	0.272302	0.0724869	0.130302	0.230614	0.0937037	0.0346136	0.262253	0.115522	0.123253	0.250378	0.160231	0.133378	0.0983645	0.0322747	-0.0356355	0.0755222	0.00694205	-0.0424778	0.0763979	0.0126	-0.0456021	0.128707	0.0507846	0.0747071	0.111432	0.00843528	0.0584324	0.096985	0.056494	0.076985
Adonitol	488-81-3	C-Source, carbohydrate	0.208593	0.0360857	0.00259264	0.207378	0.0140227	-0.0436219	0.199737	0.0215234	0.057737	0.228804	0.145133	0.0328044	0.143494	0.105937	0.0044936	0.158835	0.126089	0.0418345	0.118829	0.0630863	-0.015171	0.129958	0.0508012	0.0119582	0.132582	0.0458397	0.0105817	0.122218	0.0557124	0.0682175	0.138118	0.0588656	0.0851179	0.122313	0.0697346	0.102313
Maltotriose	1109-28-0	C-Source, oligosaccharide	0.674659	0.0727541	0.468659	0.879754	0.0643191	0.628754	0.98203	0.0382663	0.84003	0.745618	0.0902992	0.549618	0.906891	0.175657	0.767891	0.629696	0.506172	0.512696	0.997547	0.329572	0.863547	0.970275	0.256396	0.852275	0.961826	0.266501	0.839826	0.115532	0.0289534	0.0615317	0.132717	0.0577401	0.0797168	0.119496	0.0808369	0.099496
2'-Deoxyadenosine	16373-93-6	C-Source, carbohydrate	0.0973117	0.0518494	-0.108688	0.074869	0.0455326	-0.176131	0.062852	0.0470713	-0.079148	0.208025	0.0507461	0.0120252	0.0747661	0.0341364	-0.0642339	0.0579462	0.0413651	-0.0590538	0.106028	0.0280624	-0.0279725	0.106876	0.0670937	-0.0111244	0.0822625	0.105725	-0.0397375	0.0335812	0.0137185	-0.0204188	0.0504327	0.0359085	-0.00256729	0.0140354	0.00945939	-0.00596462
Adenosine	58-61-7	C-Source, carbohydrate	0.172861	0.0519714	-0.0331386	0.130403	0.0188386	-0.120597	0.132396	0.0191412	-0.00960425	0.199758	0.0376559	0.00375841	0.169196	0.0684845	0.0301959	0.0995095	0.0397555	-0.0174905	0.196719	0.0701138	0.0627188	0.229087	0.172414	0.111087	0.0564161	0.151851	-0.0655839	0.0617792	0.0478069	0.0077792	0.0560684	0.064055	0.00306843	-0.0221696	0.170212	-0.0421696
Gly-Asp		C-Source, amino acid	0.269325	0.0294498	0.0633248	0.301891	0.0164001	0.0508915	0.302276	0.037669	0.160276	0.266488	0.123408	0.0704885	0.162419	0.0895312	0.0234188	0.126233	0.166431	0.00923307	0.140954	0.0575515	0.00695431	0.103942	0.0595818	-0.0140578	0.151118	0.105982	0.029118	0.100371	0.00704258	0.0463708	0.103354	0.0664158	0.0503537	0.0860021	0.0752904	0.0660021
Citric Acid	6132-04-3	C-Source, carboxylic acid	0.58116	0.148785	0.37516	0.581292	0.18139	0.330292	0.578737	0.172797	0.436737	0.522815	0.118302	0.326815	0.543503	0.0577958	0.404503	0.425154	0.336022	0.308154	0.399686	0.160428	0.265686	0.511147	0.177568	0.393147	0.647959	0.177025	0.525959	0.529433	0.136264	0.475433	0.461455	0.255733	0.408455	0.353098	0.180446	0.333098
m-Inositol	87-89-8	C-Source, carbohydrate	0.765625	0.146781	0.559625	0.948309	0.141019	0.697309	1.02383	0.166879	0.881829	0.780682	0.21648	0.584682	1.02738	0.161034	0.888383	0.727065	0.587666	0.610065	1.17579	0.0269904	1.04179	1.28728	0.0648377	1.16928	1.27944	0.0886872	1.15744	0.111606	0.0719834	0.0576064	0.0808263	0.0497192	0.0278263	0.104004	0.0618765	0.0840039
D-Threonine	632-20-2	C-Source, amino acid	0.211909	0.0513339	0.00590867	0.193389	0.121806	-0.0576111	0.23944	0.105881	0.0974399	0.273935	0.141385	0.0779348	0.228308	0.11366	0.0893083	0.184862	0.114852	0.0678622	0.102846	0.0609505	-0.031154	0.106509	0.0667424	-0.0114912	0.133494	0.0380799	0.0114938	0.00182423	0.0111702	-0.0521758	0.0189637	0.00416584	-0.0340363	0.0152457	0.00692926	-0.00475434
Fumaric Acid	17013-01-3	C-Source, carboxylic acid	0.727652	0.0776954	0.521652	0.885242	0.113085	0.634242	0.859831	0.116665	0.717831	0.761772	0.153822	0.565772	0.844598	0.106476	0.705598	0.569248	0.441438	0.452248	0.464258	0.0893677	0.330258	0.75641	0.0567422	0.63841	0.844127	0.0720639	0.722127	0.801529	0.0381126	0.747529	0.767724	0.0949404	0.714724	0.737775	0.164385	0.717775
Bromosuccinic Acid	923-06-8	C-Source, carboxylic acid	0.412007	0.0651539	0.206007	0.463424	0.0886997	0.212424	0.498027	0.0960284	0.356027	0.455643	0.153599	0.259643	0.500652	0.161748	0.361652	0.326048	0.268945	0.209048	0.183364	0.041786	0.0493644	0.190761	0.0436008	0.0727613	0.194451	0.0426318	0.0724511	0.370235	0.0336001	0.316235	0.338669	0.0168381	0.285669	0.357794	0.0434234	0.337794
Propionic Acid	137-40-6	C-Source, carboxylic acid	0.498696	0.0595623	0.292696	0.72334	0.116118	0.47234	0.772779	0.147721	0.630779	0.558165	0.266545	0.362165	0.755961	0.157435	0.616961	0.557204	0.453013	0.440204	0.437411	0.0953984	0.303411	0.688508	0.0798927	0.570508	0.809893	0.0469214	0.687893	0.524268	0.121669	0.470268	0.721008	0.0662683	0.668008	0.808152	0.099487	0.788152
Mucic Acid	526-99-8	C-Source, carboxylic acid	0.203484	0.109096	-0.00251587	0.229643	0.107451	-0.0213568	0.155449	0.00708042	0.0134489	0.282392	0.0965581	0.086392	0.24342	0.0914764	0.10442	0.224603	0.171652	0.107603	0.116117	0.045797	-0.0178834	0.121807	0.043073	0.00380716	0.125374	0.0307572	0.00337379	0.107276	0.0462127	0.0532755	0.12627	0.0211863	0.0732701	0.118338	0.082483	0.0983384
Glycolic Acid	79-14-1	C-Source, carboxylic acid	0.22306	0.0646485	0.01706	0.216349	0.0410183	-0.0346514	0.218921	0.0400678	0.076921	0.470452	0.141811	0.274452	0.670174	0.0938574	0.531174	0.60753	0.493571	0.49053	0.0782301	0.0545129	-0.0557699	0.0811012	0.0554493	-0.0368988	0.0955436	0.0177336	-0.0264564	0.724783	0.0901302	0.670783	0.71021	0.244973	0.65721	0.682751	0.232514	0.662751
Glyoxylic Acid	563-96-2	C-Source, carboxylic acid	0.225363	0.0823671	0.0193631	0.272343	0.0343695	0.0213434	0.284968	0.0406617	0.142968	0.255522	0.0926602	0.0595225	0.263354	0.0958361	0.124354	0.242037	0.181494	0.125037	0.0400795	0.0118812	-0.0939205	0.0379362	0.00740012	-0.0800638	0.0606566	0.0322292	-0.0613434	0.163397	0.0595791	0.109397	0.205337	0.0344815	0.152337	0.214319	0.11612	0.194319
D-Cellobiose	528-50-7	C-Source, oligosaccharide	0.226644	0.118321	0.0206442	0.234447	0.0917466	-0.0165527	0.243526	0.0899327	0.101526	0.263057	0.176083	0.0670565	0.168955	0.159139	0.0299551	0.0616688	0.0252467	-0.0553312	0.169739	0.0521813	0.035739	0.158865	0.0422223	0.0408648	0.140641	0.0325645	0.0186409	0.0952378	0.0286268	0.0412378	0.0995083	0.0532298	0.0465083	0.0566532	0.032005	0.0366532
Inosine	58-63-9	C-Source, carbohydrate	0.244124	0.0493087	0.0381244	0.277261	0.0218858	0.0262608	0.267177	0.0453488	0.125177	0.262289	0.0896184	0.0662886	0.150847	0.0729737	0.0118474	0.0715542	0.0566608	-0.0454458	0.183735	0.075863	0.049735	0.220755	0.17079	0.102755	0.0711085	0.121352	-0.0508915	0.0571802	0.00982401	0.00318024	0.0900313	0.067233	0.0370313	0.0120696	0.0599892	-0.0079304
Gly-Glu	7412-78-4	C-Source, amino acid	0.270962	0.0200843	0.0649618	0.318502	0.00514986	0.0675023	0.238718	0.0954505	0.0967181	0.245719	0.145971	0.0497185	0.165884	0.0302088	0.0268844	0.0579839	0.246731	-0.0590161	0.141931	0.0463189	0.00793145	0.0942643	0.0553339	-0.0237357	0.175385	0.0659311	0.0533854	0.0885575	0.0218299	0.0345575	0.101148	0.0441256	0.0481483	0.0154788	0.160193	-0.00452117
Tricarballylic Acid	99-14-9	C-Source, carboxylic acid	0.216598	0.0493633	0.010598	0.23561	0.0696856	-0.0153904	0.25645	0.0772711	0.11445	0.221275	0.0710978	0.0252753	0.212435	0.0312101	0.0734351	0.192017	0.109283	0.0750172	0.106798	0.0373041	-0.0272022	0.0870695	0.0591725	-0.0309305	0.132041	0.047584	0.0100408	0.401633	0.0986599	0.347633	0.419425	0.31092	0.366425	0.408922	0.263924	0.388922
L-Serine	56-45-1	C-Source, amino acid	0.219625	0.0696208	0.0136247	0.257202	0.0696685	0.00620235	0.295645	0.0771386	0.153645	0.595995	0.0320498	0.399995	0.803152	0.113799	0.664152	0.637912	0.506935	0.520912	0.197804	0.123516	0.0638036	0.268402	0.302067	0.150402	0.372209	0.31727	0.250209	0.17522	0.0761473	0.12122	0.143575	0.0842134	0.0905748	0.196328	0.080218	0.176328
L-Threonine	72-19-5	C-Source, amino acid	0.239571	0.0890591	0.0335711	0.292383	0.0880486	0.0413826	0.339761	0.0861294	0.197761	0.383291	0.207998	0.187291	0.39769	0.133692	0.25869	0.408899	0.303022	0.291899	0.131463	0.0609279	-0.00253739	0.122366	0.0742961	0.00436637	0.166493	0.0380891	0.0444929	0.344989	0.169489	0.290989	0.290887	0.0505121	0.237887	0.276026	0.062996	0.256026
L-Alanine	56-41-7	C-Source, amino acid	0.667481	0.0294487	0.461481	0.860213	0.0831129	0.609213	0.958943	0.138498	0.816943	0.57664	0.0996864	0.38064	0.591795	0.207808	0.452795	0.512475	0.402251	0.395475	0.108053	0.0772206	-0.0259467	0.11245	0.0708189	-0.00555039	0.146316	0.0520234	0.024316	0.380635	0.0965653	0.326635	0.54229	0.0164115	0.48929	0.596673	0.0809941	0.576673
Ala-Gly	687-69-4	C-Source, amino acid	0.427529	0.13268	0.221529	0.684441	0.0853881	0.433441	0.934805	0.0697528	0.792805	0.376964	0.171253	0.180964	0.432732	0.0950425	0.293732	0.420718	0.318933	0.303718	0.162247	0.0510546	0.0282469	0.112451	0.0818922	-0.00554869	0.163625	0.0588202	0.0416248	0.149628	0.0613713	0.0956279	0.129989	0.025359	0.0769888	0.136834	0.0381649	0.116834
Acetoacetic Acid	3483-11-2	C-Source, carboxylic acid	0.262712	0.0820744	0.0567117	0.263811	0.0566384	0.0128105	0.265531	0.0489975	0.123531	0.226002	0.0515523	0.0300025	0.270599	0.0628241	0.131599	0.178683	0.208881	0.0616832	0.177957	0.0921778	0.0439573	0.180009	0.153814	0.062009	0.205933	0.0987632	0.0839331	0.0364645	0.0144381	-0.0175355	0.0339629	0.0320688	-0.0190371	0.0302042	0.0319195	0.0102042
N-Acetyl-D-Mannosamine	7772-94-3	C-Source, carbohydrate	0.24739	0.0510061	0.0413904	0.253887	0.0433813	0.00288712	0.274891	0.0413828	0.132891	0.291466	0.17339	0.0954659	0.220838	0.10892	0.0818375	0.217029	0.158025	0.100029	0.122642	0.0677554	-0.0113582	0.114156	0.0800513	-0.00384421	0.156476	0.0580521	0.0344759	0.118682	0.0574897	0.0646818	0.0871838	0.0183728	0.0341838	0.0864209	0.037835	0.0664209
Mono-Methylsuccinate	3878-55-5	C-Source, carboxylic acid	0.306613	0.119885	0.100613	0.363508	0.135478	0.112508	0.436235	0.159871	0.294235	0.28546	0.108687	0.0894596	0.289721	0.100019	0.150721	0.235734	0.15518	0.118734	0.218673	0.0793288	0.0846725	0.191511	0.0570754	0.0735111	0.228527	0.082306	0.106527	0.334028	0.276227	0.280028	0.434192	0.164095	0.381192	0.529004	0.11503	0.509004
Methylpyruvate	600-22-6	C-Source, ester	0.623151	0.118784	0.417151	0.74417	0.106375	0.49317	0.830722	0.0994583	0.688722	0.616327	0.159034	0.420327	0.706747	0.137371	0.567747	0.537612	0.41932	0.420612	0.55225	0.138933	0.41825	0.482504	0.115382	0.364504	0.531256	0.0910706	0.409256	0.66156	0.0753704	0.60756	0.634226	0.0406074	0.581226	0.549749	0.0275215	0.529749
D-Malic Acid	636-61-3	C-Source, carboxylic acid	0.422054	0.228786	0.216054	0.53253	0.363626	0.28153	0.670949	0.339271	0.528949	0.450264	0.176467	0.254264	0.53723	0.173368	0.39823	0.49292	0.395214	0.37592	0.152865	0.0741743	0.0188652	0.176881	0.0816057	0.0588814	0.221495	0.0740966	0.0994954	0.195285	0.0758139	0.141285	0.246929	0.029052	0.193929	0.232614	0.031613	0.212614
L-Malic Acid	138-09-0	C-Source, carboxylic acid	0.731096	0.171242	0.525096	0.714008	0.229148	0.463008	0.648178	0.258313	0.506178	0.784641	0.199689	0.588641	0.805574	0.0546735	0.666574	0.433581	0.344747	0.316581	0.286497	0.119415	0.152497	0.322531	0.167642	0.204531	0.206862	0.173364	0.0848616	0.603372	0.103752	0.549372	0.536377	0.0619002	0.483377	0.417018	0.0937636	0.397018
Gly-Pro	704-15-4	C-Source, amino acid	0.415456	0.0620726	0.209456	0.341854	0.25423	0.0908536	0.377172	0.274125	0.235172	0.347024	0.107851	0.151024	0.202159	0.155104	0.0631587	0.185793	0.0819169	0.0687926	0.250158	0.112491	0.116158	0.279153	0.125228	0.161153	0.278766	0.128069	0.156766	0.226351	0.068137	0.172351	0.328133	0.11822	0.275133	0.188575	0.176553	0.168575
p-Hydroxyphenyl Acetic Acid	156-38-7	C-Source, carboxylic acid	0.628668	0.031761	0.422668	0.775402	0.0366907	0.524402	0.790273	0.0655378	0.648273	0.576839	0.242197	0.380839	0.862625	0.018384	0.723625	0.517831	0.463523	0.400831	0.0460791	0.06069	-0.0879209	0.0924695	0.05459	-0.0255305	0.142114	0.0651045	0.0201137	0.569891	0.0598076	0.515891	0.706429	0.175025	0.653429	0.397657	0.431626	0.377657
m-Hydroxyphenyl Acetic Acid	621-37-4	C-Source, carboxylic acid	0.680028	0.0844744	0.474028	0.879792	0.0175095	0.628792	0.963539	0.105729	0.821539	0.637212	0.190706	0.441212	0.630861	0.40272	0.491861	0.470646	0.337465	0.353646	0.127746	0.0628125	-0.00625388	0.121495	0.0738009	0.00349456	0.171001	0.0798983	0.049001	0.472751	0.0488838	0.418751	0.483967	0.112878	0.430967	0.366947	0.184328	0.346947
Tyramine	60-19-5	C-Source, amine	0.536493	0.109065	0.330493	0.813817	0.148941	0.562817	0.95669	0.100576	0.81469	0.554754	0.107074	0.358754	0.997784	0.256218	0.858784	0.748385	0.596631	0.631385	0.137172	0.0595575	0.0031724	0.0973168	0.0817311	-0.0206832	0.164942	0.0635743	0.0429421	0.0544146	0.0186297	0.000414584	0.0476176	0.0321129	-0.00538242	0.0416263	0.0159739	0.0216263
D-Psicose	551-68-8	C-Source, carbohydrate	0.182489	0.103101	-0.0235113	0.177993	0.0857238	-0.0730065	0.184909	0.0969972	0.0429092	0.235761	0.218622	0.0397614	0.0986632	0.0700126	-0.0403368	0.0224504	0.172431	-0.0945496	0.0595417	0.0993607	-0.0744583	-0.0366383	0.145678	-0.154638	0.0131216	0.0650181	-0.108878	0.012114	0.0752133	-0.041886	-0.0150991	0.154741	-0.0680991	0.0329147	0.0842142	0.0129147
L-Lyxose	1949-78-6	C-Source, carbohydrate	0.146763	0.106484	-0.0592366	0.186264	0.136536	-0.0647364	0.20634	0.14267	0.0643403	0.229526	0.123775	0.0335264	0.213847	0.0863166	0.0748473	0.137974	0.263551	0.0209736	0.123959	0.0362526	-0.0100408	0.0439151	0.0208678	-0.0740849	0.0838416	0.0951798	-0.0381584	0.0788387	0.0161011	0.0248387	0.0628508	0.0323073	0.00985076	0.052822	0.0329023	0.032822
Glucuronamide	3789-97-7	C-Source, amide	0.229942	0.119408	0.0239421	0.249783	0.102009	-0.001217	0.246878	0.088655	0.104878	0.29509	0.143145	0.09909	0.152623	0.0508505	0.0136226	0.101247	0.0673395	-0.0157532	0.15579	0.0734988	0.0217898	0.0887822	0.0471747	-0.0292178	0.126946	0.0308115	0.00494597	0.0756666	0.00676223	0.0216666	0.0731354	0.0605117	0.0201354	0.0745185	0.0592461	0.0545185
Pyruvic Acid	113-24-6	C-Source, carboxylic acid	0.615419	0.121321	0.409419	0.792126	0.0698218	0.541126	0.911836	0.111551	0.769836	0.600867	0.220998	0.404867	0.804213	0.131339	0.665213	0.68679	0.607586	0.56979	0.535555	0.0680933	0.401555	0.629413	0.0712565	0.511413	0.636725	0.107361	0.514725	0.801885	0.00792055	0.747885	0.754222	0.0306075	0.701222	0.684275	0.0984119	0.664275
L-Galactonic Acid-g-Lactone	1668-08-2	C-Source, carboxylic acid	0.243577	0.122019	0.0375773	0.24871	0.101656	-0.00229029	0.246049	0.09083	0.104049	0.236768	0.122948	0.0407683	0.177679	0.137285	0.0386791	0.0949193	0.0625468	-0.0220807	0.154628	0.0554701	0.0206277	0.104151	0.03348	-0.0138486	0.159442	0.0679859	0.037442	0.093574	0.039008	0.039574	0.081441	0.0528732	0.028441	0.0777166	0.0351557	0.0577166
D-Galacturonic Acid	91510-62-2	C-Source, carboxylic acid	0.260043	0.0565761	0.054043	0.293474	0.0513056	0.0424737	0.308619	0.0517215	0.166619	0.301167	0.0589948	0.105167	0.246805	0.128079	0.107805	0.102538	0.0532502	-0.0144616	0.179208	0.0917282	0.045208	0.0998608	0.0539837	-0.0181392	0.149701	0.0774359	0.0277013	0.108999	0.052621	0.0549988	0.0801224	0.0312226	0.0271224	0.0838955	0.0229606	0.0638955
b-Phenylethylamine	156-28-5	C-Source, amine	0.445161	0.100599	0.239161	0.655461	0.0983039	0.404461	0.722111	0.102066	0.580111	0.503918	0.0511284	0.307918	0.561505	0.0725068	0.422505	0.342884	0.252901	0.225884	0.135306	0.0624366	0.00130583	0.0697144	0.0151904	-0.0482856	0.14517	0.0644579	0.0231703	0.0268981	0.0234773	-0.0271019	0.0350645	0.00984873	-0.0179355	0.0272992	0.0165979	0.00729918
2-Aminoethanol	141-43-5	C-Source, alcohol	0.516409	0.0808261	0.310409	0.697594	0.115533	0.446594	0.51541	0.30125	0.37341	0.51316	0.127696	0.31716	0.815382	0.0913283	0.676382	0.39748	0.659759	0.28048	0.112367	0.0376123	-0.0216335	0.0844849	0.0820396	-0.0335151	-0.0530568	0.115073	-0.175057	0.0796687	0.0590665	0.0256687	0.0715826	0.054451	0.0185826	-0.025575	0.0542172	-0.045575
Chondroitin Sulfate C	12678-07-8	C-Source, polymer	0.168548	0.109611	-0.0374517	0.164138	0.0332089	-0.0868617	0.189438	0.0182715	0.0474385	0.163526	0.0909323	-0.032474	0.127641	0.0646846	-0.011359	0.165988	0.0910748	0.0489878	0.11412	0.0653074	-0.0198802	0.110985	0.0583011	-0.00701482	0.0827066	0.0848607	-0.0392934	0.0679725	0.0180065	0.0139725	0.0711075	0.0180821	0.0181075	0.0736232	0.0246408	0.0536232
a-Cyclodextrin	10016-20-3	C-Source, polymer	0.289678	0.310977	0.0836778	0.123283	0.0224531	-0.127717	0.129942	0.0205048	-0.0120581	0.200651	0.0786053	0.00465085	0.218265	0.0704005	0.0792649	0.225725	0.0642454	0.108725	0.132643	0.0771972	-0.00135732	0.171231	0.0131866	0.0532308	0.112875	0.0904175	-0.00912462	0.0612725	0.0146131	0.00727253	0.0609109	0.0281294	0.00791092	0.0579607	0.0342624	0.0379607
b-Cyclodextrin	7585-39-9	C-Source, polymer	0.293826	0.217121	0.0878258	0.177464	0.0265919	-0.0735358	0.161058	0.0220817	0.0190584	0.187942	0.0481016	-0.00805774	0.199936	0.0631433	0.0609362	0.183415	0.0895574	0.0664147	0.130965	0.0648837	-0.00303457	0.150701	0.0171453	0.032701	0.0990707	0.088399	-0.0229293	0.0888878	0.076081	0.0348878	0.107932	0.0693672	0.0549323	0.0950066	0.0268287	0.0750066
g-Cyclodextrin	17465-86-0	C-Source, polymer	0.359344	0.271978	0.153344	0.257531	0.0791615	0.00653091	0.273813	0.0915129	0.131813	0.193014	0.0596238	-0.00298613	0.0598325	0.0354461	-0.0791675	0.0981648	0.0728714	-0.0188352	0.12364	0.0557108	-0.0103596	0.138172	0.0311617	0.0201717	0.0930644	0.0943215	-0.0289356	0.110532	0.0637534	0.0565325	0.076857	0.0117277	0.023857	0.0651576	0.0329431	0.0451576
Dextrin	9004-53-9	C-Source, polymer	0.378447	0.197469	0.172447	0.292492	0.0697366	0.0414921	0.294428	0.0759027	0.152428	0.162049	0.069561	-0.0339513	0.110694	0.0895271	-0.0283061	0.11553	0.0887335	-0.00146969	0.184973	0.0704061	0.0509727	0.217513	0.0341869	0.099513	0.127147	0.0942431	0.00514712	0.090367	0.0187325	0.036367	0.0757496	0.0383734	0.0227496	0.0948886	0.065661	0.0748886
Gelatin	9000-70-8	C-Source, polymer	0.347927	0.285981	0.141927	0.17296	0.0859547	-0.0780401	0.189521	0.0902364	0.0475206	0.212956	0.0402712	0.016956	0.0843954	0.105983	-0.0546046	0.160304	0.0711107	0.0433044	0.0850399	0.0424879	-0.0489601	0.101176	0.0225805	-0.0168242	0.0548493	0.0715259	-0.0671507	0.044139	0.0308329	-0.00986103	0.0522093	0.0339899	-0.000790726	0.0568197	0.0464181	0.0368197
Glycogen	9005-79-2	C-Source, polymer	0.242878	0.150334	0.0368777	0.248403	0.0558144	-0.00259723	0.277263	0.0149082	0.135263	0.172536	0.100394	-0.0234639	0.0846365	0.104284	-0.0543635	0.095243	0.114761	-0.021757	0.107552	0.0432223	-0.0264484	0.142115	0.0445529	0.0241151	0.0671411	0.0815344	-0.0548589	0.0933536	0.0241147	0.0393536	0.0538822	0.0324156	0.000882232	0.0531325	0.0391525	0.0331325
Inulin	9005-80-5	C-Source, polymer	0.260264	0.151912	0.0542643	0.239444	0.0339367	-0.0115561	0.244583	0.0462186	0.102583	0.150434	0.0831674	-0.0455665	0.0835736	0.104388	-0.0554264	0.0795459	0.118387	-0.0374541	0.0947095	0.034122	-0.0392905	0.130207	0.0521275	0.0122072	0.0570891	0.0480851	-0.0649109	0.100468	0.0387555	0.046468	0.0718535	0.0363174	0.0188535	0.0733332	0.0567627	0.0533332
Laminarin	9008-22-4	C-Source, polymer	0.2169	0.0255685	0.0109005	0.264063	0.0259267	0.0130625	0.28022	0.0436619	0.13822	0.168638	0.0926524	-0.0273618	0.100587	0.103543	-0.0384131	0.125238	0.1142	0.00823785	0.0988225	0.0364559	-0.0351775	0.113416	0.0116675	-0.00458366	0.0626066	0.0402682	-0.0593934	0.078769	0.0206426	0.024769	0.0458088	0.0282469	-0.00719123	0.0515192	0.0457319	0.0315192
Mannan	9036-88-8	C-Source, polymer	0.234013	0.0332005	0.0280133	0.24134	0.0192598	-0.00966047	0.261364	0.0251231	0.119364	0.240678	0.0982719	0.0446783	0.108034	0.0700546	-0.0309657	0.174928	0.0638212	0.057928	0.0905339	0.0247559	-0.0434661	0.0906359	0.0333607	-0.0273641	0.0588826	0.026228	-0.0631174	0.121277	0.0216806	0.0672773	0.0773377	0.024145	0.0243377	0.0460076	0.0447161	0.0260076
Pectin	9000-69-5	C-Source, polymer	0.171963	0.0749634	-0.0340373	0.203512	0.0505397	-0.0474882	0.209477	0.166258	0.0674766	0.186706	0.0358522	-0.0092936	0.148384	0.14468	0.00938408	0.0692219	0.19924	-0.0477781	0.123157	0.0304939	-0.0108435	0.0976138	0.0883852	-0.0203862	0.0133695	0.0354079	-0.108631	0.110866	0.0678022	0.0568661	0.0485536	0.0167177	-0.00444642	-0.0384068	0.0849454	-0.0584068
N-Acetyl-D-Galactosamine	14215-68-0	C-Source, carbohydrate	0.225161	0.0777193	0.0191606	0.286006	0.0803149	0.0350062	0.303509	0.0926497	0.161509	0.168763	0.0688448	-0.0272367	0.1204	0.0771177	-0.0186005	0.149083	0.0760998	0.0320827	0.130406	0.0684465	-0.00359357	0.152662	0.05954	0.0346615	0.129494	0.0831409	0.00749431	0.0730794	0.00163448	0.0190794	0.0757478	0.0260108	0.0227478	0.0605892	0.0353167	0.0405892
N-Acetyl-Neuraminic Acid	131-48-6	C-Source, carboxylic acid	0.331145	0.225275	0.125145	0.229658	0.0142258	-0.0213416	0.240946	0.0175263	0.0989455	0.167059	0.09344	-0.0289406	0.193277	0.0442952	0.0542775	0.205051	0.0392087	0.0880506	1.11629	0.151187	0.982293	1.21974	0.14377	1.10174	1.25898	0.109474	1.13698	0.084772	0.0471883	0.030772	0.072179	0.0311143	0.019179	0.0722618	0.0421814	0.0522618
b-D-Allose	2595-97-3	C-Source, carbohydrate	0.194316	0.133973	-0.0116839	0.141554	0.0143819	-0.109446	0.143475	0.0245184	0.0014754	0.150615	0.0783935	-0.0453847	0.125457	0.0326611	-0.0135435	0.131605	0.0336367	0.0146047	0.0282404	0.0107391	-0.10576	0.0341403	0.0145247	-0.0838597	0.0325971	0.0403917	-0.0894029	0.109081	0.0731277	0.055081	0.0440265	0.0250002	-0.00897348	0.0522456	0.0507588	0.0322456
Amygdalin	29883-15-6	C-Source, oligosaccharide	0.224321	0.0392824	0.018321	0.274299	0.0291747	0.0232991	0.271488	0.025562	0.129488	0.176407	0.0489869	-0.0195932	0.197806	0.0455611	0.0588056	0.218996	0.062467	0.101996	0.161922	0.0757164	0.0279217	0.177319	0.0682694	0.059319	0.171545	0.103043	0.0495454	0.113152	0.0569472	0.0591523	0.0850085	0.0247425	0.0320085	0.0744354	0.0462863	0.0544354
D-Arabinose	10323-20-3	C-Source, carbohydrate	0.19007	0.126027	-0.0159304	0.30403	0.0698389	0.0530299	0.33999	0.0608327	0.19799	0.163544	0.0537626	-0.0324563	0.177489	0.0809931	0.0384886	0.191337	0.0821412	0.0743369	0.128625	0.0165551	-0.00537524	0.144415	0.0393883	0.0264148	0.131808	0.0705033	0.00980814	0.118731	0.0607803	0.0647307	0.113615	0.0181192	0.0606151	0.116417	0.0828567	0.0964173
D-Arabitol	488-82-4	C-Source, carbohydrate	0.673379	0.206885	0.467379	0.805042	0.0458768	0.554042	0.924347	0.0617422	0.782347	0.516749	0.349245	0.320749	0.904319	0.241346	0.765319	1.04759	0.220092	0.930586	1.08437	0.0723832	0.950366	1.13421	0.0547744	1.01621	1.10052	0.0634964	0.978519	0.0774772	0.0654206	0.0234772	0.0812608	0.0310849	0.0282608	0.0725	0.0398409	0.0525
L-Arabitol	7643-75-6	C-Source, carbohydrate	0.151086	0.0762155	-0.0549141	0.203883	0.112314	-0.0471166	0.216144	0.122812	0.0741437	0.160241	0.123887	-0.0357591	0.163413	0.170221	0.0244131	0.181654	0.157659	0.0646538	0.109234	0.057376	-0.0247663	0.139283	0.0291907	0.0212832	0.104562	0.0817014	-0.0174376	0.115929	0.0498445	0.0619294	0.101414	0.0270701	0.0484139	0.0960147	0.0657886	0.0760147
Arbutin	497-76-7	C-Source, carbohydrate	0.206222	0.0603258	0.000222202	0.233909	0.0182021	-0.0170906	0.239064	0.00586603	0.0970644	0.153724	0.067668	-0.0422763	0.167356	0.0420066	0.0283559	0.191263	0.0566109	0.074263	0.0880171	0.0397741	-0.0459829	0.117109	0.0163173	-0.000891042	0.0915421	0.0619572	-0.0304579	0.090901	0.0517346	0.036901	0.0716457	0.016496	0.0186457	0.0709846	0.0444284	0.0509846
2-Deoxy-D-Ribose	533-67-5	C-Source, carbohydrate	0.217473	0.141257	0.0114729	0.18427	0.0395208	-0.0667303	0.212147	0.0250405	0.070147	0.0783951	0.0869759	-0.117605	0.147677	0.060051	0.00867677	0.171876	0.0717948	0.0548759	0.053444	0.012418	-0.080556	0.0976337	0.0600721	-0.0203663	0.0493927	0.0408969	-0.0726073	0.0587118	0.0340422	0.00471176	0.0574433	0.0372464	0.00444325	0.0306194	0.0244745	0.0106194
i-Erythritol	149-32-6	C-Source, carbohydrate	0.140739	0.0649075	-0.0652613	0.221033	0.0262438	-0.0299671	0.23223	0.0293297	0.0902299	0.17943	0.0884366	-0.0165698	0.175986	0.126602	0.036986	0.177811	0.118546	0.0608113	0.068326	0.0200143	-0.065674	0.108137	0.0292215	-0.00986337	0.0595263	0.0562823	-0.0624737	0.0686124	0.0146516	0.0146124	0.0620304	0.0193312	0.00903035	0.0589287	0.041179	0.0389287
D-Fucose	3615-37-0	C-Source, carbohydrate	0.32936	0.236727	0.12336	0.248659	0.0336393	-0.00234082	0.25262	0.0608511	0.11062	0.183349	0.109826	-0.0126508	0.13982	0.171737	0.000820271	0.140944	0.175036	0.0239437	0.0866332	0.0394836	-0.0473668	0.106712	0.0148985	-0.011288	0.0555484	0.107273	-0.0664516	0.101868	0.0409713	0.0478675	0.0590472	0.0494018	0.00604719	0.0478563	0.0926474	0.0278563
3-0-b-D-Galactopyranosyl-D-Arabinose	6057-48-3	C-Source, carbohydrate	0.209909	0.185076	0.00390868	0.134668	0.0508142	-0.116332	0.203478	0.0703045	0.0614776	0.16628	0.0912386	-0.0297196	0.152279	0.0980586	0.0132795	0.191415	0.163789	0.0744147	0.0284569	0.0135704	-0.105543	0.0478751	0.044178	-0.0701249	-0.0337153	0.0742445	-0.155715	0.0402151	0.0620248	-0.0137849	0.0424257	0.055153	-0.0105743	0.0258989	0.0599125	0.00589893
Gentiobiose	554-91-6	C-Source, oligosaccharide	0.265069	0.0358667	0.0590687	0.258464	0.0892712	0.00746388	0.26973	0.0975009	0.12773	0.164313	0.0769336	-0.0316867	0.150262	0.0705194	0.0112621	0.175813	0.0756186	0.0588131	0.120826	0.0521262	-0.013174	0.11734	0.0662295	-0.000660429	0.111519	0.0877591	-0.010481	0.0442177	0.0211916	-0.0097823	0.0687035	0.0408821	0.0157035	0.0562315	0.0296803	0.0362315
L-Glucose	921-60-8	C-Source, carbohydrate	0.319542	0.296847	0.113542	0.186529	0.0068218	-0.0644706	0.186938	0.0198989	0.044938	0.173485	0.108017	-0.022515	0.185239	0.115007	0.0462391	0.191926	0.109912	0.0749262	0.100441	0.0489239	-0.0335587	0.122153	0.0297046	0.00415325	0.11307	0.0752117	-0.0089301	0.0553672	0.0194859	0.00136715	0.0559924	0.0340234	0.00299242	0.0613943	0.0425838	0.0413943
D-Lactitol	81025-04-9	C-Source, oligosaccharide	0.369038	0.329882	0.163038	0.233527	0.03759	-0.0174727	0.253954	0.0494275	0.111954	0.13957	0.0862584	-0.0564296	0.186871	0.0192769	0.0478708	0.209046	0.020615	0.0920462	0.107432	0.0491963	-0.0265685	0.111021	0.0538707	-0.00697931	0.115748	0.0802456	-0.00625203	0.046217	0.0066482	-0.00778303	0.049244	0.0315201	-0.00375605	0.0605896	0.0512376	0.0405896
D-Melezitose	10030-67-8	C-Source, oligosaccharide	0.573926	0.202079	0.367926	0.847516	0.0639093	0.596516	0.958742	0.05538	0.816742	0.370804	0.245123	0.174804	0.652878	0.155697	0.513878	0.75726	0.233392	0.64026	0.104656	0.0403014	-0.0293437	0.122159	0.038698	0.00415852	0.127502	0.0793526	0.00550167	0.0406601	0.0143067	-0.0133399	0.0555391	0.0369532	0.00253911	0.0586791	0.0610279	0.0386791
Maltitol	585-88-6	C-Source, carbohydrate	0.180745	0.0991296	-0.0252548	0.45501	0.146473	0.20401	0.571028	0.175425	0.429028	0.203059	0.183489	0.00705875	0.331986	0.196771	0.192986	0.543292	0.315047	0.426292	0.0670051	0.0143346	-0.0669949	0.0864745	0.0220109	-0.0315255	0.0720283	0.0377467	-0.0499717	0.0673518	0.038194	0.0133518	0.0672311	0.0107521	0.0142311	0.068952	0.0699208	0.048952
a-Methyl-D-Glucoside	3396-99-4	C-Source, carbohydrate	0.588358	0.0940873	0.382358	0.799316	0.0734201	0.548316	0.909902	0.0790335	0.767902	0.406089	0.247173	0.210089	0.829384	0.0913449	0.690384	0.916942	0.099931	0.799942	0.072406	0.0267589	-0.061594	0.0872205	0.0260336	-0.0307795	0.122256	0.00878861	0.000256081	0.0443192	0.012975	-0.00968083	0.0744888	0.011519	0.0214888	0.0592964	0.0507756	0.0392964
b-Methyl-D-Galactoside	1824-94-8	C-Source, carbohydrate	0.524892	0.233201	0.318892	0.66207	0.216063	0.41107	0.785923	0.213757	0.643923	0.175183	0.06862	-0.0208168	0.186447	0.0983402	0.0474473	0.215285	0.0795092	0.098285	0.0925545	0.0312269	-0.0414455	0.0973476	0.068156	-0.0206524	0.105088	0.0795347	-0.0169124	0.0517646	0.00610874	-0.00223545	0.0677867	0.0260841	0.0147867	0.063631	0.0502225	0.043631
3-Methylglucose	13224-94-7	C-Source, carbohydrate	0.265493	0.206451	0.059493	0.138039	0.127156	-0.112961	0.133455	0.117003	-0.00854513	0.134703	0.0740372	-0.0612971	0.14734	0.0802329	0.00834002	0.14897	0.0838797	0.0319698	0.111549	0.0191857	-0.0224514	0.12996	0.00473401	0.0119596	0.118813	0.0750249	-0.00318732	0.0622693	0.0302582	0.00826934	0.0612852	0.0231199	0.00828519	0.051771	0.0469288	0.031771
b-Methyl-D-Glucuronic Acid	134253-42-2	C-Source, carboxylic acid	0.309296	0.247617	0.103296	0.21415	0.0288261	-0.0368496	0.224194	0.0271061	0.0821937	0.17468	0.0815356	-0.0213196	0.187308	0.0898675	0.0483083	0.200999	0.0804476	0.0839992	0.0747302	0.0116867	-0.0592698	0.106842	0.0305693	-0.0111585	0.0950154	0.0617646	-0.0269846	0.0702521	0.0110393	0.0162521	0.103292	0.0181626	0.0502916	0.0955125	0.0649333	0.0755125
a-Methyl-D-Mannoside	617-04-9	C-Source, carbohydrate	0.148817	0.0328417	-0.0571829	0.207714	0.0206485	-0.0432857	0.215637	0.031517	0.0736373	0.180099	0.0665301	-0.0159011	0.168485	0.0924346	0.0294847	0.187517	0.086436	0.0705168	0.0794124	0.0281266	-0.0545876	0.123947	0.0290522	0.00594736	0.0946947	0.0579916	-0.0273053	0.0999146	0.0783678	0.0459146	0.0808997	0.0084711	0.0278997	0.0664407	0.0305817	0.0464407
b-Methyl-D-Xyloside	612-05-5	C-Source, carbohydrate	0.342531	0.267246	0.136531	0.247945	0.0388159	-0.00305518	0.257599	0.0394507	0.115599	0.193913	0.0681716	-0.00208745	0.15891	0.142666	0.0199097	0.123671	0.0536514	0.00667058	0.0717115	0.017124	-0.0622885	0.0869518	0.0563421	-0.0310482	0.049428	0.0406294	-0.072572	0.093213	0.0432067	0.039213	0.080943	0.0044442	0.027943	0.0628844	0.031151	0.0428844
Palatinose	13718-94-0	C-Source, oligosaccharide	0.546052	0.343677	0.340052	0.897157	0.037277	0.646157	0.991534	0.0775925	0.849534	0.417015	0.22641	0.221015	0.695613	0.202326	0.556613	0.788624	0.193604	0.671624	0.0933297	0.0115745	-0.0406703	0.122446	0.0600709	0.00444601	0.00876827	0.0400865	-0.113232	0.0919397	0.0672907	0.0379397	0.0246538	0.0182143	-0.0283462	-0.0481102	0.0981145	-0.0681102
D-Raffinose	17629-30-0	C-Source, carbohydrate	0.648884	0.0430025	0.442884	0.855414	0.089403	0.604414	0.972393	0.0454699	0.830393	0.180052	0.0647717	-0.0159478	0.209622	0.106296	0.070622	0.228828	0.0842856	0.111828	0.102356	0.0349109	-0.0316441	0.0883712	0.0576301	-0.0296288	0.118962	0.0841796	-0.00303781	0.0633797	0.0200434	0.0093797	0.070632	0.0118965	0.017632	0.0710851	0.0351413	0.0510851
Salicin	138-52-3	C-Source, carbohydrate	0.150841	0.0396831	-0.0551587	0.232131	0.071773	-0.0188693	0.240328	0.0831525	0.0983276	0.169392	0.0679439	-0.0266078	0.238672	0.123134	0.099672	0.243652	0.123926	0.126652	0.0852692	0.0235719	-0.0487308	0.100978	0.03352	-0.0170216	0.119503	0.038695	-0.00249692	0.0670669	0.0675346	0.0130669	0.0685563	0.0185363	0.0155563	0.0628752	0.00849046	0.0428752
Sedoheptulosan	469-90-9	C-Source, carbohydrate	0.316582	0.296462	0.110582	0.211004	0.0862634	-0.0399958	0.202026	0.122702	0.0600261	0.160338	0.0968226	-0.0356624	0.204662	0.0883085	0.0656616	0.218585	0.0827143	0.101585	0.0933648	0.0365368	-0.0406352	0.095701	0.0442674	-0.022299	0.104651	0.0692282	-0.0173487	0.0894876	0.0661979	0.0354876	0.0723307	0.00732245	0.0193307	0.0715942	0.046238	0.0515942
L-Sorbose	87-79-6	C-Source, carbohydrate	0.150886	0.0658033	-0.0551141	0.209894	0.12441	-0.0411061	0.214944	0.138961	0.0729443	0.159676	0.0929473	-0.0363241	0.230616	0.0949766	0.0916159	0.252782	0.0862404	0.135782	0.0401083	0.00482332	-0.0938917	0.0438303	0.0186661	-0.0741697	0.0898576	0.0734714	-0.0321424	0.0749652	0.052005	0.0209652	0.0799755	0.016626	0.0269755	0.0820615	0.059891	0.0620615
Stachyose	470-55-310094-58-3	C-Source, oligosaccharide	0.668705	0.144325	0.462705	0.971473	0.0547679	0.720473	1.06855	0.0583101	0.926548	0.157856	0.0785594	-0.038144	0.261031	0.14092	0.122031	0.285059	0.136965	0.168059	0.091929	0.0290864	-0.042071	0.111995	0.0265459	-0.0060046	0.119837	0.073594	-0.00216341	0.0825288	0.0678486	0.0285288	0.0775065	0.0169214	0.0245065	0.0702124	0.0396185	0.0502124
D-Tagatose	87-81-0	C-Source, carbohydrate	0.308606	0.335715	0.102606	0.204171	0.138513	-0.0468288	0.202266	0.153137	0.0602658	0.113111	0.113708	-0.0828886	0.174209	0.0940983	0.0352091	0.183642	0.0978018	0.0666418	0.0530927	0.0229684	-0.0809073	0.060145	0.0384764	-0.057855	0.0751233	0.0859865	-0.0468767	0.0570199	0.0403154	0.0030199	0.0555743	0.0210245	0.00257432	0.062868	0.0855017	0.042868
Turanose	547-25-1	C-Source, oligosaccharide	0.801453	0.296254	0.595453	0.984362	0.195711	0.733362	1.07829	0.171382	0.936286	0.538612	0.411414	0.342612	0.951125	0.239133	0.812125	1.01941	0.142451	0.902408	0.014256	0.04289	-0.119744	0.0727305	0.0140565	-0.0452695	0.0730513	0.0730445	-0.0489487	0.00995318	0.107253	-0.0440468	0.0744522	0.00504828	0.0214522	0.061534	0.0513916	0.041534
Xylitol	87-99-0	C-Source, carbohydrate	0.334526	0.125024	0.128526	0.405683	0.19757	0.154683	0.450068	0.228657	0.308068	0.252586	0.183099	0.0565856	0.383309	0.16299	0.244309	0.465024	0.120566	0.348024	0.0410468	0.0132124	-0.0929532	0.0475457	0.0162778	-0.0704543	0.0626322	0.0438319	-0.0593678	0.101314	0.0667008	0.0473142	0.08443	0.0129639	0.03143	0.0681881	0.0375675	0.0481881
N-Acetyl-D-glucosaminitol	4271-28-7	C-Source, carbohydrate	0.302973	0.16346	0.0969728	0.268828	0.0471643	0.017828	0.27913	0.0577179	0.13713	0.148816	0.0761587	-0.0471844	0.176938	0.0956278	0.0379381	0.194739	0.0788779	0.0777392	0.0829294	0.0150808	-0.0510706	0.0997922	0.0064411	-0.0182078	0.0946987	0.0661264	-0.0273013	0.106133	0.0634592	0.0521332	0.084662	0.0243393	0.031662	0.0816367	0.0538414	0.0616367
g-Amino-N-Butyric Acid	56-12-2	C-Source, carboxylic acid	0.713929	0.130683	0.507929	0.996195	0.0761469	0.745195	1.09641	0.0483428	0.954411	0.373987	0.184292	0.177987	0.827785	0.134407	0.688785	0.927477	0.150536	0.810477	1.04183	0.157654	0.907835	1.15428	0.0415584	1.03628	1.20057	0.120674	1.07857	0.173282	0.0747185	0.119282	0.159987	0.054241	0.106987	0.167264	0.108423	0.147264
d-Amino Valeric Acid	5451-09-2	C-Source, carboxylic acid	0.359727	0.151288	0.153727	0.31447	0.0546549	0.0634698	0.336483	0.060331	0.194483	0.226472	0.0508611	0.0304722	0.297367	0.0346059	0.158367	0.319963	0.0643539	0.202963	0.0675218	0.00531232	-0.0664782	0.130287	0.0555856	0.0122871	0.0841409	0.0692585	-0.0378591	0.109854	0.0540226	0.0558543	0.0872067	0.0371522	0.0342067	0.104323	0.0780623	0.0843229
Butyric Acid	156-54-7	C-Source, carboxylic acid	0.487748	0.224913	0.281748	0.820373	0.0881761	0.569373	0.765272	0.143467	0.623272	0.416536	0.255862	0.220536	0.791388	0.228352	0.652388	0.764411	0.172842	0.647411	0.0805641	0.0370491	-0.0534359	0.103829	0.0342643	-0.0141706	0.0145194	0.0563051	-0.107481	0.862094	0.106894	0.808094	0.760139	0.131088	0.707139	0.542251	0.21435	0.522251
Capric Acid	1002-62-6	C-Source, carboxylic acid	0.220545	0.35782	0.0145452	0.0181032	0.051484	-0.232897	-0.0313829	0.0863726	-0.173383	0.0893327	0.138194	-0.106667	0.00409963	0.0340947	-0.1349	-0.0160137	0.110146	-0.133014	0.0221554	0.0125812	-0.111845	0.0246893	0.0102301	-0.0933107	0.033123	0.0152184	-0.088877	0.0111572	0.00378575	-0.0428428	0.0171395	0.00458899	-0.0358605	0.0174128	0.0080431	-0.00258718
Caproic Acid	10051-44-2	C-Source, carboxylic acid	0.542208	0.12491	0.336208	0.713224	0.0920005	0.462224	0.709973	0.0662611	0.567973	0.410834	0.16811	0.214834	0.654308	0.0388927	0.515308	0.687887	0.0632298	0.570887	0.0596458	0.0099262	-0.0743542	0.0608115	0.0412365	-0.0571885	0.0705575	0.0574993	-0.0514425	0.735852	0.187873	0.681852	0.926368	0.0522987	0.873368	0.935526	0.0533737	0.915526
Citraconic Acid	207-858-7	C-Source, carboxylic acid	0.186986	0.101332	-0.0190138	0.24166	0.132721	-0.00934021	0.255526	0.14742	0.113526	0.176399	0.0577864	-0.0196015	0.26536	0.0271461	0.12636	0.310201	0.0643191	0.193201	0.0813037	0.014646	-0.0526963	0.100447	0.0104006	-0.0175526	0.123212	0.0249476	0.00121209	0.316201	0.0960801	0.262201	0.341629	0.0913714	0.288629	0.38041	0.0832097	0.36041
D,L-Citramalic Acid	6236-10-8	C-Source, carboxylic acid	0.44833	0.125708	0.24233	0.500717	0.0144437	0.249717	0.480907	0.00820505	0.338907	0.33696	0.131999	0.14096	0.483049	0.040529	0.344049	0.48102	0.034984	0.36402	0.0797148	0.0251173	-0.0542852	0.0917999	0.0277339	-0.0262001	0.0943307	0.0395624	-0.0276693	0.122351	0.0536062	0.0683511	0.100355	0.0115808	0.0473548	0.0851577	0.0321478	0.0651577
D-Glucosamine	66-84-2	C-Source, carbohydrate	0.122942	0.135158	-0.0830582	0.327291	0.0535441	0.0762912	0.441655	0.105843	0.299655	0.081352	0.180266	-0.114648	0.458405	0.345484	0.319405	0.652557	0.269437	0.535557	0.467388	0.124939	0.333388	0.624691	0.234698	0.506691	0.695063	0.201948	0.573063	0.0913534	0.0506124	0.0373534	0.114349	0.043943	0.0613489	0.130678	0.113383	0.110678
2-Hydroxybenzoic Acid	54-21-7	C-Source, carboxylic acid	0.125529	0.181958	-0.0804713	0.0398909	0.0186277	-0.211109	0.0416069	0.0152712	-0.100393	0.0846516	0.0745578	-0.111348	0.0671897	0.0377187	-0.0718103	0.0934626	0.0220079	-0.0235374	0.00990878	0.0350326	-0.124091	0.0383051	0.0175954	-0.0796949	0.073392	0.0904494	-0.048608	-0.00942704	0.0351122	-0.063427	0.0120094	0.0235584	-0.0409906	0.00447804	0.00942175	-0.015522
4-Hydroxybenzoic Acid	114-63-6	C-Source, carboxylic acid	0.46474	0.0753198	0.25874	0.605338	0.160151	0.354338	0.646633	0.135165	0.504633	0.337536	0.168727	0.141536	0.600438	0.0564765	0.461438	0.68756	0.046304	0.57056	0.748525	0.0980107	0.614525	0.889354	0.106129	0.771354	0.934531	0.0643542	0.812531	0.503872	0.102632	0.449872	0.686385	0.327744	0.633385	0.784751	0.190103	0.764751
b-Hydroxybutyric Acid	150-83-4	C-Source, carboxylic acid	0.423589	0.207567	0.217589	0.710122	0.0791237	0.459122	0.800666	0.0651371	0.658666	0.430486	0.251521	0.234486	0.847104	0.0842426	0.708104	0.945665	0.0136904	0.828665	0.084164	0.0112421	-0.049836	0.0984867	0.0209074	-0.0195133	0.10191	0.0666186	-0.0200901	1.17096	0.0769374	1.11696	1.34433	0.0440377	1.29133	1.34124	0.10167	1.32124
g-Hydroxybutyric Acid	502-85-2	C-Source, carboxylic acid	0.207484	0.0271606	0.00148415	0.190603	0.0309062	-0.0603967	0.200866	0.0263648	0.0588665	0.160854	0.0520075	-0.035146	0.227647	0.0182906	0.0886466	0.343759	0.0908129	0.226759	0.0706794	0.0171413	-0.0633206	0.108383	0.0217878	-0.00961692	0.0957075	0.0723818	-0.0262925	0.226626	0.085683	0.172626	0.200741	0.0457888	0.147741	0.21764	0.142479	0.19764
2-Oxovaleric Acid	1821-02-9	C-Source, carboxylic acid	0.543008	0.187149	0.337008	0.586858	0.0470603	0.335858	0.636559	0.025788	0.494559	0.281668	0.18417	0.0856682	0.506269	0.173984	0.367269	0.640316	0.183468	0.523316	0.0570622	0.00719567	-0.0769378	0.0972876	0.0450109	-0.0207124	0.0666682	0.0503443	-0.0553318	0.104691	0.0917038	0.0506905	0.215108	0.178295	0.162108	0.263756	0.210008	0.243756
Itaconic Acid	97-65-4	C-Source, carboxylic acid	0.660433	0.479418	0.454433	0.986992	0.113695	0.735992	1.01861	0.111591	0.876609	0.178611	0.0254701	-0.0173886	0.251241	0.0549934	0.112241	0.247046	0.0938886	0.130046	0.0128618	0.0388713	-0.121138	0.112823	0.0449135	-0.00517741	0.0944749	0.0344731	-0.0275251	0.33677	0.0636824	0.28277	0.445814	0.0283237	0.392814	0.461708	0.0438375	0.441708
5-Keto-D-Gluconic Acid	91446-96-7	C-Source, carboxylic acid	0.267642	0.195983	0.0616422	0.41012	0.122759	0.15912	0.469825	0.150778	0.327825	0.281748	0.25015	0.0857478	0.213124	0.126283	0.0741236	0.225166	0.177257	0.108166	0.107266	0.0340625	-0.0267336	0.143167	0.0990083	0.0251668	-0.0510114	0.119378	-0.173011	0.103225	0.085623	0.0492247	-0.0184335	0.0778343	-0.0714335	-0.0808458	0.18737	-0.100846
D-Lactic Acid Methyl Ester	17392-83-5	C-Source, ester	0.359261	0.172045	0.153261	0.680478	0.360145	0.429478	0.746829	0.441485	0.604829	0.336376	0.250827	0.140376	0.662504	0.273462	0.523504	0.584401	0.252925	0.467401	0.14617	0.0624739	0.0121699	0.120909	0.0818831	0.00290945	0.180596	0.103284	0.0585958	0.0819897	0.00675344	0.0279897	0.0943298	0.0534186	0.0413298	0.107345	0.0264104	0.0873449
Malonic Acid	26522-85-0	C-Source, carboxylic acid	0.536274	0.130848	0.330274	0.599463	0.0200498	0.348463	0.650558	0.00411227	0.508558	0.313454	0.134294	0.117454	0.556683	0.118296	0.417683	0.62464	0.0858647	0.50764	0.0823191	0.0254177	-0.0516809	0.0835463	0.0566235	-0.0344537	0.07899	0.058948	-0.04301	0.0874211	0.0499993	0.0334211	0.0927263	0.0308238	0.0397263	0.0814046	0.0511309	0.0614046
Melibionic Acid	70803-54-2	C-Source, oligosaccharide	0.883749	0.252123	0.677749	1.08673	0.105078	0.835728	1.06495	0.107263	0.922946	0.142773	0.0576642	-0.0532273	0.306918	0.205086	0.167918	0.306447	0.216689	0.189447	0.0918911	0.0246193	-0.0421089	0.0902472	0.0569268	-0.0277528	0.108224	0.0561807	-0.0137757	0.100434	0.0629168	0.0464342	0.11641	0.0236145	0.0634103	0.0852048	0.0487799	0.0652048
Oxalic Acid	62-76-0 144-62-7	C-Source, carboxylic acid	0.198353	0.0575783	-0.00764739	0.228557	0.106425	-0.0224433	0.22487	0.0930825	0.0828701	0.124038	0.06025	-0.0719617	0.175375	0.0441925	0.0363754	0.189286	0.0542158	0.0722862	0.072596	0.027481	-0.061404	0.0633375	0.0422975	-0.0546625	0.0779616	0.0606843	-0.0440384	0.122033	0.0705614	0.0680331	0.151778	0.0580644	0.0987781	0.143526	0.0163155	0.123526
Oxalomalic Acid	89304-26-7	C-Source, carboxylic acid	0.305686	0.201069	0.0996859	0.278858	0.074133	0.027858	0.271468	0.0981097	0.129468	0.141163	0.0815575	-0.0548372	0.25893	0.0220333	0.11993	0.274869	0.0430065	0.157869	0.0794863	0.0282987	-0.0545137	0.0964924	0.0310267	-0.0215076	0.111487	0.0674966	-0.0105127	0.0458568	0.0399176	-0.00814325	0.0725442	0.0118083	0.0195442	0.0693391	0.0521526	0.0493391
Quinic Acid	77-95-2	C-Source, carboxylic acid	0.505734	0.147693	0.299734	0.777051	0.0995881	0.526051	0.801076	0.123792	0.659076	0.521048	0.366498	0.325048	0.732337	0.173415	0.593337	0.769955	0.105391	0.652955	0.931337	0.0239045	0.797337	0.985755	0.102975	0.867755	0.995517	0.117676	0.873517	0.0694295	0.0507765	0.0154295	0.0994195	0.0339492	0.0464195	0.0866545	0.056118	0.0666545
D-Ribono-1,4-Lactone	5336-08-3	C-Source, carboxylic acid	0.208001	0.19623	0.0020014	0.228407	0.101333	-0.0225926	0.227966	0.103071	0.0859662	0.173588	0.0690401	-0.0224121	0.223021	0.0759581	0.0840211	0.282659	0.0418041	0.165659	0.0629271	0.0240434	-0.0710729	0.0842721	0.0114302	-0.0337279	0.100296	0.0506207	-0.0217044	0.0653082	0.0294773	0.0113082	0.0924818	0.00710152	0.0394818	0.105664	0.051723	0.0856642
Sebacic Acid	111-20-6	C-Source, carboxylic acid	0.78212	0.609741	0.57612	1.07392	0.329138	0.822916	1.06523	0.281289	0.923234	0.504349	0.288379	0.308349	0.923673	0.0487699	0.784673	1.07529	0.117043	0.958291	0.0106078	0.0441764	-0.123392	0.0635494	0.00863406	-0.0544506	0.089039	0.0641823	-0.032961	0.963456	0.105673	0.909456	1.08087	0.0910069	1.02787	1.07138	0.0628122	1.05138
Sorbic Acid	110-44-1	C-Source, carboxylic acid	0.0816717	0.0797906	-0.124328	0.0678749	0.0549058	-0.183125	0.167446	0.0684903	0.0254462	0.0767211	0.0794134	-0.119279	0.265351	0.145213	0.126351	0.349009	0.0963138	0.232009	0.0197441	0.003129	-0.114256	0.0285805	0.00451669	-0.0894195	0.0488205	0.033681	-0.0731795	-0.00774118	0.0306436	-0.0617412	0.0160644	0.010173	-0.0369356	0.0228097	0.0174223	0.0028097
Succinamic Acid	638-32-4	C-Source, carboxylic acid	0.247229	0.00548677	0.0412292	0.33675	0.0685714	0.0857497	0.381694	0.0494641	0.239694	0.219631	0.0897074	0.0236309	0.331922	0.0990191	0.192922	0.410551	0.0982863	0.293551	0.132964	0.0430912	-0.00103594	0.192128	0.0327631	0.0741284	0.176494	0.115335	0.054494	0.987251	0.0765194	0.933251	1.14795	0.0622251	1.09495	1.01499	0.115017	0.994991
D-Tartaric Acid	57341-16-9	C-Source, carboxylic acid	0.20565	0.121854	-0.000350232	0.241987	0.0477776	-0.00901337	0.248944	0.0756442	0.106944	0.161438	0.072628	-0.0345623	0.241658	0.0256003	0.102658	0.263699	0.0295003	0.146699	0.0785286	0.0239268	-0.0554714	0.118249	0.0305704	0.000249161	0.0848217	0.071891	-0.0371783	0.102034	0.0373283	0.0480343	0.109744	0.0694742	0.0567444	0.119692	0.0939698	0.0996918
L-Tartaric Acid	6106-24-7	C-Source, carboxylic acid	0.471205	0.17407	0.265205	0.6401	0.0779099	0.3891	0.569041	0.12176	0.427041	0.434297	0.259774	0.238297	0.642599	0.176899	0.503599	0.572206	0.147825	0.455206	0.0776333	0.0439025	-0.0563667	0.104258	0.0638157	-0.0137422	0.0304371	0.0245978	-0.0915629	0.107993	0.0821846	0.0539926	0.0268115	0.0208691	-0.0261885	-0.00452373	0.117697	-0.0245237
Acetamide	60-35-5	C-Source, amide	0.239322	0.0560176	0.0333222	0.291591	0.0607119	0.0405906	0.261778	0.106707	0.119778	0.176649	0.0337677	-0.0193506	0.293414	0.189137	0.154414	0.278966	0.208631	0.161966	0.0792469	0.0216267	-0.0547531	0.0485797	0.037311	-0.0694203	0.0825812	0.0256615	-0.0394188	0.0548128	0.0115524	0.000812831	0.0680155	0.0277873	0.0150155	0.0517198	0.0150969	0.0317198
L-Alaninamide	33208-99-0	C-Source, amide	0.26513	0.0975349	0.0591299	0.423543	0.164031	0.172543	0.54101	0.213458	0.39901	0.241654	0.0799825	0.0456536	0.344466	0.0373044	0.205466	0.432841	0.0515476	0.315841	0.105932	0.0558961	-0.028068	0.100872	0.083994	-0.0171285	0.116137	0.100883	-0.00586295	0.130868	0.0836354	0.0768679	0.0967376	0.0466286	0.0437376	0.102886	0.0361724	0.082886
N-Acetyl-L-Glutamic Acid	1188-37-0	C-Source, amino acid	0.226124	0.004488	0.0201237	0.278352	0.0442396	0.0273523	0.274526	0.0295829	0.132526	0.136733	0.0655068	-0.0592672	0.191077	0.0181997	0.0520773	0.208548	0.0182891	0.0915485	0.0784354	0.0194788	-0.0555646	0.0855068	0.0614039	-0.0324932	0.125948	0.0752641	0.00394764	0.479339	0.0791538	0.425339	0.516428	0.181237	0.463428	0.563602	0.26707	0.543602
L-Arginine	1119-34-2	C-Source, amino acid	0.532641	0.204055	0.326641	0.776524	0.0234135	0.525524	0.852442	0.0867312	0.710442	0.337481	0.14092	0.141481	0.638135	0.177905	0.499135	0.716802	0.163733	0.599802	0.0892357	0.044761	-0.0447643	0.098912	0.0655203	-0.019088	0.115157	0.0657884	-0.00684252	0.0568706	0.0507739	0.00287057	0.0644736	0.00124551	0.0114736	0.0643997	0.0235046	0.0443997
Glycine	6000-43-7	C-Source, amino acid	0.332707	0.296336	0.126707	0.318343	0.187527	0.0673433	0.372735	0.237845	0.230735	0.309651	0.108777	0.113651	0.489161	0.0665843	0.350161	0.501707	0.0340522	0.384707	0.0600191	0.0287544	-0.0739809	0.0638159	0.0336958	-0.0541841	0.0903288	0.0450277	-0.0316712	-0.0123712	0.0193461	-0.0663712	0.00875537	0.0141332	-0.0442446	0.00918434	0.00300595	-0.0108157
L-Histidine	5934-29-2	C-Source, amino acid	0.225594	0.248633	0.0195939	0.12133	0.0343219	-0.12967	0.117735	0.0377289	-0.0242651	0.178657	0.0920193	-0.0173431	0.209014	0.128428	0.0700145	0.224358	0.125193	0.107358	0.082812	0.0446392	-0.051188	0.0876192	0.0413328	-0.0303808	0.110296	0.0506079	-0.0117044	0.309339	0.128134	0.255339	0.367921	0.0868893	0.314921	0.385776	0.122559	0.365776
L-Homoserine	672-15-1	C-Source, amino acid	0.180578	0.147303	-0.0254217	0.173018	0.0476281	-0.0779816	0.211962	0.0378819	0.0699617	0.158776	0.0306906	-0.0372244	0.203357	0.0997178	0.0643572	0.292506	0.13078	0.175506	0.0734627	0.0314846	-0.0605373	0.0830903	0.0175837	-0.0349097	0.109842	0.0193348	-0.012158	0.0895973	0.0533658	0.0355973	0.139485	0.0226169	0.0864848	0.155344	0.109173	0.135344
Hydroxy-L-Proline	51-35-4	C-Source, amino acid	0.179438	0.0916176	-0.0265617	0.208092	0.101274	-0.0429083	0.204159	0.119705	0.0621588	0.186306	0.0940579	-0.00969357	0.23863	0.096015	0.0996298	0.249181	0.0920539	0.132181	0.0910301	0.0362836	-0.0429699	0.123379	0.0157197	0.00537878	0.116648	0.0614939	-0.0053522	0.0547321	0.0631777	0.000732132	0.0623576	0.0223369	0.0093576	0.0630856	0.0278047	0.0430856
L-Isoleucine	73-32-5	C-Source, amino acid	0.389913	0.0814446	0.183913	0.568797	0.0470208	0.317797	0.650764	0.045803	0.508764	0.371616	0.207146	0.175616	0.619711	0.159921	0.480711	0.793818	0.135778	0.676818	0.0221485	0.0200931	-0.111851	0.0853578	0.0314358	-0.0326422	0.0876022	0.0674706	-0.0343978	0.352062	0.260009	0.298062	0.390855	0.0171356	0.337855	0.401209	0.0265554	0.381209
L-Leucine	61-90-5	C-Source, amino acid	0.501934	0.156815	0.295934	0.479505	0.10074	0.228505	0.531604	0.13929	0.389604	0.274238	0.074642	0.0782384	0.642	0.256566	0.503	0.728222	0.311259	0.611222	0.0939512	0.0423614	-0.0400488	0.11663	0.0232634	-0.00136977	0.109597	0.0710211	-0.0124027	0.498048	0.138967	0.444048	0.626912	0.0917466	0.573912	0.659905	0.10697	0.639905
L-Lysine	657-27-2	C-Source, amino acid	0.353317	0.185313	0.147317	0.279563	0.0327018	0.0285628	0.306339	0.0431702	0.164339	0.200762	0.0998803	0.00476158	0.240453	0.101212	0.101453	0.25666	0.0895359	0.13966	0.0844556	0.0362914	-0.0495444	0.0777287	0.0223785	-0.0402713	0.0996344	0.0963447	-0.0223656	0.103024	0.0735511	0.0490238	0.0805362	0.0185006	0.0275362	0.0874629	0.0418832	0.0674629
L-Methionine	63-68-3	C-Source, amino acid	0.3848	0.28941	0.1788	0.200203	0.104505	-0.0507965	0.193263	0.116227	0.051263	0.201176	0.0675375	0.00517625	0.207554	0.0643793	0.0685537	0.234095	0.101456	0.117095	0.0964589	0.0581162	-0.0375411	0.0947535	0.0688939	-0.0232465	0.0694986	0.0221419	-0.0525014	0.0898097	0.0814865	0.0358097	0.0751504	0.0323907	0.0221504	0.0717205	0.0758136	0.0517205
L-Ornithine	3184-13-2	C-Source, amino acid	0.313237	0.153996	0.107237	0.231543	0.0940634	-0.0194569	0.143466	0.214179	0.00146582	0.178084	0.0697392	-0.0179158	0.15021	0.0567185	0.0112099	0.0611036	0.247271	-0.0558964	0.111202	0.0615866	-0.0227982	0.0860094	0.0627261	-0.0319906	0.162722	0.136575	0.040722	0.0657601	0.0047559	0.0117601	0.0723107	0.01687	0.0193107	0.039831	0.0476956	0.019831
L-Phenylalanine	63-91-2	C-Source, amino acid	0.375668	0.234497	0.169668	0.293107	0.0523882	0.0421067	0.321928	0.0693447	0.179928	0.234563	0.0255772	0.0385627	0.268932	0.136651	0.129932	0.340509	0.123224	0.223509	0.0986139	0.0422727	-0.0353861	-0.00441707	0.0627744	-0.122417	0.0482304	0.0732846	-0.0737696	0.596993	0.0355847	0.542993	0.551014	0.0123038	0.498014	0.405588	0.0419164	0.385588
L-Pyroglutamic Acid	98-79-3	C-Source, amino acid	0.626494	0.0908248	0.420494	0.775701	0.199172	0.524701	0.786069	0.223189	0.644069	0.517215	0.345471	0.321215	0.932254	0.189244	0.793254	0.978974	0.122018	0.861974	0.983927	0.022538	0.849927	1.00811	0.104946	0.890108	1.00635	0.143047	0.884354	0.713423	0.0665186	0.659423	0.800199	0.262785	0.747199	0.822171	0.264474	0.802171
L-Valine	72-18-4	C-Source, amino acid	0.59715	0.01814	0.39115	0.825522	0.125966	0.574522	0.925109	0.160702	0.783109	0.408769	0.235699	0.212769	0.553874	0.431305	0.414874	0.718168	0.335316	0.601168	0.059435	0.0207344	-0.074565	0.0837392	0.0506364	-0.0342608	0.123676	0.07424	0.0016761	0.167868	0.141561	0.113868	0.149302	0.1015	0.0963016	0.189536	0.0961233	0.169536
D,L-Carnitine	461-05-2	C-Source, carboxylic acid	0.370935	0.104124	0.164935	0.661295	0.111853	0.410295	0.742849	0.128417	0.600849	0.280167	0.0606808	0.0841665	0.496011	0.362474	0.357011	0.622412	0.228669	0.505412	0.0722701	0.0352382	-0.0617299	0.0800086	0.0553164	-0.0379914	0.124159	0.0693015	0.00215921	0.048314	0.0589227	-0.00568604	0.0644424	0.0049684	0.0114424	0.0574683	0.0184957	0.0374683
Sec-Butylamine	13952-84-6	C-Source, amine	0.17668	0.101862	-0.0293201	0.190935	0.0960193	-0.0600654	0.200285	0.0905897	0.0582848	0.210294	0.069994	0.0142943	0.22377	0.063523	0.08477	0.223494	0.0502394	0.106494	0.0951101	0.0390151	-0.0388899	0.0886007	0.0640284	-0.0293993	0.152021	0.0675433	0.0300212	0.0526892	0.0188466	-0.00131082	0.064385	0.0150933	0.011385	0.0589997	0.0132607	0.0389997
D,L-Octopamine	770-05-8	C-Source, amine	0.346629	0.0315858	0.140629	0.335455	0.0313374	0.0844551	0.312126	0.0535718	0.170126	0.254732	0.0687692	0.0587316	0.304678	0.0619753	0.165678	0.325782	0.0757611	0.208782	0.0803866	0.031386	-0.0536134	0.109475	0.0268746	-0.008525	0.161012	0.0545081	0.0390123	0.0678516	0.0275599	0.0138516	0.056046	0.0142	0.00304602	0.0539091	0.00895155	0.0339091
Putrescine	333-93-7	C-Source, amine	0.898555	0.182264	0.692555	0.94229	0.125732	0.69129	0.956492	0.129519	0.814492	0.454825	0.22212	0.258825	0.809616	0.0812543	0.670616	0.905292	0.0769894	0.788292	0.146747	0.052268	0.0127468	0.0906912	0.0597078	-0.0273088	0.115653	0.0864982	-0.00634704	0.0969855	0.0462287	0.0429855	0.102003	0.0327901	0.0490025	0.104308	0.0483077	0.0843081
Dihydroxyacetone	96-26-4	C-Source, alcohol	0.0674954	0.0211706	-0.138505	0.0437936	0.0333548	-0.207206	0.0468524	0.0287755	-0.0951476	0.0176592	0.0683245	-0.178341	0.0502296	0.0229553	-0.0887704	0.0549789	0.0434277	-0.0620211	0.042146	0.0313644	-0.091854	0.0297815	0.0106732	-0.0882185	0.0446166	0.0241765	-0.0773834	0.0297632	0.0289807	-0.0242368	0.034688	0.0136418	-0.018312	0.027407	0.00669267	0.00740695
2,3-Butanediol	513-85-9	C-Source, alcohol	0.356147	0.0248007	0.150147	0.375999	0.0471359	0.124999	0.378571	0.039903	0.236571	0.210256	0.118213	0.0142563	0.276104	0.148151	0.137104	0.354153	0.0440477	0.237153	0.178399	0.040086	0.044399	0.150778	0.0851575	0.0327778	0.188246	0.127349	0.0662464	0.113445	0.0657071	0.0594448	0.0741639	0.029211	0.0211639	0.0720398	0.0415541	0.0520398
2,3-Butanone	431-03-8	C-Source, alcohol	0.29338	0.227827	0.0873802	0.153788	0.0898851	-0.0972123	0.136543	0.0507858	-0.00545712	0.169047	0.0587306	-0.0269531	0.14601	0.0789337	0.00700968	0.0970013	0.0315041	-0.0199987	0.115519	0.0632867	-0.0184811	0.10235	0.0838764	-0.0156505	0.201126	0.102639	0.0791262	0.0152413	0.0689755	-0.0387587	0.0506976	0.0246967	-0.00230238	0.0386813	0.0230404	0.0186813
3-Hydroxy 2-Butanone	513-86-0	C-Source, alcohol	0.34231	0.0704152	0.13631	0.262802	0.13486	0.0118022	0.139456	0.235025	-0.00254394	0.220168	0.0666672	0.0241675	0.209969	0.0803779	0.0709687	0.0378837	0.233252	-0.0791163	0.141695	0.0588784	0.00769547	0.143519	0.0744017	0.0255188	0.0547697	0.0213958	-0.0672303	0.11388	0.0900719	0.0598801	0.0563844	0.0122444	0.00338442	0.0101178	0.110852	-0.00988218

## Sheet: ranked_opacus
compound	CAS	MOA	cmpd norm opacus 44hr	opacus 44hr std dev	backsub opacus 44hr	cmpd norm opacus 72hr	opacus 72hr std dev	backsub opacus 72hr	cmpd norm opacus 96hr	opacus 96hr std dev	backsub opacus 96hr	cmpd norm rha1 44hr	rha1 44hr std dev	backsub RHA1 44hr	avg rha1 72hr	rha1 72hr std dev	backsub RHA1 72hr	cmpd norm rha1 96hr	rha1 std dev 96hr	backsub RHA1 96hr	cmpd norm coryne 44hr	std dev coryne 44hr	backsub coryne 44hr	cmpd norm coryne 72hr	std dev coryne 72hr	backsub coryne 72hr	cmpd norm coryne 96hr	std dev	backsub coryne 96hr	cmpd norm reut 44hr	std dev reut 44hr	backsub reut 44hr	cmpd norm reut 72hr	std dev reut 72hr	backsub reut 72hr	cmpd norm reut 96hr	std dev reut 96hr	backsub reut 96hr
g-Amino-N-Butyric Acid	56-12-2	C-Source, carboxylic acid	0.713929	0.130683	0.507929	0.996195	0.0761469	0.745195	1.09641	0.0483428	0.954411	0.373987	0.184292	0.177987	0.827785	0.134407	0.688785	0.927477	0.150536	0.810477	1.04183	0.157654	0.907835	1.15428	0.0415584	1.03628	1.20057	0.120674	1.07857	0.173282	0.0747185	0.119282	0.159987	0.054241	0.106987	0.167264	0.108423	0.147264
Turanose	547-25-1	C-Source, oligosaccharide	0.801453	0.296254	0.595453	0.984362	0.195711	0.733362	1.07829	0.171382	0.936286	0.538612	0.411414	0.342612	0.951125	0.239133	0.812125	1.01941	0.142451	0.902408	0.014256	0.04289	-0.119744	0.0727305	0.0140565	-0.0452695	0.0730513	0.0730445	-0.0489487	0.00995318	0.107253	-0.0440468	0.0744522	0.00504828	0.0214522	0.061534	0.0513916	0.041534
D-Fructose	57-48-7	C-Source, carbohydrate	0.752897	0.134349	0.546897	0.997529	0.104425	0.746529	1.07079	0.0813354	0.928789	0.633961	0.0855054	0.437961	0.838531	0.221323	0.699531	0.768937	0.646366	0.651937	0.507239	0.338134	0.373239	0.558394	0.380773	0.440394	0.586565	0.442029	0.464565	0.776382	0.171861	0.722382	0.88562	0.0739867	0.83262	0.919291	0.0257022	0.899291
Stachyose	470-55-310094-58-3	C-Source, oligosaccharide	0.668705	0.144325	0.462705	0.971473	0.0547679	0.720473	1.06855	0.0583101	0.926548	0.157856	0.0785594	-0.038144	0.261031	0.14092	0.122031	0.285059	0.136965	0.168059	0.091929	0.0290864	-0.042071	0.111995	0.0265459	-0.0060046	0.119837	0.073594	-0.00216341	0.0825288	0.0678486	0.0285288	0.0775065	0.0169214	0.0245065	0.0702124	0.0396185	0.0502124
Sebacic Acid	111-20-6	C-Source, carboxylic acid	0.78212	0.609741	0.57612	1.07392	0.329138	0.822916	1.06523	0.281289	0.923234	0.504349	0.288379	0.308349	0.923673	0.0487699	0.784673	1.07529	0.117043	0.958291	0.0106078	0.0441764	-0.123392	0.0635494	0.00863406	-0.0544506	0.089039	0.0641823	-0.032961	0.963456	0.105673	0.909456	1.08087	0.0910069	1.02787	1.07138	0.0628122	1.05138
Melibionic Acid	70803-54-2	C-Source, oligosaccharide	0.883749	0.252123	0.677749	1.08673	0.105078	0.835728	1.06495	0.107263	0.922946	0.142773	0.0576642	-0.0532273	0.306918	0.205086	0.167918	0.306447	0.216689	0.189447	0.0918911	0.0246193	-0.0421089	0.0902472	0.0569268	-0.0277528	0.108224	0.0561807	-0.0137757	0.100434	0.0629168	0.0464342	0.11641	0.0236145	0.0634103	0.0852048	0.0487799	0.0652048
N-Acetyl-D-Glucosamine	7512-17-6	C-Source, carbohydrate	0.644256	0.0386624	0.438256	0.910828	0.0311557	0.659828	1.03919	0.0407866	0.897191	0.677159	0.0593816	0.481159	0.76828	0.261265	0.62928	0.669958	0.481171	0.552958	0.11877	0.060965	-0.0152304	0.136193	0.0705441	0.0181934	0.140927	0.0135592	0.0189265	0.34599	0.111424	0.29199	0.416533	0.126737	0.363533	0.434321	0.106958	0.414321
m-Inositol	87-89-8	C-Source, carbohydrate	0.765625	0.146781	0.559625	0.948309	0.141019	0.697309	1.02383	0.166879	0.881829	0.780682	0.21648	0.584682	1.02738	0.161034	0.888383	0.727065	0.587666	0.610065	1.17579	0.0269904	1.04179	1.28728	0.0648377	1.16928	1.27944	0.0886872	1.15744	0.111606	0.0719834	0.0576064	0.0808263	0.0497192	0.0278263	0.104004	0.0618765	0.0840039
Itaconic Acid	97-65-4	C-Source, carboxylic acid	0.660433	0.479418	0.454433	0.986992	0.113695	0.735992	1.01861	0.111591	0.876609	0.178611	0.0254701	-0.0173886	0.251241	0.0549934	0.112241	0.247046	0.0938886	0.130046	0.0128618	0.0388713	-0.121138	0.112823	0.0449135	-0.00517741	0.0944749	0.0344731	-0.0275251	0.33677	0.0636824	0.28277	0.445814	0.0283237	0.392814	0.461708	0.0438375	0.441708
L-Rhamnose	3615-41-6	C-Source, carbohydrate	0.684391	0.027476	0.478391	0.918858	0.0766395	0.667858	0.992599	0.049779	0.850599	0.689547	0.182373	0.493547	0.875211	0.163994	0.736211	0.591993	0.520999	0.474993	0.153496	0.0696798	0.0194955	0.169705	0.0662247	0.0517048	0.175228	0.0465422	0.0532276	0.0928151	0.0466668	0.0388151	0.0979926	0.0205251	0.0449926	0.0630815	0.0462783	0.0430815
Palatinose	13718-94-0	C-Source, oligosaccharide	0.546052	0.343677	0.340052	0.897157	0.037277	0.646157	0.991534	0.0775925	0.849534	0.417015	0.22641	0.221015	0.695613	0.202326	0.556613	0.788624	0.193604	0.671624	0.0933297	0.0115745	-0.0406703	0.122446	0.0600709	0.00444601	0.00876827	0.0400865	-0.113232	0.0919397	0.0672907	0.0379397	0.0246538	0.0182143	-0.0283462	-0.0481102	0.0981145	-0.0681102
Maltotriose	1109-28-0	C-Source, oligosaccharide	0.674659	0.0727541	0.468659	0.879754	0.0643191	0.628754	0.98203	0.0382663	0.84003	0.745618	0.0902992	0.549618	0.906891	0.175657	0.767891	0.629696	0.506172	0.512696	0.997547	0.329572	0.863547	0.970275	0.256396	0.852275	0.961826	0.266501	0.839826	0.115532	0.0289534	0.0615317	0.132717	0.0577401	0.0797168	0.119496	0.0808369	0.099496
D-Raffinose	17629-30-0	C-Source, carbohydrate	0.648884	0.0430025	0.442884	0.855414	0.089403	0.604414	0.972393	0.0454699	0.830393	0.180052	0.0647717	-0.0159478	0.209622	0.106296	0.070622	0.228828	0.0842856	0.111828	0.102356	0.0349109	-0.0316441	0.0883712	0.0576301	-0.0296288	0.118962	0.0841796	-0.00303781	0.0633797	0.0200434	0.0093797	0.070632	0.0118965	0.017632	0.0710851	0.0351413	0.0510851
D-Sorbitol	50-70-4	C-Source, carbohydrate	0.679001	0.123183	0.473001	0.881556	0.133826	0.630556	0.971427	0.0923638	0.829427	0.611123	0.17387	0.415123	0.60669	0.356186	0.46769	0.409577	0.326103	0.292577	0.145734	0.0502373	0.0117339	0.145248	0.0366466	0.0272484	0.146709	0.0333622	0.0247092	0.0679878	0.00445746	0.0139878	0.0710304	0.0230681	0.0180304	0.0781616	0.0427012	0.0581616
m-Hydroxyphenyl Acetic Acid	621-37-4	C-Source, carboxylic acid	0.680028	0.0844744	0.474028	0.879792	0.0175095	0.628792	0.963539	0.105729	0.821539	0.637212	0.190706	0.441212	0.630861	0.40272	0.491861	0.470646	0.337465	0.353646	0.127746	0.0628125	-0.00625388	0.121495	0.0738009	0.00349456	0.171001	0.0798983	0.049001	0.472751	0.0488838	0.418751	0.483967	0.112878	0.430967	0.366947	0.184328	0.346947
D-Melibiose	585-99-9	C-Source, oligosaccharide	0.665745	0.0687298	0.459745	0.86855	0.0389585	0.61755	0.95908	0.0800647	0.81708	0.235629	0.119849	0.0396293	0.149326	0.157652	0.0103265	0.0830529	0.0341367	-0.0339471	0.132043	0.0369303	-0.00195684	0.141802	0.0346422	0.0238018	0.090868	0.0114991	-0.031132	0.093817	0.0547397	0.039817	0.0911211	0.0291909	0.0381211	0.0598604	0.0353058	0.0398604
L-Alanine	56-41-7	C-Source, amino acid	0.667481	0.0294487	0.461481	0.860213	0.0831129	0.609213	0.958943	0.138498	0.816943	0.57664	0.0996864	0.38064	0.591795	0.207808	0.452795	0.512475	0.402251	0.395475	0.108053	0.0772206	-0.0259467	0.11245	0.0708189	-0.00555039	0.146316	0.0520234	0.024316	0.380635	0.0965653	0.326635	0.54229	0.0164115	0.48929	0.596673	0.0809941	0.576673
D-Melezitose	10030-67-8	C-Source, oligosaccharide	0.573926	0.202079	0.367926	0.847516	0.0639093	0.596516	0.958742	0.05538	0.816742	0.370804	0.245123	0.174804	0.652878	0.155697	0.513878	0.75726	0.233392	0.64026	0.104656	0.0403014	-0.0293437	0.122159	0.038698	0.00415852	0.127502	0.0793526	0.00550167	0.0406601	0.0143067	-0.0133399	0.0555391	0.0369532	0.00253911	0.0586791	0.0610279	0.0386791
Tyramine	60-19-5	C-Source, amine	0.536493	0.109065	0.330493	0.813817	0.148941	0.562817	0.95669	0.100576	0.81469	0.554754	0.107074	0.358754	0.997784	0.256218	0.858784	0.748385	0.596631	0.631385	0.137172	0.0595575	0.0031724	0.0973168	0.0817311	-0.0206832	0.164942	0.0635743	0.0429421	0.0544146	0.0186297	0.000414584	0.0476176	0.0321129	-0.00538242	0.0416263	0.0159739	0.0216263
Putrescine	333-93-7	C-Source, amine	0.898555	0.182264	0.692555	0.94229	0.125732	0.69129	0.956492	0.129519	0.814492	0.454825	0.22212	0.258825	0.809616	0.0812543	0.670616	0.905292	0.0769894	0.788292	0.146747	0.052268	0.0127468	0.0906912	0.0597078	-0.0273088	0.115653	0.0864982	-0.00634704	0.0969855	0.0462287	0.0429855	0.102003	0.0327901	0.0490025	0.104308	0.0483077	0.0843081
a-Hydroxybutyric Acid	19054-57-0	C-Source, carboxylic acid	0.532544	0.0292151	0.326544	0.810574	0.107812	0.559574	0.956003	0.0876212	0.814003	0.520416	0.0772393	0.324416	0.839727	0.190265	0.700727	0.651211	0.52375	0.534211	0.288495	0.0527182	0.154495	0.331617	0.0430298	0.213617	0.449333	0.104716	0.327333	0.308048	0.222337	0.254048	0.310555	0.102779	0.257555	0.463774	0.147374	0.443774
a-D-Glucose	50-99-7	C-Source, carbohydrate	0.658288	0.102046	0.452288	0.874234	0.0842209	0.623234	0.955425	0.0944594	0.813425	0.803672	0.210974	0.607672	0.984898	0.13211	0.845898	0.686815	0.530808	0.569815	1.02044	0.136803	0.886439	1.01032	0.14223	0.89232	1.05999	0.149165	0.937993	0.111089	0.0477657	0.0570894	0.146211	0.0709666	0.0932112	0.107202	0.044226	0.0872015
Lactulose	4618-18-2	C-Source, oligosaccharide	0.554043	0.0948179	0.348043	0.806146	0.0328785	0.555146	0.944687	0.0431012	0.802687	0.310983	0.102727	0.114983	0.280371	0.06435	0.141371	0.244092	0.179327	0.127092	0.139116	0.0463183	0.00511588	0.164197	0.0333767	0.0461973	0.147841	0.0341713	0.0258407	0.12469	0.0472234	0.0706898	0.138875	0.0581922	0.0858748	0.133228	0.0877187	0.113228
Ala-Gly	687-69-4	C-Source, amino acid	0.427529	0.13268	0.221529	0.684441	0.0853881	0.433441	0.934805	0.0697528	0.792805	0.376964	0.171253	0.180964	0.432732	0.0950425	0.293732	0.420718	0.318933	0.303718	0.162247	0.0510546	0.0282469	0.112451	0.0818922	-0.00554869	0.163625	0.0588202	0.0416248	0.149628	0.0613713	0.0956279	0.129989	0.025359	0.0769888	0.136834	0.0381649	0.116834
D-Galactose	59-23-4	C-Source, carbohydrate	0.583207	0.0476809	0.377207	0.794274	0.0448321	0.543274	0.930933	0.0517836	0.788933	0.240854	0.105056	0.0448538	0.0912363	0.0970673	-0.0477637	0.091983	0.00345426	-0.025017	0.104174	0.0679748	-0.0298257	0.111608	0.0407836	-0.00639225	0.0901848	0.0255369	-0.0318152	0.0848556	0.0098479	0.0308556	0.0610654	0.0270079	0.0080654	0.0791419	0.0750852	0.0591419
D-Mannitol	69-65-8	C-Source, carbohydrate	0.615332	0.0440236	0.409332	0.822637	0.064569	0.571637	0.92952	0.0992797	0.78752	0.59248	0.114878	0.39648	0.838808	0.185583	0.699808	0.634648	0.503773	0.517648	0.167888	0.05768	0.0338877	0.219047	0.0415883	0.101047	0.368733	0.2026	0.246733	0.139292	0.033003	0.0852916	0.0994234	0.00609202	0.0464234	0.0629404	0.0455625	0.0429404
L-Valine	72-18-4	C-Source, amino acid	0.59715	0.01814	0.39115	0.825522	0.125966	0.574522	0.925109	0.160702	0.783109	0.408769	0.235699	0.212769	0.553874	0.431305	0.414874	0.718168	0.335316	0.601168	0.059435	0.0207344	-0.074565	0.0837392	0.0506364	-0.0342608	0.123676	0.07424	0.0016761	0.167868	0.141561	0.113868	0.149302	0.1015	0.0963016	0.189536	0.0961233	0.169536
D-Arabitol	488-82-4	C-Source, carbohydrate	0.673379	0.206885	0.467379	0.805042	0.0458768	0.554042	0.924347	0.0617422	0.782347	0.516749	0.349245	0.320749	0.904319	0.241346	0.765319	1.04759	0.220092	0.930586	1.08437	0.0723832	0.950366	1.13421	0.0547744	1.01621	1.10052	0.0634964	0.978519	0.0774772	0.0654206	0.0234772	0.0812608	0.0310849	0.0282608	0.0725	0.0398409	0.0525
a-D-Lactose	63-42-3	C-Source, oligosaccharide	0.578054	0.0632218	0.372054	0.819294	0.114206	0.568294	0.91804	0.136019	0.77604	0.272643	0.124135	0.0766431	0.228351	0.107558	0.0893506	0.219403	0.175523	0.102403	0.128116	0.042843	-0.00588446	0.151018	0.0326074	0.0330182	0.139974	0.0428286	0.0179744	0.117721	0.0365273	0.063721	0.147463	0.0524967	0.0944628	0.1048	0.0559882	0.0848003
Pyruvic Acid	113-24-6	C-Source, carboxylic acid	0.615419	0.121321	0.409419	0.792126	0.0698218	0.541126	0.911836	0.111551	0.769836	0.600867	0.220998	0.404867	0.804213	0.131339	0.665213	0.68679	0.607586	0.56979	0.535555	0.0680933	0.401555	0.629413	0.0712565	0.511413	0.636725	0.107361	0.514725	0.801885	0.00792055	0.747885	0.754222	0.0306075	0.701222	0.684275	0.0984119	0.664275
a-Methyl-D-Glucoside	3396-99-4	C-Source, carbohydrate	0.588358	0.0940873	0.382358	0.799316	0.0734201	0.548316	0.909902	0.0790335	0.767902	0.406089	0.247173	0.210089	0.829384	0.0913449	0.690384	0.916942	0.099931	0.799942	0.072406	0.0267589	-0.061594	0.0872205	0.0260336	-0.0307795	0.122256	0.00878861	0.000256081	0.0443192	0.012975	-0.00968083	0.0744888	0.011519	0.0214888	0.0592964	0.0507756	0.0392964
L-Aspartic Acid	3792-50-5	C-Source, amino acid	0.709352	0.0322084	0.503352	0.868983	0.147305	0.617983	0.890387	0.174454	0.748387	0.714967	0.178248	0.518967	0.785292	0.0533812	0.646292	0.559288	0.399758	0.442288	0.469389	0.0911024	0.335389	0.692631	0.107162	0.574631	0.77398	0.0718668	0.65198	0.328486	0.0417202	0.274486	0.242893	0.0486864	0.189893	0.182109	0.105378	0.162109
Sucrose	57-50-1	C-Source, oligosaccharide	0.591414	0.0636871	0.385414	0.758877	0.0538439	0.507877	0.885666	0.0887821	0.743666	0.645636	0.130821	0.449636	0.877	0.159651	0.738	0.635543	0.526277	0.518543	0.793997	0.113927	0.659997	0.812775	0.106368	0.694775	0.715765	0.285178	0.593765	0.106108	0.0369787	0.0521082	0.110325	0.0438656	0.0573252	0.145446	0.108218	0.125446
a-Ketobutyric Acid	2013-26-5	C-Source, carboxylic acid	0.504263	0.0237289	0.298263	0.725367	0.0404924	0.474367	0.871525	0.0346996	0.729525	0.476034	0.0728227	0.280034	0.743483	0.162051	0.604483	0.580524	0.527623	0.463524	0.205586	0.0184292	0.0715864	0.285469	0.0184886	0.167469	0.435174	0.176791	0.313174	0.367469	0.16325	0.313469	0.462884	0.105222	0.409884	0.489627	0.0266089	0.469627
D-Galactonic Acid-g-Lactone	2782-07-2	C-Source, carboxylic acid	0.734892	0.0668587	0.528892	0.823965	0.0752088	0.572965	0.86138	0.0902846	0.71938	0.236423	0.146794	0.0404228	0.194263	0.157195	0.0552628	0.211159	0.162632	0.094159	0.10219	0.0149515	-0.0318098	0.0825266	0.0379373	-0.0354734	0.0467528	0.0169242	-0.0752472	0.0747213	0.0176145	0.0207213	0.0825083	0.0526736	0.0295083	0.0875786	0.0646845	0.0675786
Fumaric Acid	17013-01-3	C-Source, carboxylic acid	0.727652	0.0776954	0.521652	0.885242	0.113085	0.634242	0.859831	0.116665	0.717831	0.761772	0.153822	0.565772	0.844598	0.106476	0.705598	0.569248	0.441438	0.452248	0.464258	0.0893677	0.330258	0.75641	0.0567422	0.63841	0.844127	0.0720639	0.722127	0.801529	0.0381126	0.747529	0.767724	0.0949404	0.714724	0.737775	0.164385	0.717775
L-Arginine	1119-34-2	C-Source, amino acid	0.532641	0.204055	0.326641	0.776524	0.0234135	0.525524	0.852442	0.0867312	0.710442	0.337481	0.14092	0.141481	0.638135	0.177905	0.499135	0.716802	0.163733	0.599802	0.0892357	0.044761	-0.0447643	0.098912	0.0655203	-0.019088	0.115157	0.0657884	-0.00684252	0.0568706	0.0507739	0.00287057	0.0644736	0.00124551	0.0114736	0.0643997	0.0235046	0.0443997
a-Methyl-D-Galactoside	3396-99-4	C-Source, carbohydrate	0.532722	0.0651848	0.326722	0.743444	0.101205	0.492444	0.84226	0.090326	0.70026	0.254053	0.13819	0.0580527	0.219883	0.122585	0.080883	0.224964	0.169259	0.107964	0.134697	0.0593195	0.000696636	0.139812	0.04137	0.0218123	0.139184	0.048028	0.0171845	0.11754	0.0521593	0.06354	0.126437	0.0548628	0.073437	0.0905055	0.0255242	0.0705055
D,L-Malic Acid	6915-15-7	C-Source, carboxylic acid	0.692052	0.162937	0.486052	0.793801	0.207916	0.542801	0.838547	0.25925	0.696547	0.649001	0.112532	0.453001	0.706548	0.0924491	0.567548	0.484029	0.344841	0.367029	0.219302	0.078262	0.0853023	0.259134	0.0800657	0.141134	0.301623	0.0620341	0.179623	0.552814	0.0527115	0.498814	0.559645	0.0335315	0.506645	0.583793	0.0961486	0.563793
Methylpyruvate	600-22-6	C-Source, ester	0.623151	0.118784	0.417151	0.74417	0.106375	0.49317	0.830722	0.0994583	0.688722	0.616327	0.159034	0.420327	0.706747	0.137371	0.567747	0.537612	0.41932	0.420612	0.55225	0.138933	0.41825	0.482504	0.115382	0.364504	0.531256	0.0910706	0.409256	0.66156	0.0753704	0.60756	0.634226	0.0406074	0.581226	0.549749	0.0275215	0.529749
a-Ketoglutaric Acid	22202-68-2	C-Source, carboxylic acid	0.639794	0.117287	0.433794	0.828009	0.13027	0.577009	0.817131	0.11192	0.675131	0.681115	0.112768	0.485115	0.862442	0.0404232	0.723442	0.556668	0.476719	0.439668	0.142132	0.0660241	0.00813163	0.0705723	0.0413029	-0.0474277	0.105153	0.0434846	-0.0168474	0.143511	0.117358	0.0895107	0.0787564	0.0144832	0.0257564	0.16548	0.110507	0.14548
D-Gluconic Acid	527-07-1	C-Source, carboxylic acid	0.762089	0.30694	0.556089	0.864331	0.292997	0.613331	0.814199	0.288657	0.672199	0.843209	0.115033	0.647209	0.943352	0.0903288	0.804352	0.653107	0.507803	0.536107	0.984	0.0866523	0.85	0.950037	0.0900889	0.832037	0.921219	0.0724199	0.799219	0.855384	0.156813	0.801384	0.82407	0.124699	0.77107	0.793059	0.0854923	0.773059
Quinic Acid	77-95-2	C-Source, carboxylic acid	0.505734	0.147693	0.299734	0.777051	0.0995881	0.526051	0.801076	0.123792	0.659076	0.521048	0.366498	0.325048	0.732337	0.173415	0.593337	0.769955	0.105391	0.652955	0.931337	0.0239045	0.797337	0.985755	0.102975	0.867755	0.995517	0.117676	0.873517	0.0694295	0.0507765	0.0154295	0.0994195	0.0339492	0.0464195	0.0866545	0.056118	0.0666545
b-Hydroxybutyric Acid	150-83-4	C-Source, carboxylic acid	0.423589	0.207567	0.217589	0.710122	0.0791237	0.459122	0.800666	0.0651371	0.658666	0.430486	0.251521	0.234486	0.847104	0.0842426	0.708104	0.945665	0.0136904	0.828665	0.084164	0.0112421	-0.049836	0.0984867	0.0209074	-0.0195133	0.10191	0.0666186	-0.0200901	1.17096	0.0769374	1.11696	1.34433	0.0440377	1.29133	1.34124	0.10167	1.32124
Succinic Acid	6106-21-4	C-Source, carboxylic acid	0.552865	0.145399	0.346865	0.710361	0.126811	0.459361	0.797815	0.0833463	0.655815	0.615996	0.120269	0.419996	0.512932	0.171829	0.373932	0.459993	0.312765	0.342993	0.63677	0.0194273	0.50277	0.719459	0.130259	0.601459	0.669129	0.102424	0.547129	0.523129	0.0264747	0.469129	0.410849	0.00680739	0.357849	0.391266	0.0409332	0.371266
L-Glutamine	56-85-9	C-Source, amino acid	0.592676	0.0589766	0.386676	0.753915	0.110408	0.502915	0.797446	0.107087	0.655446	0.504877	0.0639657	0.308877	0.470231	0.187513	0.331231	0.35123	0.347378	0.23423	0.814297	0.0938177	0.680297	0.99887	0.0375286	0.88087	0.975101	0.174516	0.853101	0.425443	0.129129	0.371443	0.436065	0.311878	0.383065	0.360854	0.254064	0.340854
D,L-Lactic Acid	312-85-6	C-Source, carboxylic acid	0.573664	0.0487759	0.367664	0.711725	0.0911045	0.460725	0.7911	0.128711	0.6491	0.697145	0.221296	0.501145	0.847892	0.0947024	0.708892	0.56077	0.406557	0.44377	0.782031	0.0573676	0.648031	0.782095	0.0709313	0.664095	0.752916	0.0823975	0.630916	0.808151	0.124274	0.754151	0.672963	0.0845013	0.619963	0.572729	0.188043	0.552729
p-Hydroxyphenyl Acetic Acid	156-38-7	C-Source, carboxylic acid	0.628668	0.031761	0.422668	0.775402	0.0366907	0.524402	0.790273	0.0655378	0.648273	0.576839	0.242197	0.380839	0.862625	0.018384	0.723625	0.517831	0.463523	0.400831	0.0460791	0.06069	-0.0879209	0.0924695	0.05459	-0.0255305	0.142114	0.0651045	0.0201137	0.569891	0.0598076	0.515891	0.706429	0.175025	0.653429	0.397657	0.431626	0.377657
L-Pyroglutamic Acid	98-79-3	C-Source, amino acid	0.626494	0.0908248	0.420494	0.775701	0.199172	0.524701	0.786069	0.223189	0.644069	0.517215	0.345471	0.321215	0.932254	0.189244	0.793254	0.978974	0.122018	0.861974	0.983927	0.022538	0.849927	1.00811	0.104946	0.890108	1.00635	0.143047	0.884354	0.713423	0.0665186	0.659423	0.800199	0.262785	0.747199	0.822171	0.264474	0.802171
b-Methyl-D-Galactoside	1824-94-8	C-Source, carbohydrate	0.524892	0.233201	0.318892	0.66207	0.216063	0.41107	0.785923	0.213757	0.643923	0.175183	0.06862	-0.0208168	0.186447	0.0983402	0.0474473	0.215285	0.0795092	0.098285	0.0925545	0.0312269	-0.0414455	0.0973476	0.068156	-0.0206524	0.105088	0.0795347	-0.0169124	0.0517646	0.00610874	-0.00223545	0.0677867	0.0260841	0.0147867	0.063631	0.0502225	0.043631
Propionic Acid	137-40-6	C-Source, carboxylic acid	0.498696	0.0595623	0.292696	0.72334	0.116118	0.47234	0.772779	0.147721	0.630779	0.558165	0.266545	0.362165	0.755961	0.157435	0.616961	0.557204	0.453013	0.440204	0.437411	0.0953984	0.303411	0.688508	0.0798927	0.570508	0.809893	0.0469214	0.687893	0.524268	0.121669	0.470268	0.721008	0.0662683	0.668008	0.808152	0.099487	0.788152
Butyric Acid	156-54-7	C-Source, carboxylic acid	0.487748	0.224913	0.281748	0.820373	0.0881761	0.569373	0.765272	0.143467	0.623272	0.416536	0.255862	0.220536	0.791388	0.228352	0.652388	0.764411	0.172842	0.647411	0.0805641	0.0370491	-0.0534359	0.103829	0.0342643	-0.0141706	0.0145194	0.0563051	-0.107481	0.862094	0.106894	0.808094	0.760139	0.131088	0.707139	0.542251	0.21435	0.522251
L-Asparagine	70-47-3	C-Source, amino acid	0.635434	0.066828	0.429434	0.690722	0.0819742	0.439722	0.753451	0.132479	0.611451	0.573658	0.109778	0.377658	0.646067	0.126948	0.507067	0.540944	0.414961	0.423944	0.466324	0.096959	0.332324	0.721845	0.0830631	0.603845	0.861245	0.113402	0.739245	0.336972	0.067509	0.282972	0.286646	0.182065	0.233646	0.255122	0.162678	0.235122
D-Lactic Acid Methyl Ester	17392-83-5	C-Source, ester	0.359261	0.172045	0.153261	0.680478	0.360145	0.429478	0.746829	0.441485	0.604829	0.336376	0.250827	0.140376	0.662504	0.273462	0.523504	0.584401	0.252925	0.467401	0.14617	0.0624739	0.0121699	0.120909	0.0818831	0.00290945	0.180596	0.103284	0.0585958	0.0819897	0.00675344	0.0279897	0.0943298	0.0534186	0.0413298	0.107345	0.0264104	0.0873449
D,L-Carnitine	461-05-2	C-Source, carboxylic acid	0.370935	0.104124	0.164935	0.661295	0.111853	0.410295	0.742849	0.128417	0.600849	0.280167	0.0606808	0.0841665	0.496011	0.362474	0.357011	0.622412	0.228669	0.505412	0.0722701	0.0352382	-0.0617299	0.0800086	0.0553164	-0.0379914	0.124159	0.0693015	0.00215921	0.048314	0.0589227	-0.00568604	0.0644424	0.0049684	0.0114424	0.0574683	0.0184957	0.0374683
D-Saccharic Acid	576-42-1	C-Source, carboxylic acid	0.683214	0.127475	0.477214	0.740624	0.106058	0.489624	0.732729	0.125641	0.590729	0.638015	0.137246	0.442015	0.597028	0.304255	0.458028	0.388227	0.333302	0.271227	0.114416	0.0640343	-0.0195841	0.138247	0.0315267	0.0202466	0.0681671	0.0390085	-0.0538329	0.0614048	0.0209123	0.00740484	0.0782462	0.0394514	0.0252462	0.0896231	0.0554817	0.0696231
b-Phenylethylamine	156-28-5	C-Source, amine	0.445161	0.100599	0.239161	0.655461	0.0983039	0.404461	0.722111	0.102066	0.580111	0.503918	0.0511284	0.307918	0.561505	0.0725068	0.422505	0.342884	0.252901	0.225884	0.135306	0.0624366	0.00130583	0.0697144	0.0151904	-0.0482856	0.14517	0.0644579	0.0231703	0.0268981	0.0234773	-0.0271019	0.0350645	0.00984873	-0.0179355	0.0272992	0.0165979	0.00729918
Caproic Acid	10051-44-2	C-Source, carboxylic acid	0.542208	0.12491	0.336208	0.713224	0.0920005	0.462224	0.709973	0.0662611	0.567973	0.410834	0.16811	0.214834	0.654308	0.0388927	0.515308	0.687887	0.0632298	0.570887	0.0596458	0.0099262	-0.0743542	0.0608115	0.0412365	-0.0571885	0.0705575	0.0574993	-0.0514425	0.735852	0.187873	0.681852	0.926368	0.0522987	0.873368	0.935526	0.0533737	0.915526
Tween 40	9005-66-7	C-Source, fatty acid	0.510971	0.0180012	0.304971	0.621974	0.033255	0.370974	0.699537	0.0789936	0.557537	0.439607	0.134012	0.243607	0.605232	0.132444	0.466232	0.454958	0.364159	0.337958	0.0693088	0.0519406	-0.0646912	0.052376	0.0183139	-0.065624	0.0363068	0.0310987	-0.0856932	0.439031	0.0410598	0.385031	0.346315	0.0862393	0.293315	0.37259	0.150003	0.35259
D-Malic Acid	636-61-3	C-Source, carboxylic acid	0.422054	0.228786	0.216054	0.53253	0.363626	0.28153	0.670949	0.339271	0.528949	0.450264	0.176467	0.254264	0.53723	0.173368	0.39823	0.49292	0.395214	0.37592	0.152865	0.0741743	0.0188652	0.176881	0.0816057	0.0588814	0.221495	0.0740966	0.0994954	0.195285	0.0758139	0.141285	0.246929	0.029052	0.193929	0.232614	0.031613	0.212614
L-Isoleucine	73-32-5	C-Source, amino acid	0.389913	0.0814446	0.183913	0.568797	0.0470208	0.317797	0.650764	0.045803	0.508764	0.371616	0.207146	0.175616	0.619711	0.159921	0.480711	0.793818	0.135778	0.676818	0.0221485	0.0200931	-0.111851	0.0853578	0.0314358	-0.0326422	0.0876022	0.0674706	-0.0343978	0.352062	0.260009	0.298062	0.390855	0.0171356	0.337855	0.401209	0.0265554	0.381209
Malonic Acid	26522-85-0	C-Source, carboxylic acid	0.536274	0.130848	0.330274	0.599463	0.0200498	0.348463	0.650558	0.00411227	0.508558	0.313454	0.134294	0.117454	0.556683	0.118296	0.417683	0.62464	0.0858647	0.50764	0.0823191	0.0254177	-0.0516809	0.0835463	0.0566235	-0.0344537	0.07899	0.058948	-0.04301	0.0874211	0.0499993	0.0334211	0.0927263	0.0308238	0.0397263	0.0814046	0.0511309	0.0614046
L-Malic Acid	138-09-0	C-Source, carboxylic acid	0.731096	0.171242	0.525096	0.714008	0.229148	0.463008	0.648178	0.258313	0.506178	0.784641	0.199689	0.588641	0.805574	0.0546735	0.666574	0.433581	0.344747	0.316581	0.286497	0.119415	0.152497	0.322531	0.167642	0.204531	0.206862	0.173364	0.0848616	0.603372	0.103752	0.549372	0.536377	0.0619002	0.483377	0.417018	0.0937636	0.397018
4-Hydroxybenzoic Acid	114-63-6	C-Source, carboxylic acid	0.46474	0.0753198	0.25874	0.605338	0.160151	0.354338	0.646633	0.135165	0.504633	0.337536	0.168727	0.141536	0.600438	0.0564765	0.461438	0.68756	0.046304	0.57056	0.748525	0.0980107	0.614525	0.889354	0.106129	0.771354	0.934531	0.0643542	0.812531	0.503872	0.102632	0.449872	0.686385	0.327744	0.633385	0.784751	0.190103	0.764751
2-Oxovaleric Acid	1821-02-9	C-Source, carboxylic acid	0.543008	0.187149	0.337008	0.586858	0.0470603	0.335858	0.636559	0.025788	0.494559	0.281668	0.18417	0.0856682	0.506269	0.173984	0.367269	0.640316	0.183468	0.523316	0.0570622	0.00719567	-0.0769378	0.0972876	0.0450109	-0.0207124	0.0666682	0.0503443	-0.0553318	0.104691	0.0917038	0.0506905	0.215108	0.178295	0.162108	0.263756	0.210008	0.243756
Acetic Acid	127-09-3	C-Source, carboxylic acid	0.538833	0.0467011	0.332833	0.622169	0.080227	0.371169	0.632579	0.066151	0.490579	0.547329	0.208039	0.351329	0.632115	0.161423	0.493115	0.386463	0.277763	0.269463	0.707231	0.202847	0.573231	0.731077	0.118167	0.613077	0.796086	0.164728	0.674086	0.409748	0.149566	0.355748	0.422088	0.197417	0.369088	0.422124	0.1854	0.402124
D-Glucosaminic Acid	3646-68-2	C-Source, carboxylic acid	0.594511	0.138905	0.388511	0.607942	0.154989	0.356942	0.602392	0.173865	0.460392	0.379914	0.148178	0.183914	0.373064	0.165892	0.234064	0.348939	0.299586	0.231939	0.151806	0.0308944	0.0178059	0.123862	0.0525705	0.00586176	0.121153	0.0285908	-0.000847341	0.328398	0.155934	0.274398	0.395318	0.0306682	0.342318	0.406163	0.0287666	0.386163
Citric Acid	6132-04-3	C-Source, carboxylic acid	0.58116	0.148785	0.37516	0.581292	0.18139	0.330292	0.578737	0.172797	0.436737	0.522815	0.118302	0.326815	0.543503	0.0577958	0.404503	0.425154	0.336022	0.308154	0.399686	0.160428	0.265686	0.511147	0.177568	0.393147	0.647959	0.177025	0.525959	0.529433	0.136264	0.475433	0.461455	0.255733	0.408455	0.353098	0.180446	0.333098
Maltitol	585-88-6	C-Source, carbohydrate	0.180745	0.0991296	-0.0252548	0.45501	0.146473	0.20401	0.571028	0.175425	0.429028	0.203059	0.183489	0.00705875	0.331986	0.196771	0.192986	0.543292	0.315047	0.426292	0.0670051	0.0143346	-0.0669949	0.0864745	0.0220109	-0.0315255	0.0720283	0.0377467	-0.0499717	0.0673518	0.038194	0.0133518	0.0672311	0.0107521	0.0142311	0.068952	0.0699208	0.048952
L-Tartaric Acid	6106-24-7	C-Source, carboxylic acid	0.471205	0.17407	0.265205	0.6401	0.0779099	0.3891	0.569041	0.12176	0.427041	0.434297	0.259774	0.238297	0.642599	0.176899	0.503599	0.572206	0.147825	0.455206	0.0776333	0.0439025	-0.0563667	0.104258	0.0638157	-0.0137422	0.0304371	0.0245978	-0.0915629	0.107993	0.0821846	0.0539926	0.0268115	0.0208691	-0.0261885	-0.00452373	0.117697	-0.0245237
Tween 80	9005-65-6	C-Source, fatty acid	0.355548	0.0641839	0.149548	0.482653	0.0679087	0.231653	0.566491	0.0653042	0.424491	0.425549	0.101629	0.229549	0.570141	0.116172	0.431141	0.434656	0.322967	0.317656	0.136649	0.046649	0.00264882	0.0920504	0.0729582	-0.0259496	0.0900042	0.0380156	-0.0319958	0.571734	0.0232694	0.517734	0.50197	0.0104763	0.44897	0.43726	0.0376247	0.41726
D-Alanine	338-69-2	C-Source, amino acid	0.428352	0.144931	0.222352	0.507802	0.122381	0.256802	0.559218	0.119319	0.417218	0.585119	0.147485	0.389119	0.786026	0.146527	0.647026	0.58843	0.430517	0.47143	0.178578	0.0301541	0.0445776	0.23367	0.109481	0.11567	0.134375	0.0984568	0.0123746	0.0462313	0.0169233	-0.00776874	0.0390831	0.00188536	-0.0139169	0.0391831	0.00289803	0.0191831
D-Trehalose	99-20-7	C-Source, oligosaccharide	0.296112	0.100749	0.0901124	0.465642	0.0767828	0.214642	0.550312	0.140901	0.408312	0.512394	0.0854799	0.316394	0.554761	0.120172	0.415761	0.62316	0.449539	0.50616	0.121049	0.0516478	-0.0129514	0.131558	0.0315332	0.0135582	0.11966	0.0161893	-0.00234038	0.0989511	0.0355231	0.0449511	0.0728595	0.0228843	0.0198595	0.0710313	0.0540159	0.0510313
L-Glutamic Acid	6106-04-3	C-Source, amino acid	0.410598	0.0186009	0.204598	0.534332	0.0287488	0.283332	0.547218	0.123628	0.405218	0.442167	0.063125	0.246167	0.311287	0.0910452	0.172287	0.286045	0.211245	0.169045	0.841184	0.116285	0.707184	0.85277	0.120874	0.73477	0.704608	0.344958	0.582608	0.409516	0.153815	0.355516	0.288756	0.0519331	0.235756	0.0920071	0.1605	0.0720071
L-Alaninamide	33208-99-0	C-Source, amide	0.26513	0.0975349	0.0591299	0.423543	0.164031	0.172543	0.54101	0.213458	0.39901	0.241654	0.0799825	0.0456536	0.344466	0.0373044	0.205466	0.432841	0.0515476	0.315841	0.105932	0.0558961	-0.028068	0.100872	0.083994	-0.0171285	0.116137	0.100883	-0.00586295	0.130868	0.0836354	0.0768679	0.0967376	0.0466286	0.0437376	0.102886	0.0361724	0.082886
L-Leucine	61-90-5	C-Source, amino acid	0.501934	0.156815	0.295934	0.479505	0.10074	0.228505	0.531604	0.13929	0.389604	0.274238	0.074642	0.0782384	0.642	0.256566	0.503	0.728222	0.311259	0.611222	0.0939512	0.0423614	-0.0400488	0.11663	0.0232634	-0.00136977	0.109597	0.0710211	-0.0124027	0.498048	0.138967	0.444048	0.626912	0.0917466	0.573912	0.659905	0.10697	0.639905
Glycerol	56-81-5	C-Source, carbohydrate	0.318743	0.0905513	0.112743	0.423242	0.0692989	0.172242	0.531435	0.0691647	0.389435	0.276032	0.113605	0.0800323	0.270401	0.170864	0.131401	0.268904	0.235023	0.151904	0.124372	0.0703354	-0.00962793	0.127004	0.0683279	0.00900379	0.14431	0.019865	0.0223096	0.167439	0.033734	0.113439	0.19651	0.021701	0.14351	0.218977	0.0855254	0.198977
Maltose	69-79-4	C-Source, oligosaccharide	0.184565	0.0573997	-0.0214354	0.345272	0.0430426	0.0942717	0.523788	0.162965	0.381788	0.261946	0.161899	0.0659464	0.252538	0.176362	0.113538	0.390101	0.27698	0.273101	0.971345	0.241498	0.837345	0.975764	0.221192	0.857764	0.986998	0.208365	0.864998	0.112978	0.041481	0.0589784	0.123826	0.0443018	0.0708261	0.0941369	0.0565222	0.0741369
2-Aminoethanol	141-43-5	C-Source, alcohol	0.516409	0.0808261	0.310409	0.697594	0.115533	0.446594	0.51541	0.30125	0.37341	0.51316	0.127696	0.31716	0.815382	0.0913283	0.676382	0.39748	0.659759	0.28048	0.112367	0.0376123	-0.0216335	0.0844849	0.0820396	-0.0335151	-0.0530568	0.115073	-0.175057	0.0796687	0.0590665	0.0256687	0.0715826	0.054451	0.0185826	-0.025575	0.0542172	-0.045575
L-Proline	147-85-3	C-Source, amino acid	0.362409	0.12823	0.156409	0.444306	0.103378	0.193306	0.508363	0.114784	0.366363	0.478083	0.132966	0.282083	0.433373	0.153078	0.294373	0.458289	0.310635	0.341289	0.33401	0.0735695	0.20001	0.440764	0.147562	0.322764	0.527833	0.235663	0.405833	0.324776	0.0788037	0.270776	0.27861	0.160941	0.22561	0.312688	0.239832	0.292688
Bromosuccinic Acid	923-06-8	C-Source, carboxylic acid	0.412007	0.0651539	0.206007	0.463424	0.0886997	0.212424	0.498027	0.0960284	0.356027	0.455643	0.153599	0.259643	0.500652	0.161748	0.361652	0.326048	0.268945	0.209048	0.183364	0.041786	0.0493644	0.190761	0.0436008	0.0727613	0.194451	0.0426318	0.0724511	0.370235	0.0336001	0.316235	0.338669	0.0168381	0.285669	0.357794	0.0434234	0.337794
D,L-Citramalic Acid	6236-10-8	C-Source, carboxylic acid	0.44833	0.125708	0.24233	0.500717	0.0144437	0.249717	0.480907	0.00820505	0.338907	0.33696	0.131999	0.14096	0.483049	0.040529	0.344049	0.48102	0.034984	0.36402	0.0797148	0.0251173	-0.0542852	0.0917999	0.0277339	-0.0262001	0.0943307	0.0395624	-0.0276693	0.122351	0.0536062	0.0683511	0.100355	0.0115808	0.0473548	0.0851577	0.0321478	0.0651577
5-Keto-D-Gluconic Acid	91446-96-7	C-Source, carboxylic acid	0.267642	0.195983	0.0616422	0.41012	0.122759	0.15912	0.469825	0.150778	0.327825	0.281748	0.25015	0.0857478	0.213124	0.126283	0.0741236	0.225166	0.177257	0.108166	0.107266	0.0340625	-0.0267336	0.143167	0.0990083	0.0251668	-0.0510114	0.119378	-0.173011	0.103225	0.085623	0.0492247	-0.0184335	0.0778343	-0.0714335	-0.0808458	0.18737	-0.100846
Xylitol	87-99-0	C-Source, carbohydrate	0.334526	0.125024	0.128526	0.405683	0.19757	0.154683	0.450068	0.228657	0.308068	0.252586	0.183099	0.0565856	0.383309	0.16299	0.244309	0.465024	0.120566	0.348024	0.0410468	0.0132124	-0.0929532	0.0475457	0.0162778	-0.0704543	0.0626322	0.0438319	-0.0593678	0.101314	0.0667008	0.0473142	0.08443	0.0129639	0.03143	0.0681881	0.0375675	0.0481881
D-Glucosamine	66-84-2	C-Source, carbohydrate	0.122942	0.135158	-0.0830582	0.327291	0.0535441	0.0762912	0.441655	0.105843	0.299655	0.081352	0.180266	-0.114648	0.458405	0.345484	0.319405	0.652557	0.269437	0.535557	0.467388	0.124939	0.333388	0.624691	0.234698	0.506691	0.695063	0.201948	0.573063	0.0913534	0.0506124	0.0373534	0.114349	0.043943	0.0613489	0.130678	0.113383	0.110678
Mono-Methylsuccinate	3878-55-5	C-Source, carboxylic acid	0.306613	0.119885	0.100613	0.363508	0.135478	0.112508	0.436235	0.159871	0.294235	0.28546	0.108687	0.0894596	0.289721	0.100019	0.150721	0.235734	0.15518	0.118734	0.218673	0.0793288	0.0846725	0.191511	0.0570754	0.0735111	0.228527	0.082306	0.106527	0.334028	0.276227	0.280028	0.434192	0.164095	0.381192	0.529004	0.11503	0.509004
D-Mannose	3458-28-4	C-Source, carbohydrate	0.315401	0.0730114	0.109401	0.390454	0.0791614	0.139454	0.415835	0.0758003	0.273835	0.407069	0.0514247	0.211069	0.0904107	0.046291	-0.0485893	0.126658	0.0831854	0.00965797	0.995042	0.0671475	0.861042	1.20512	0.111763	1.08712	1.13642	0.163769	1.01442	0.0804266	0.0339105	0.0264266	0.0657013	0.0333708	0.0127013	0.0446419	0.0527595	0.0246419
D-Ribose	50-69-1	C-Source, carbohydrate	0.246001	0.152453	0.0400007	0.346696	0.161733	0.0956958	0.40668	0.176309	0.26468	0.365691	0.224164	0.169691	0.399417	0.191795	0.260417	0.361044	0.438514	0.244044	0.813859	0.146863	0.679859	0.733952	0.0958423	0.615952	0.707326	0.133141	0.585326	0.172548	0.0763197	0.118548	0.165234	0.0388526	0.112234	0.178173	0.0881042	0.158173
Succinamic Acid	638-32-4	C-Source, carboxylic acid	0.247229	0.00548677	0.0412292	0.33675	0.0685714	0.0857497	0.381694	0.0494641	0.239694	0.219631	0.0897074	0.0236309	0.331922	0.0990191	0.192922	0.410551	0.0982863	0.293551	0.132964	0.0430912	-0.00103594	0.192128	0.0327631	0.0741284	0.176494	0.115335	0.054494	0.987251	0.0765194	0.933251	1.14795	0.0622251	1.09495	1.01499	0.115017	0.994991
2,3-Butanediol	513-85-9	C-Source, alcohol	0.356147	0.0248007	0.150147	0.375999	0.0471359	0.124999	0.378571	0.039903	0.236571	0.210256	0.118213	0.0142563	0.276104	0.148151	0.137104	0.354153	0.0440477	0.237153	0.178399	0.040086	0.044399	0.150778	0.0851575	0.0327778	0.188246	0.127349	0.0662464	0.113445	0.0657071	0.0594448	0.0741639	0.029211	0.0211639	0.0720398	0.0415541	0.0520398
Gly-Pro	704-15-4	C-Source, amino acid	0.415456	0.0620726	0.209456	0.341854	0.25423	0.0908536	0.377172	0.274125	0.235172	0.347024	0.107851	0.151024	0.202159	0.155104	0.0631587	0.185793	0.0819169	0.0687926	0.250158	0.112491	0.116158	0.279153	0.125228	0.161153	0.278766	0.128069	0.156766	0.226351	0.068137	0.172351	0.328133	0.11822	0.275133	0.188575	0.176553	0.168575
Glycine	6000-43-7	C-Source, amino acid	0.332707	0.296336	0.126707	0.318343	0.187527	0.0673433	0.372735	0.237845	0.230735	0.309651	0.108777	0.113651	0.489161	0.0665843	0.350161	0.501707	0.0340522	0.384707	0.0600191	0.0287544	-0.0739809	0.0638159	0.0336958	-0.0541841	0.0903288	0.0450277	-0.0316712	-0.0123712	0.0193461	-0.0663712	0.00875537	0.0141332	-0.0442446	0.00918434	0.00300595	-0.0108157
1,2-Propanediol	57-55-6	C-Source, alcohol	0.305854	0.119303	0.0998536	0.350067	0.0774384	0.0990673	0.366102	0.0677839	0.224102	0.430574	0.042308	0.234574	0.395758	0.115044	0.256758	0.318926	0.224225	0.201926	0.206359	0.0493916	0.0723586	0.17701	0.0707916	0.0590101	0.189666	0.0456326	0.0676658	0.114497	0.0614098	0.0604966	0.0891795	0.00815108	0.0361795	0.0936541	0.0497125	0.0736541
D-Arabinose	10323-20-3	C-Source, carbohydrate	0.19007	0.126027	-0.0159304	0.30403	0.0698389	0.0530299	0.33999	0.0608327	0.19799	0.163544	0.0537626	-0.0324563	0.177489	0.0809931	0.0384886	0.191337	0.0821412	0.0743369	0.128625	0.0165551	-0.00537524	0.144415	0.0393883	0.0264148	0.131808	0.0705033	0.00980814	0.118731	0.0607803	0.0647307	0.113615	0.0181192	0.0606151	0.116417	0.0828567	0.0964173
L-Threonine	72-19-5	C-Source, amino acid	0.239571	0.0890591	0.0335711	0.292383	0.0880486	0.0413826	0.339761	0.0861294	0.197761	0.383291	0.207998	0.187291	0.39769	0.133692	0.25869	0.408899	0.303022	0.291899	0.131463	0.0609279	-0.00253739	0.122366	0.0742961	0.00436637	0.166493	0.0380891	0.0444929	0.344989	0.169489	0.290989	0.290887	0.0505121	0.237887	0.276026	0.062996	0.256026
d-Amino Valeric Acid	5451-09-2	C-Source, carboxylic acid	0.359727	0.151288	0.153727	0.31447	0.0546549	0.0634698	0.336483	0.060331	0.194483	0.226472	0.0508611	0.0304722	0.297367	0.0346059	0.158367	0.319963	0.0643539	0.202963	0.0675218	0.00531232	-0.0664782	0.130287	0.0555856	0.0122871	0.0841409	0.0692585	-0.0378591	0.109854	0.0540226	0.0558543	0.0872067	0.0371522	0.0342067	0.104323	0.0780623	0.0843229
D-Xylose	58-86-6	C-Source, carbohydrate	0.197677	0.0751624	-0.00832326	0.289427	0.0625407	0.038427	0.331603	0.065352	0.189603	0.282089	0.154382	0.0860885	0.212637	0.166404	0.0736375	0.219617	0.318157	0.102617	0.183149	0.0288255	0.0491486	0.189307	0.0316536	0.0713073	0.0921131	0.05489	-0.0298869	0.122811	0.0418354	0.0688109	0.1606	0.0332421	0.1076	0.137574	0.0810903	0.117574
m-Tartaric Acid	147-73-9	C-Source, carboxylic acid	0.283219	0.102016	0.0772187	0.313945	0.0818786	0.0629446	0.324156	0.0760344	0.182156	0.261425	0.140497	0.0654253	0.247858	0.0758703	0.108858	0.234982	0.135853	0.117982	0.114673	0.0577428	-0.0193271	0.120146	0.0510135	0.00214584	0.132311	0.0265008	0.0103114	0.181192	0.039536	0.127192	0.12904	0.0903126	0.0760402	0.149936	0.106019	0.129936
L-Phenylalanine	63-91-2	C-Source, amino acid	0.375668	0.234497	0.169668	0.293107	0.0523882	0.0421067	0.321928	0.0693447	0.179928	0.234563	0.0255772	0.0385627	0.268932	0.136651	0.129932	0.340509	0.123224	0.223509	0.0986139	0.0422727	-0.0353861	-0.00441707	0.0627744	-0.122417	0.0482304	0.0732846	-0.0737696	0.596993	0.0355847	0.542993	0.551014	0.0123038	0.498014	0.405588	0.0419164	0.385588
D,L-a-Glycerol Phosphate	3325-00-6	C-Source, carbohydrate	0.248433	0.0744229	0.0424332	0.296106	0.047598	0.0451059	0.31358	0.037727	0.17158	0.300271	0.117854	0.104271	0.256928	0.114193	0.117928	0.249065	0.192857	0.132065	0.147601	0.0760343	0.0136006	0.162084	0.078461	0.0440838	0.153252	0.00759181	0.0312522	0.130214	0.0492357	0.0762142	0.124722	0.0189588	0.0717222	0.122459	0.100949	0.102459
D,L-Octopamine	770-05-8	C-Source, amine	0.346629	0.0315858	0.140629	0.335455	0.0313374	0.0844551	0.312126	0.0535718	0.170126	0.254732	0.0687692	0.0587316	0.304678	0.0619753	0.165678	0.325782	0.0757611	0.208782	0.0803866	0.031386	-0.0536134	0.109475	0.0268746	-0.008525	0.161012	0.0545081	0.0390123	0.0678516	0.0275599	0.0138516	0.056046	0.0142	0.00304602	0.0539091	0.00895155	0.0339091
D-Galacturonic Acid	91510-62-2	C-Source, carboxylic acid	0.260043	0.0565761	0.054043	0.293474	0.0513056	0.0424737	0.308619	0.0517215	0.166619	0.301167	0.0589948	0.105167	0.246805	0.128079	0.107805	0.102538	0.0532502	-0.0144616	0.179208	0.0917282	0.045208	0.0998608	0.0539837	-0.0181392	0.149701	0.0774359	0.0277013	0.108999	0.052621	0.0549988	0.0801224	0.0312226	0.0271224	0.0838955	0.0229606	0.0638955
L-Lysine	657-27-2	C-Source, amino acid	0.353317	0.185313	0.147317	0.279563	0.0327018	0.0285628	0.306339	0.0431702	0.164339	0.200762	0.0998803	0.00476158	0.240453	0.101212	0.101453	0.25666	0.0895359	0.13966	0.0844556	0.0362914	-0.0495444	0.0777287	0.0223785	-0.0402713	0.0996344	0.0963447	-0.0223656	0.103024	0.0735511	0.0490238	0.0805362	0.0185006	0.0275362	0.0874629	0.0418832	0.0674629
N-Acetyl-D-Galactosamine	14215-68-0	C-Source, carbohydrate	0.225161	0.0777193	0.0191606	0.286006	0.0803149	0.0350062	0.303509	0.0926497	0.161509	0.168763	0.0688448	-0.0272367	0.1204	0.0771177	-0.0186005	0.149083	0.0760998	0.0320827	0.130406	0.0684465	-0.00359357	0.152662	0.05954	0.0346615	0.129494	0.0831409	0.00749431	0.0730794	0.00163448	0.0190794	0.0757478	0.0260108	0.0227478	0.0605892	0.0353167	0.0405892
Gly-Asp		C-Source, amino acid	0.269325	0.0294498	0.0633248	0.301891	0.0164001	0.0508915	0.302276	0.037669	0.160276	0.266488	0.123408	0.0704885	0.162419	0.0895312	0.0234188	0.126233	0.166431	0.00923307	0.140954	0.0575515	0.00695431	0.103942	0.0595818	-0.0140578	0.151118	0.105982	0.029118	0.100371	0.00704258	0.0463708	0.103354	0.0664158	0.0503537	0.0860021	0.0752904	0.0660021
L-Serine	56-45-1	C-Source, amino acid	0.219625	0.0696208	0.0136247	0.257202	0.0696685	0.00620235	0.295645	0.0771386	0.153645	0.595995	0.0320498	0.399995	0.803152	0.113799	0.664152	0.637912	0.506935	0.520912	0.197804	0.123516	0.0638036	0.268402	0.302067	0.150402	0.372209	0.31727	0.250209	0.17522	0.0761473	0.12122	0.143575	0.0842134	0.0905748	0.196328	0.080218	0.176328
Dextrin	9004-53-9	C-Source, polymer	0.378447	0.197469	0.172447	0.292492	0.0697366	0.0414921	0.294428	0.0759027	0.152428	0.162049	0.069561	-0.0339513	0.110694	0.0895271	-0.0283061	0.11553	0.0887335	-0.00146969	0.184973	0.0704061	0.0509727	0.217513	0.0341869	0.099513	0.127147	0.0942431	0.00514712	0.090367	0.0187325	0.036367	0.0757496	0.0383734	0.0227496	0.0948886	0.065661	0.0748886
a-Hydroxyglutaric Acid-g-Lactone	21461-84-7	C-Source, carboxylic acid	0.251846	0.0825255	0.0458457	0.275406	0.0480423	0.0244061	0.292668	0.0468097	0.150668	0.284126	0.101319	0.0881262	0.290024	0.0656736	0.151024	0.260015	0.181147	0.143015	0.113906	0.0122541	-0.0200943	0.0930667	0.0104679	-0.0249333	0.0934926	0.0246011	-0.0285074	0.115784	0.0269274	0.0617837	0.128251	0.0228715	0.0752506	0.130967	0.0321052	0.110967
Glyoxylic Acid	563-96-2	C-Source, carboxylic acid	0.225363	0.0823671	0.0193631	0.272343	0.0343695	0.0213434	0.284968	0.0406617	0.142968	0.255522	0.0926602	0.0595225	0.263354	0.0958361	0.124354	0.242037	0.181494	0.125037	0.0400795	0.0118812	-0.0939205	0.0379362	0.00740012	-0.0800638	0.0606566	0.0322292	-0.0613434	0.163397	0.0595791	0.109397	0.205337	0.0344815	0.152337	0.214319	0.11612	0.194319
D-Glucose-6-Phosphate	3671-99-6	C-Source, carbohydrate	0.252725	0.0669971	0.0467246	0.258514	0.00774377	0.0075142	0.281471	0.0142357	0.139471	0.302505	0.0552777	0.106505	0.213831	0.153149	0.0748311	0.142858	0.111848	0.0258576	0.132648	0.0831377	-0.00135194	0.140534	0.0664886	0.0225336	0.153692	0.0600956	0.0316917	0.0620623	0.0325808	0.00806229	0.0634145	0.0297574	0.0104145	0.0484871	0.0180171	0.0284871
Laminarin	9008-22-4	C-Source, polymer	0.2169	0.0255685	0.0109005	0.264063	0.0259267	0.0130625	0.28022	0.0436619	0.13822	0.168638	0.0926524	-0.0273618	0.100587	0.103543	-0.0384131	0.125238	0.1142	0.00823785	0.0988225	0.0364559	-0.0351775	0.113416	0.0116675	-0.00458366	0.0626066	0.0402682	-0.0593934	0.078769	0.0206426	0.024769	0.0458088	0.0282469	-0.00719123	0.0515192	0.0457319	0.0315192
N-Acetyl-D-glucosaminitol	4271-28-7	C-Source, carbohydrate	0.302973	0.16346	0.0969728	0.268828	0.0471643	0.017828	0.27913	0.0577179	0.13713	0.148816	0.0761587	-0.0471844	0.176938	0.0956278	0.0379381	0.194739	0.0788779	0.0777392	0.0829294	0.0150808	-0.0510706	0.0997922	0.0064411	-0.0182078	0.0946987	0.0661264	-0.0273013	0.106133	0.0634592	0.0521332	0.084662	0.0243393	0.031662	0.0816367	0.0538414	0.0616367
Thymidine	50-89-5	C-Source, carbohydrate	0.218353	0.0665693	0.0123531	0.261107	0.0228837	0.0101068	0.279128	0.0412921	0.137128	0.320839	0.0964338	0.124839	0.224683	0.0616765	0.085683	0.23285	0.147158	0.11585	0.130051	0.0536694	-0.00394918	0.137173	0.106432	0.0191729	0.0428088	0.150521	-0.0791912	0.0476601	0.0134809	-0.00633989	0.0709261	0.0467155	0.0179261	-0.0427784	0.108618	-0.0627784
Glycogen	9005-79-2	C-Source, polymer	0.242878	0.150334	0.0368777	0.248403	0.0558144	-0.00259723	0.277263	0.0149082	0.135263	0.172536	0.100394	-0.0234639	0.0846365	0.104284	-0.0543635	0.095243	0.114761	-0.021757	0.107552	0.0432223	-0.0264484	0.142115	0.0445529	0.0241151	0.0671411	0.0815344	-0.0548589	0.0933536	0.0241147	0.0393536	0.0538822	0.0324156	0.000882232	0.0531325	0.0391525	0.0331325
N-Acetyl-D-Mannosamine	7772-94-3	C-Source, carbohydrate	0.24739	0.0510061	0.0413904	0.253887	0.0433813	0.00288712	0.274891	0.0413828	0.132891	0.291466	0.17339	0.0954659	0.220838	0.10892	0.0818375	0.217029	0.158025	0.100029	0.122642	0.0677554	-0.0113582	0.114156	0.0800513	-0.00384421	0.156476	0.0580521	0.0344759	0.118682	0.0574897	0.0646818	0.0871838	0.0183728	0.0341838	0.0864209	0.037835	0.0664209
N-Acetyl-L-Glutamic Acid	1188-37-0	C-Source, amino acid	0.226124	0.004488	0.0201237	0.278352	0.0442396	0.0273523	0.274526	0.0295829	0.132526	0.136733	0.0655068	-0.0592672	0.191077	0.0181997	0.0520773	0.208548	0.0182891	0.0915485	0.0784354	0.0194788	-0.0555646	0.0855068	0.0614039	-0.0324932	0.125948	0.0752641	0.00394764	0.479339	0.0791538	0.425339	0.516428	0.181237	0.463428	0.563602	0.26707	0.543602
g-Cyclodextrin	17465-86-0	C-Source, polymer	0.359344	0.271978	0.153344	0.257531	0.0791615	0.00653091	0.273813	0.0915129	0.131813	0.193014	0.0596238	-0.00298613	0.0598325	0.0354461	-0.0791675	0.0981648	0.0728714	-0.0188352	0.12364	0.0557108	-0.0103596	0.138172	0.0311617	0.0201717	0.0930644	0.0943215	-0.0289356	0.110532	0.0637534	0.0565325	0.076857	0.0117277	0.023857	0.0651576	0.0329431	0.0451576
b-Methyl-D-Glucoside	709-50-2	C-Source, carbohydrate	0.237142	0.00652711	0.031142	0.261017	0.0606553	0.0100175	0.272302	0.0724869	0.130302	0.230614	0.0937037	0.0346136	0.262253	0.115522	0.123253	0.250378	0.160231	0.133378	0.0983645	0.0322747	-0.0356355	0.0755222	0.00694205	-0.0424778	0.0763979	0.0126	-0.0456021	0.128707	0.0507846	0.0747071	0.111432	0.00843528	0.0584324	0.096985	0.056494	0.076985
Amygdalin	29883-15-6	C-Source, oligosaccharide	0.224321	0.0392824	0.018321	0.274299	0.0291747	0.0232991	0.271488	0.025562	0.129488	0.176407	0.0489869	-0.0195932	0.197806	0.0455611	0.0588056	0.218996	0.062467	0.101996	0.161922	0.0757164	0.0279217	0.177319	0.0682694	0.059319	0.171545	0.103043	0.0495454	0.113152	0.0569472	0.0591523	0.0850085	0.0247425	0.0320085	0.0744354	0.0462863	0.0544354
Oxalomalic Acid	89304-26-7	C-Source, carboxylic acid	0.305686	0.201069	0.0996859	0.278858	0.074133	0.027858	0.271468	0.0981097	0.129468	0.141163	0.0815575	-0.0548372	0.25893	0.0220333	0.11993	0.274869	0.0430065	0.157869	0.0794863	0.0282987	-0.0545137	0.0964924	0.0310267	-0.0215076	0.111487	0.0674966	-0.0105127	0.0458568	0.0399176	-0.00814325	0.0725442	0.0118083	0.0195442	0.0693391	0.0521526	0.0493391
Gentiobiose	554-91-6	C-Source, oligosaccharide	0.265069	0.0358667	0.0590687	0.258464	0.0892712	0.00746388	0.26973	0.0975009	0.12773	0.164313	0.0769336	-0.0316867	0.150262	0.0705194	0.0112621	0.175813	0.0756186	0.0588131	0.120826	0.0521262	-0.013174	0.11734	0.0662295	-0.000660429	0.111519	0.0877591	-0.010481	0.0442177	0.0211916	-0.0097823	0.0687035	0.0408821	0.0157035	0.0562315	0.0296803	0.0362315
Inosine	58-63-9	C-Source, carbohydrate	0.244124	0.0493087	0.0381244	0.277261	0.0218858	0.0262608	0.267177	0.0453488	0.125177	0.262289	0.0896184	0.0662886	0.150847	0.0729737	0.0118474	0.0715542	0.0566608	-0.0454458	0.183735	0.075863	0.049735	0.220755	0.17079	0.102755	0.0711085	0.121352	-0.0508915	0.0571802	0.00982401	0.00318024	0.0900313	0.067233	0.0370313	0.0120696	0.0599892	-0.0079304
D-Fructose-6-Phosphate	26177-86-637250-85-4	C-Source, carbohydrate	0.241466	0.09686	0.0354658	0.256209	0.05293	0.00520913	0.26708	0.0470863	0.12508	0.272902	0.13048	0.0769016	0.237948	0.0832132	0.0989481	0.221051	0.175561	0.104051	0.171948	0.0526686	0.0379476	0.115219	0.0811435	-0.00278054	0.110126	0.0265337	-0.0118738	0.110686	0.033884	0.0566864	0.100589	0.0477986	0.0475887	0.10548	0.0948284	0.0854805
Acetoacetic Acid	3483-11-2	C-Source, carboxylic acid	0.262712	0.0820744	0.0567117	0.263811	0.0566384	0.0128105	0.265531	0.0489975	0.123531	0.226002	0.0515523	0.0300025	0.270599	0.0628241	0.131599	0.178683	0.208881	0.0616832	0.177957	0.0921778	0.0439573	0.180009	0.153814	0.062009	0.205933	0.0987632	0.0839331	0.0364645	0.0144381	-0.0175355	0.0339629	0.0320688	-0.0190371	0.0302042	0.0319195	0.0102042
Acetamide	60-35-5	C-Source, amide	0.239322	0.0560176	0.0333222	0.291591	0.0607119	0.0405906	0.261778	0.106707	0.119778	0.176649	0.0337677	-0.0193506	0.293414	0.189137	0.154414	0.278966	0.208631	0.161966	0.0792469	0.0216267	-0.0547531	0.0485797	0.037311	-0.0694203	0.0825812	0.0256615	-0.0394188	0.0548128	0.0115524	0.000812831	0.0680155	0.0277873	0.0150155	0.0517198	0.0150969	0.0317198
Mannan	9036-88-8	C-Source, polymer	0.234013	0.0332005	0.0280133	0.24134	0.0192598	-0.00966047	0.261364	0.0251231	0.119364	0.240678	0.0982719	0.0446783	0.108034	0.0700546	-0.0309657	0.174928	0.0638212	0.057928	0.0905339	0.0247559	-0.0434661	0.0906359	0.0333607	-0.0273641	0.0588826	0.026228	-0.0631174	0.121277	0.0216806	0.0672773	0.0773377	0.024145	0.0243377	0.0460076	0.0447161	0.0260076
Formic Acid	141-53-7	C-Source, carboxylic acid	0.167233	0.0898671	-0.0387673	0.229649	0.0694425	-0.0213505	0.260409	0.0744616	0.118409	0.294226	0.0657624	0.0982259	0.252557	0.0497079	0.113557	0.21039	0.108686	0.0933905	0.0914132	0.0241562	-0.0425868	0.0907958	0.0203537	-0.0272042	0.0842755	0.0205282	-0.0377245	0.378946	0.0450705	0.324946	0.313545	0.0209496	0.260545	0.299486	0.0319055	0.279486
Uridine	58-96-8	C-Source, carbohydrate	0.20144	0.0325529	-0.00455969	0.242988	0.0283364	-0.00801176	0.260125	0.0435378	0.118125	0.261747	0.0273513	0.0657467	0.0708177	0.0536525	-0.0681823	0.119704	0.0794396	0.00270407	0.728987	0.0942254	0.594987	0.777554	0.0879268	0.659554	0.467095	0.323146	0.345095	0.0651723	0.0391501	0.0111723	0.0695025	0.0769307	0.0165025	-0.0613029	0.0972073	-0.0813029
b-Methyl-D-Xyloside	612-05-5	C-Source, carbohydrate	0.342531	0.267246	0.136531	0.247945	0.0388159	-0.00305518	0.257599	0.0394507	0.115599	0.193913	0.0681716	-0.00208745	0.15891	0.142666	0.0199097	0.123671	0.0536514	0.00667058	0.0717115	0.017124	-0.0622885	0.0869518	0.0563421	-0.0310482	0.049428	0.0406294	-0.072572	0.093213	0.0432067	0.039213	0.080943	0.0044442	0.027943	0.0628844	0.031151	0.0428844
Tricarballylic Acid	99-14-9	C-Source, carboxylic acid	0.216598	0.0493633	0.010598	0.23561	0.0696856	-0.0153904	0.25645	0.0772711	0.11445	0.221275	0.0710978	0.0252753	0.212435	0.0312101	0.0734351	0.192017	0.109283	0.0750172	0.106798	0.0373041	-0.0272022	0.0870695	0.0591725	-0.0309305	0.132041	0.047584	0.0100408	0.401633	0.0986599	0.347633	0.419425	0.31092	0.366425	0.408922	0.263924	0.388922
L-Fucose	2438-80-4	C-Source, carbohydrate	0.203543	0.0313822	-0.00245741	0.237864	0.0129101	-0.0131361	0.255722	0.0265371	0.113722	0.255992	0.114504	0.0599917	0.202522	0.129928	0.0635217	0.222731	0.195856	0.105731	0.152379	0.0820155	0.0183786	0.165599	0.0742424	0.0475986	0.139426	0.0450685	0.017426	0.111279	0.0612733	0.0572793	0.0916227	0.00483165	0.0386227	0.0775305	0.0535551	0.0575305
Citraconic Acid	207-858-7	C-Source, carboxylic acid	0.186986	0.101332	-0.0190138	0.24166	0.132721	-0.00934021	0.255526	0.14742	0.113526	0.176399	0.0577864	-0.0196015	0.26536	0.0271461	0.12636	0.310201	0.0643191	0.193201	0.0813037	0.014646	-0.0526963	0.100447	0.0104006	-0.0175526	0.123212	0.0249476	0.00121209	0.316201	0.0960801	0.262201	0.341629	0.0913714	0.288629	0.38041	0.0832097	0.36041
D-Lactitol	81025-04-9	C-Source, oligosaccharide	0.369038	0.329882	0.163038	0.233527	0.03759	-0.0174727	0.253954	0.0494275	0.111954	0.13957	0.0862584	-0.0564296	0.186871	0.0192769	0.0478708	0.209046	0.020615	0.0920462	0.107432	0.0491963	-0.0265685	0.111021	0.0538707	-0.00697931	0.115748	0.0802456	-0.00625203	0.046217	0.0066482	-0.00778303	0.049244	0.0315201	-0.00375605	0.0605896	0.0512376	0.0405896
D-Fucose	3615-37-0	C-Source, carbohydrate	0.32936	0.236727	0.12336	0.248659	0.0336393	-0.00234082	0.25262	0.0608511	0.11062	0.183349	0.109826	-0.0126508	0.13982	0.171737	0.000820271	0.140944	0.175036	0.0239437	0.0866332	0.0394836	-0.0473668	0.106712	0.0148985	-0.011288	0.0555484	0.107273	-0.0664516	0.101868	0.0409713	0.0478675	0.0590472	0.0494018	0.00604719	0.0478563	0.0926474	0.0278563
D-Tartaric Acid	57341-16-9	C-Source, carboxylic acid	0.20565	0.121854	-0.000350232	0.241987	0.0477776	-0.00901337	0.248944	0.0756442	0.106944	0.161438	0.072628	-0.0345623	0.241658	0.0256003	0.102658	0.263699	0.0295003	0.146699	0.0785286	0.0239268	-0.0554714	0.118249	0.0305704	0.000249161	0.0848217	0.071891	-0.0371783	0.102034	0.0373283	0.0480343	0.109744	0.0694742	0.0567444	0.119692	0.0939698	0.0996918
Glucuronamide	3789-97-7	C-Source, amide	0.229942	0.119408	0.0239421	0.249783	0.102009	-0.001217	0.246878	0.088655	0.104878	0.29509	0.143145	0.09909	0.152623	0.0508505	0.0136226	0.101247	0.0673395	-0.0157532	0.15579	0.0734988	0.0217898	0.0887822	0.0471747	-0.0292178	0.126946	0.0308115	0.00494597	0.0756666	0.00676223	0.0216666	0.0731354	0.0605117	0.0201354	0.0745185	0.0592461	0.0545185
L-Galactonic Acid-g-Lactone	1668-08-2	C-Source, carboxylic acid	0.243577	0.122019	0.0375773	0.24871	0.101656	-0.00229029	0.246049	0.09083	0.104049	0.236768	0.122948	0.0407683	0.177679	0.137285	0.0386791	0.0949193	0.0625468	-0.0220807	0.154628	0.0554701	0.0206277	0.104151	0.03348	-0.0138486	0.159442	0.0679859	0.037442	0.093574	0.039008	0.039574	0.081441	0.0528732	0.028441	0.0777166	0.0351557	0.0577166
Inulin	9005-80-5	C-Source, polymer	0.260264	0.151912	0.0542643	0.239444	0.0339367	-0.0115561	0.244583	0.0462186	0.102583	0.150434	0.0831674	-0.0455665	0.0835736	0.104388	-0.0554264	0.0795459	0.118387	-0.0374541	0.0947095	0.034122	-0.0392905	0.130207	0.0521275	0.0122072	0.0570891	0.0480851	-0.0649109	0.100468	0.0387555	0.046468	0.0718535	0.0363174	0.0188535	0.0733332	0.0567627	0.0533332
D-Cellobiose	528-50-7	C-Source, oligosaccharide	0.226644	0.118321	0.0206442	0.234447	0.0917466	-0.0165527	0.243526	0.0899327	0.101526	0.263057	0.176083	0.0670565	0.168955	0.159139	0.0299551	0.0616688	0.0252467	-0.0553312	0.169739	0.0521813	0.035739	0.158865	0.0422223	0.0408648	0.140641	0.0325645	0.0186409	0.0952378	0.0286268	0.0412378	0.0995083	0.0532298	0.0465083	0.0566532	0.032005	0.0366532
N-Acetyl-Neuraminic Acid	131-48-6	C-Source, carboxylic acid	0.331145	0.225275	0.125145	0.229658	0.0142258	-0.0213416	0.240946	0.0175263	0.0989455	0.167059	0.09344	-0.0289406	0.193277	0.0442952	0.0542775	0.205051	0.0392087	0.0880506	1.11629	0.151187	0.982293	1.21974	0.14377	1.10174	1.25898	0.109474	1.13698	0.084772	0.0471883	0.030772	0.072179	0.0311143	0.019179	0.0722618	0.0421814	0.0522618
Salicin	138-52-3	C-Source, carbohydrate	0.150841	0.0396831	-0.0551587	0.232131	0.071773	-0.0188693	0.240328	0.0831525	0.0983276	0.169392	0.0679439	-0.0266078	0.238672	0.123134	0.099672	0.243652	0.123926	0.126652	0.0852692	0.0235719	-0.0487308	0.100978	0.03352	-0.0170216	0.119503	0.038695	-0.00249692	0.0670669	0.0675346	0.0130669	0.0685563	0.0185363	0.0155563	0.0628752	0.00849046	0.0428752
D-Threonine	632-20-2	C-Source, amino acid	0.211909	0.0513339	0.00590867	0.193389	0.121806	-0.0576111	0.23944	0.105881	0.0974399	0.273935	0.141385	0.0779348	0.228308	0.11366	0.0893083	0.184862	0.114852	0.0678622	0.102846	0.0609505	-0.031154	0.106509	0.0667424	-0.0114912	0.133494	0.0380799	0.0114938	0.00182423	0.0111702	-0.0521758	0.0189637	0.00416584	-0.0340363	0.0152457	0.00692926	-0.00475434
Arbutin	497-76-7	C-Source, carbohydrate	0.206222	0.0603258	0.000222202	0.233909	0.0182021	-0.0170906	0.239064	0.00586603	0.0970644	0.153724	0.067668	-0.0422763	0.167356	0.0420066	0.0283559	0.191263	0.0566109	0.074263	0.0880171	0.0397741	-0.0459829	0.117109	0.0163173	-0.000891042	0.0915421	0.0619572	-0.0304579	0.090901	0.0517346	0.036901	0.0716457	0.016496	0.0186457	0.0709846	0.0444284	0.0509846
Gly-Glu	7412-78-4	C-Source, amino acid	0.270962	0.0200843	0.0649618	0.318502	0.00514986	0.0675023	0.238718	0.0954505	0.0967181	0.245719	0.145971	0.0497185	0.165884	0.0302088	0.0268844	0.0579839	0.246731	-0.0590161	0.141931	0.0463189	0.00793145	0.0942643	0.0553339	-0.0237357	0.175385	0.0659311	0.0533854	0.0885575	0.0218299	0.0345575	0.101148	0.0441256	0.0481483	0.0154788	0.160193	-0.00452117
D-Glucuronic Acid	14984-34-0	C-Source, carboxylic acid	0.182289	0.0323444	-0.0237113	0.217109	0.014993	-0.0338906	0.235987	0.0109598	0.0939867	0.230871	0.137111	0.0348705	0.183254	0.142886	0.0442541	0.204906	0.161249	0.0879058	0.148273	0.0518997	0.014273	0.148223	0.0649333	0.0302229	0.0988973	0.0458192	-0.0231027	0.110596	0.0575504	0.0565965	0.0874717	0.00229809	0.0344717	0.0869163	0.0720727	0.0669163
D-Glucose-1-Phosphate	56401-20-8	C-Source, carbohydrate	0.219742	0.0387121	0.0137419	0.220503	0.0124955	-0.030497	0.233669	0.019691	0.0916689	0.256168	0.141442	0.0601676	0.241001	0.0896585	0.102001	0.228896	0.147275	0.111896	0.0812489	0.0507123	-0.0527511	0.115131	0.0729015	-0.00286927	0.14341	0.0358261	0.0214098	0.0849498	0.101992	0.0309498	0.086514	0.0506689	0.033514	0.103828	0.0654528	0.0838283
i-Erythritol	149-32-6	C-Source, carbohydrate	0.140739	0.0649075	-0.0652613	0.221033	0.0262438	-0.0299671	0.23223	0.0293297	0.0902299	0.17943	0.0884366	-0.0165698	0.175986	0.126602	0.036986	0.177811	0.118546	0.0608113	0.068326	0.0200143	-0.065674	0.108137	0.0292215	-0.00986337	0.0595263	0.0562823	-0.0624737	0.0686124	0.0146516	0.0146124	0.0620304	0.0193312	0.00903035	0.0589287	0.041179	0.0389287
D-Ribono-1,4-Lactone	5336-08-3	C-Source, carboxylic acid	0.208001	0.19623	0.0020014	0.228407	0.101333	-0.0225926	0.227966	0.103071	0.0859662	0.173588	0.0690401	-0.0224121	0.223021	0.0759581	0.0840211	0.282659	0.0418041	0.165659	0.0629271	0.0240434	-0.0710729	0.0842721	0.0114302	-0.0337279	0.100296	0.0506207	-0.0217044	0.0653082	0.0294773	0.0113082	0.0924818	0.00710152	0.0394818	0.105664	0.051723	0.0856642
L-Arabinose	87-72-9	C-Source, carbohydrate	0.210203	0.0242529	0.00420252	0.250428	0.0948931	-0.000571785	0.225114	0.165374	0.0831141	0.233909	0.0617586	0.0379088	0.127939	0.155048	-0.0110613	0.137107	0.171485	0.0201069	0.105398	0.0687862	-0.0286024	0.11119	0.0428109	-0.00681025	0.0937187	0.0342451	-0.0282813	0.0583264	0.0508739	0.00432642	0.0612234	0.0505095	0.00822335	0.0775434	0.0357697	0.0575434
Oxalic Acid	62-76-0 144-62-7	C-Source, carboxylic acid	0.198353	0.0575783	-0.00764739	0.228557	0.106425	-0.0224433	0.22487	0.0930825	0.0828701	0.124038	0.06025	-0.0719617	0.175375	0.0441925	0.0363754	0.189286	0.0542158	0.0722862	0.072596	0.027481	-0.061404	0.0633375	0.0422975	-0.0546625	0.0779616	0.0606843	-0.0440384	0.122033	0.0705614	0.0680331	0.151778	0.0580644	0.0987781	0.143526	0.0163155	0.123526
b-Methyl-D-Glucuronic Acid	134253-42-2	C-Source, carboxylic acid	0.309296	0.247617	0.103296	0.21415	0.0288261	-0.0368496	0.224194	0.0271061	0.0821937	0.17468	0.0815356	-0.0213196	0.187308	0.0898675	0.0483083	0.200999	0.0804476	0.0839992	0.0747302	0.0116867	-0.0592698	0.106842	0.0305693	-0.0111585	0.0950154	0.0617646	-0.0269846	0.0702521	0.0110393	0.0162521	0.103292	0.0181626	0.0502916	0.0955125	0.0649333	0.0755125
Glycolic Acid	79-14-1	C-Source, carboxylic acid	0.22306	0.0646485	0.01706	0.216349	0.0410183	-0.0346514	0.218921	0.0400678	0.076921	0.470452	0.141811	0.274452	0.670174	0.0938574	0.531174	0.60753	0.493571	0.49053	0.0782301	0.0545129	-0.0557699	0.0811012	0.0554493	-0.0368988	0.0955436	0.0177336	-0.0264564	0.724783	0.0901302	0.670783	0.71021	0.244973	0.65721	0.682751	0.232514	0.662751
L-Arabitol	7643-75-6	C-Source, carbohydrate	0.151086	0.0762155	-0.0549141	0.203883	0.112314	-0.0471166	0.216144	0.122812	0.0741437	0.160241	0.123887	-0.0357591	0.163413	0.170221	0.0244131	0.181654	0.157659	0.0646538	0.109234	0.057376	-0.0247663	0.139283	0.0291907	0.0212832	0.104562	0.0817014	-0.0174376	0.115929	0.0498445	0.0619294	0.101414	0.0270701	0.0484139	0.0960147	0.0657886	0.0760147
a-Methyl-D-Mannoside	617-04-9	C-Source, carbohydrate	0.148817	0.0328417	-0.0571829	0.207714	0.0206485	-0.0432857	0.215637	0.031517	0.0736373	0.180099	0.0665301	-0.0159011	0.168485	0.0924346	0.0294847	0.187517	0.086436	0.0705168	0.0794124	0.0281266	-0.0545876	0.123947	0.0290522	0.00594736	0.0946947	0.0579916	-0.0273053	0.0999146	0.0783678	0.0459146	0.0808997	0.0084711	0.0278997	0.0664407	0.0305817	0.0464407
L-Sorbose	87-79-6	C-Source, carbohydrate	0.150886	0.0658033	-0.0551141	0.209894	0.12441	-0.0411061	0.214944	0.138961	0.0729443	0.159676	0.0929473	-0.0363241	0.230616	0.0949766	0.0916159	0.252782	0.0862404	0.135782	0.0401083	0.00482332	-0.0938917	0.0438303	0.0186661	-0.0741697	0.0898576	0.0734714	-0.0321424	0.0749652	0.052005	0.0209652	0.0799755	0.016626	0.0269755	0.0820615	0.059891	0.0620615
2-Deoxy-D-Ribose	533-67-5	C-Source, carbohydrate	0.217473	0.141257	0.0114729	0.18427	0.0395208	-0.0667303	0.212147	0.0250405	0.070147	0.0783951	0.0869759	-0.117605	0.147677	0.060051	0.00867677	0.171876	0.0717948	0.0548759	0.053444	0.012418	-0.080556	0.0976337	0.0600721	-0.0203663	0.0493927	0.0408969	-0.0726073	0.0587118	0.0340422	0.00471176	0.0574433	0.0372464	0.00444325	0.0306194	0.0244745	0.0106194
L-Homoserine	672-15-1	C-Source, amino acid	0.180578	0.147303	-0.0254217	0.173018	0.0476281	-0.0779816	0.211962	0.0378819	0.0699617	0.158776	0.0306906	-0.0372244	0.203357	0.0997178	0.0643572	0.292506	0.13078	0.175506	0.0734627	0.0314846	-0.0605373	0.0830903	0.0175837	-0.0349097	0.109842	0.0193348	-0.012158	0.0895973	0.0533658	0.0355973	0.139485	0.0226169	0.0864848	0.155344	0.109173	0.135344
Pectin	9000-69-5	C-Source, polymer	0.171963	0.0749634	-0.0340373	0.203512	0.0505397	-0.0474882	0.209477	0.166258	0.0674766	0.186706	0.0358522	-0.0092936	0.148384	0.14468	0.00938408	0.0692219	0.19924	-0.0477781	0.123157	0.0304939	-0.0108435	0.0976138	0.0883852	-0.0203862	0.0133695	0.0354079	-0.108631	0.110866	0.0678022	0.0568661	0.0485536	0.0167177	-0.00444642	-0.0384068	0.0849454	-0.0584068
L-Lyxose	1949-78-6	C-Source, carbohydrate	0.146763	0.106484	-0.0592366	0.186264	0.136536	-0.0647364	0.20634	0.14267	0.0643403	0.229526	0.123775	0.0335264	0.213847	0.0863166	0.0748473	0.137974	0.263551	0.0209736	0.123959	0.0362526	-0.0100408	0.0439151	0.0208678	-0.0740849	0.0838416	0.0951798	-0.0381584	0.0788387	0.0161011	0.0248387	0.0628508	0.0323073	0.00985076	0.052822	0.0329023	0.032822
Hydroxy-L-Proline	51-35-4	C-Source, amino acid	0.179438	0.0916176	-0.0265617	0.208092	0.101274	-0.0429083	0.204159	0.119705	0.0621588	0.186306	0.0940579	-0.00969357	0.23863	0.096015	0.0996298	0.249181	0.0920539	0.132181	0.0910301	0.0362836	-0.0429699	0.123379	0.0157197	0.00537878	0.116648	0.0614939	-0.0053522	0.0547321	0.0631777	0.000732132	0.0623576	0.0223369	0.0093576	0.0630856	0.0278047	0.0430856
3-0-b-D-Galactopyranosyl-D-Arabinose	6057-48-3	C-Source, carbohydrate	0.209909	0.185076	0.00390868	0.134668	0.0508142	-0.116332	0.203478	0.0703045	0.0614776	0.16628	0.0912386	-0.0297196	0.152279	0.0980586	0.0132795	0.191415	0.163789	0.0744147	0.0284569	0.0135704	-0.105543	0.0478751	0.044178	-0.0701249	-0.0337153	0.0742445	-0.155715	0.0402151	0.0620248	-0.0137849	0.0424257	0.055153	-0.0105743	0.0258989	0.0599125	0.00589893
D-Tagatose	87-81-0	C-Source, carbohydrate	0.308606	0.335715	0.102606	0.204171	0.138513	-0.0468288	0.202266	0.153137	0.0602658	0.113111	0.113708	-0.0828886	0.174209	0.0940983	0.0352091	0.183642	0.0978018	0.0666418	0.0530927	0.0229684	-0.0809073	0.060145	0.0384764	-0.057855	0.0751233	0.0859865	-0.0468767	0.0570199	0.0403154	0.0030199	0.0555743	0.0210245	0.00257432	0.062868	0.0855017	0.042868
Sedoheptulosan	469-90-9	C-Source, carbohydrate	0.316582	0.296462	0.110582	0.211004	0.0862634	-0.0399958	0.202026	0.122702	0.0600261	0.160338	0.0968226	-0.0356624	0.204662	0.0883085	0.0656616	0.218585	0.0827143	0.101585	0.0933648	0.0365368	-0.0406352	0.095701	0.0442674	-0.022299	0.104651	0.0692282	-0.0173487	0.0894876	0.0661979	0.0354876	0.0723307	0.00732245	0.0193307	0.0715942	0.046238	0.0515942
g-Hydroxybutyric Acid	502-85-2	C-Source, carboxylic acid	0.207484	0.0271606	0.00148415	0.190603	0.0309062	-0.0603967	0.200866	0.0263648	0.0588665	0.160854	0.0520075	-0.035146	0.227647	0.0182906	0.0886466	0.343759	0.0908129	0.226759	0.0706794	0.0171413	-0.0633206	0.108383	0.0217878	-0.00961692	0.0957075	0.0723818	-0.0262925	0.226626	0.085683	0.172626	0.200741	0.0457888	0.147741	0.21764	0.142479	0.19764
Sec-Butylamine	13952-84-6	C-Source, amine	0.17668	0.101862	-0.0293201	0.190935	0.0960193	-0.0600654	0.200285	0.0905897	0.0582848	0.210294	0.069994	0.0142943	0.22377	0.063523	0.08477	0.223494	0.0502394	0.106494	0.0951101	0.0390151	-0.0388899	0.0886007	0.0640284	-0.0293993	0.152021	0.0675433	0.0300212	0.0526892	0.0188466	-0.00131082	0.064385	0.0150933	0.011385	0.0589997	0.0132607	0.0389997
Adonitol	488-81-3	C-Source, carbohydrate	0.208593	0.0360857	0.00259264	0.207378	0.0140227	-0.0436219	0.199737	0.0215234	0.057737	0.228804	0.145133	0.0328044	0.143494	0.105937	0.0044936	0.158835	0.126089	0.0418345	0.118829	0.0630863	-0.015171	0.129958	0.0508012	0.0119582	0.132582	0.0458397	0.0105817	0.122218	0.0557124	0.0682175	0.138118	0.0588656	0.0851179	0.122313	0.0697346	0.102313
L-Methionine	63-68-3	C-Source, amino acid	0.3848	0.28941	0.1788	0.200203	0.104505	-0.0507965	0.193263	0.116227	0.051263	0.201176	0.0675375	0.00517625	0.207554	0.0643793	0.0685537	0.234095	0.101456	0.117095	0.0964589	0.0581162	-0.0375411	0.0947535	0.0688939	-0.0232465	0.0694986	0.0221419	-0.0525014	0.0898097	0.0814865	0.0358097	0.0751504	0.0323907	0.0221504	0.0717205	0.0758136	0.0517205
Gelatin	9000-70-8	C-Source, polymer	0.347927	0.285981	0.141927	0.17296	0.0859547	-0.0780401	0.189521	0.0902364	0.0475206	0.212956	0.0402712	0.016956	0.0843954	0.105983	-0.0546046	0.160304	0.0711107	0.0433044	0.0850399	0.0424879	-0.0489601	0.101176	0.0225805	-0.0168242	0.0548493	0.0715259	-0.0671507	0.044139	0.0308329	-0.00986103	0.0522093	0.0339899	-0.000790726	0.0568197	0.0464181	0.0368197
Chondroitin Sulfate C	12678-07-8	C-Source, polymer	0.168548	0.109611	-0.0374517	0.164138	0.0332089	-0.0868617	0.189438	0.0182715	0.0474385	0.163526	0.0909323	-0.032474	0.127641	0.0646846	-0.011359	0.165988	0.0910748	0.0489878	0.11412	0.0653074	-0.0198802	0.110985	0.0583011	-0.00701482	0.0827066	0.0848607	-0.0392934	0.0679725	0.0180065	0.0139725	0.0711075	0.0180821	0.0181075	0.0736232	0.0246408	0.0536232
L-Glucose	921-60-8	C-Source, carbohydrate	0.319542	0.296847	0.113542	0.186529	0.0068218	-0.0644706	0.186938	0.0198989	0.044938	0.173485	0.108017	-0.022515	0.185239	0.115007	0.0462391	0.191926	0.109912	0.0749262	0.100441	0.0489239	-0.0335587	0.122153	0.0297046	0.00415325	0.11307	0.0752117	-0.0089301	0.0553672	0.0194859	0.00136715	0.0559924	0.0340234	0.00299242	0.0613943	0.0425838	0.0413943
D-Psicose	551-68-8	C-Source, carbohydrate	0.182489	0.103101	-0.0235113	0.177993	0.0857238	-0.0730065	0.184909	0.0969972	0.0429092	0.235761	0.218622	0.0397614	0.0986632	0.0700126	-0.0403368	0.0224504	0.172431	-0.0945496	0.0595417	0.0993607	-0.0744583	-0.0366383	0.145678	-0.154638	0.0131216	0.0650181	-0.108878	0.012114	0.0752133	-0.041886	-0.0150991	0.154741	-0.0680991	0.0329147	0.0842142	0.0129147
Negative Control		C-Source, negative control	0.209028	0.0321886	0.00302789	0.242106	0.0593258	-0.00889379	0.172624	0.130079	0.0306239	0.253935	0.0270626	0.0579348	0.13531	0.122619	-0.00369008	0.141685	0.0655173	0.0246855	0.123831	0.0938127	-0.0101694	0.0983925	0.0696108	-0.0196075	0.095605	0.0383163	-0.026395	0.0524333	0.0239979	-0.00156672	0.0548033	0.00415687	0.00180333	-0.00943135	0.103457	-0.0294314
Sorbic Acid	110-44-1	C-Source, carboxylic acid	0.0816717	0.0797906	-0.124328	0.0678749	0.0549058	-0.183125	0.167446	0.0684903	0.0254462	0.0767211	0.0794134	-0.119279	0.265351	0.145213	0.126351	0.349009	0.0963138	0.232009	0.0197441	0.003129	-0.114256	0.0285805	0.00451669	-0.0894195	0.0488205	0.033681	-0.0731795	-0.00774118	0.0306436	-0.0617412	0.0160644	0.010173	-0.0369356	0.0228097	0.0174223	0.0028097
b-Cyclodextrin	7585-39-9	C-Source, polymer	0.293826	0.217121	0.0878258	0.177464	0.0265919	-0.0735358	0.161058	0.0220817	0.0190584	0.187942	0.0481016	-0.00805774	0.199936	0.0631433	0.0609362	0.183415	0.0895574	0.0664147	0.130965	0.0648837	-0.00303457	0.150701	0.0171453	0.032701	0.0990707	0.088399	-0.0229293	0.0888878	0.076081	0.0348878	0.107932	0.0693672	0.0549323	0.0950066	0.0268287	0.0750066
D-Aspartic Acid	1783-96-6	C-Source, amino acid	0.154348	0.0212155	-0.0516525	0.150327	0.0242044	-0.100673	0.159417	0.0303565	0.0174165	0.157599	0.0202714	-0.0384009	0.067485	0.0574222	-0.071515	0.0928045	0.0797582	-0.0241955	0.111003	0.0165678	-0.0229965	0.0738789	0.0369425	-0.0441211	0.0830701	0.0305912	-0.0389299	0.345145	0.00384656	0.291145	0.242215	0.11039	0.189215	0.189302	0.104515	0.169302
D-Serine	312-84-5	C-Source, amino acid	0.150242	0.0177591	-0.0557585	0.158758	0.0349933	-0.0922421	0.158191	0.0518481	0.0161914	0.0343866	0.00990699	-0.161613	0.0254576	0.0068034	-0.113542	0.0483037	0.0396405	-0.0686963	0.129545	0.059787	-0.00445533	0.136357	0.0167801	0.0183571	0.11023	0.0987082	-0.0117702	0.0165348	0.0172387	-0.0374652	0.0161591	0.00357596	-0.0368409	0.00795672	0.00129019	-0.0120433
Mucic Acid	526-99-8	C-Source, carboxylic acid	0.203484	0.109096	-0.00251587	0.229643	0.107451	-0.0213568	0.155449	0.00708042	0.0134489	0.282392	0.0965581	0.086392	0.24342	0.0914764	0.10442	0.224603	0.171652	0.107603	0.116117	0.045797	-0.0178834	0.121807	0.043073	0.00380716	0.125374	0.0307572	0.00337379	0.107276	0.0462127	0.0532755	0.12627	0.0211863	0.0732701	0.118338	0.082483	0.0983384
b-D-Allose	2595-97-3	C-Source, carbohydrate	0.194316	0.133973	-0.0116839	0.141554	0.0143819	-0.109446	0.143475	0.0245184	0.0014754	0.150615	0.0783935	-0.0453847	0.125457	0.0326611	-0.0135435	0.131605	0.0336367	0.0146047	0.0282404	0.0107391	-0.10576	0.0341403	0.0145247	-0.0838597	0.0325971	0.0403917	-0.0894029	0.109081	0.0731277	0.055081	0.0440265	0.0250002	-0.00897348	0.0522456	0.0507588	0.0322456
L-Ornithine	3184-13-2	C-Source, amino acid	0.313237	0.153996	0.107237	0.231543	0.0940634	-0.0194569	0.143466	0.214179	0.00146582	0.178084	0.0697392	-0.0179158	0.15021	0.0567185	0.0112099	0.0611036	0.247271	-0.0558964	0.111202	0.0615866	-0.0227982	0.0860094	0.0627261	-0.0319906	0.162722	0.136575	0.040722	0.0657601	0.0047559	0.0117601	0.0723107	0.01687	0.0193107	0.039831	0.0476956	0.019831
3-Hydroxy 2-Butanone	513-86-0	C-Source, alcohol	0.34231	0.0704152	0.13631	0.262802	0.13486	0.0118022	0.139456	0.235025	-0.00254394	0.220168	0.0666672	0.0241675	0.209969	0.0803779	0.0709687	0.0378837	0.233252	-0.0791163	0.141695	0.0588784	0.00769547	0.143519	0.0744017	0.0255188	0.0547697	0.0213958	-0.0672303	0.11388	0.0900719	0.0598801	0.0563844	0.0122444	0.00338442	0.0101178	0.110852	-0.00988218
2,3-Butanone	431-03-8	C-Source, alcohol	0.29338	0.227827	0.0873802	0.153788	0.0898851	-0.0972123	0.136543	0.0507858	-0.00545712	0.169047	0.0587306	-0.0269531	0.14601	0.0789337	0.00700968	0.0970013	0.0315041	-0.0199987	0.115519	0.0632867	-0.0184811	0.10235	0.0838764	-0.0156505	0.201126	0.102639	0.0791262	0.0152413	0.0689755	-0.0387587	0.0506976	0.0246967	-0.00230238	0.0386813	0.0230404	0.0186813
3-Methylglucose	13224-94-7	C-Source, carbohydrate	0.265493	0.206451	0.059493	0.138039	0.127156	-0.112961	0.133455	0.117003	-0.00854513	0.134703	0.0740372	-0.0612971	0.14734	0.0802329	0.00834002	0.14897	0.0838797	0.0319698	0.111549	0.0191857	-0.0224514	0.12996	0.00473401	0.0119596	0.118813	0.0750249	-0.00318732	0.0622693	0.0302582	0.00826934	0.0612852	0.0231199	0.00828519	0.051771	0.0469288	0.031771
Adenosine	58-61-7	C-Source, carbohydrate	0.172861	0.0519714	-0.0331386	0.130403	0.0188386	-0.120597	0.132396	0.0191412	-0.00960425	0.199758	0.0376559	0.00375841	0.169196	0.0684845	0.0301959	0.0995095	0.0397555	-0.0174905	0.196719	0.0701138	0.0627188	0.229087	0.172414	0.111087	0.0564161	0.151851	-0.0655839	0.0617792	0.0478069	0.0077792	0.0560684	0.064055	0.00306843	-0.0221696	0.170212	-0.0421696
a-Cyclodextrin	10016-20-3	C-Source, polymer	0.289678	0.310977	0.0836778	0.123283	0.0224531	-0.127717	0.129942	0.0205048	-0.0120581	0.200651	0.0786053	0.00465085	0.218265	0.0704005	0.0792649	0.225725	0.0642454	0.108725	0.132643	0.0771972	-0.00135732	0.171231	0.0131866	0.0532308	0.112875	0.0904175	-0.00912462	0.0612725	0.0146131	0.00727253	0.0609109	0.0281294	0.00791092	0.0579607	0.0342624	0.0379607
L-Histidine	5934-29-2	C-Source, amino acid	0.225594	0.248633	0.0195939	0.12133	0.0343219	-0.12967	0.117735	0.0377289	-0.0242651	0.178657	0.0920193	-0.0173431	0.209014	0.128428	0.0700145	0.224358	0.125193	0.107358	0.082812	0.0446392	-0.051188	0.0876192	0.0413328	-0.0303808	0.110296	0.0506079	-0.0117044	0.309339	0.128134	0.255339	0.367921	0.0868893	0.314921	0.385776	0.122559	0.365776
Negative Control		C-Source, negative control	0.203506	0.00961822	-0.00249444	0.260608	0.0756781	0.0096081	0.112054	0.028242	-0.0299456	0.137129	0.123338	-0.0588713	0.143378	0.0211529	0.00437776	0.174345	0.131918	0.0573446	0.143593	0.0659446	0.00959331	0.138017	0.0324623	0.0200168	0.148514	0.0022971	0.0265145	0.0558136	0.0216158	0.00181357	0.0508738	0.0262434	-0.00212619	0.0501079	0.0259215	0.0301079
2'-Deoxyadenosine	16373-93-6	C-Source, carbohydrate	0.0973117	0.0518494	-0.108688	0.074869	0.0455326	-0.176131	0.062852	0.0470713	-0.079148	0.208025	0.0507461	0.0120252	0.0747661	0.0341364	-0.0642339	0.0579462	0.0413651	-0.0590538	0.106028	0.0280624	-0.0279725	0.106876	0.0670937	-0.0111244	0.0822625	0.105725	-0.0397375	0.0335812	0.0137185	-0.0204188	0.0504327	0.0359085	-0.00256729	0.0140354	0.00945939	-0.00596462
Tween 20	9005-64-5	C-Source, fatty acid	0.0645896	0.0176663	-0.14141	0.0518523	0.0505512	-0.199148	0.055113	0.0451803	-0.086887	0.0488628	0.0185202	-0.147137	0.0614998	0.0676018	-0.0775002	0.0992943	0.112441	-0.0177057	0.101948	0.015341	-0.0320521	0.126794	0.0634883	0.00879439	0.0849411	0.062217	-0.0370589	0.404555	0.060067	0.350555	0.348106	0.0519891	0.295106	0.335315	0.109541	0.315315
Dulcitol	608-66-2	C-Source, carbohydrate	0.251212	0.0343483	0.0452122	0.219551	0.0532858	-0.0314491	0.0543085	0.188106	-0.0876915	0.307941	0.0463208	0.111941	0.0984407	0.0920289	-0.0405593	0.120972	0.0289182	0.00397243	0.13151	0.049468	-0.00249049	0.110239	0.100584	-0.00776054	-0.0523567	0.113054	-0.174357	0.0580608	0.0255455	0.00406076	0.0156572	0.153652	-0.0373428	-0.0949909	0.130297	-0.114991
Dihydroxyacetone	96-26-4	C-Source, alcohol	0.0674954	0.0211706	-0.138505	0.0437936	0.0333548	-0.207206	0.0468524	0.0287755	-0.0951476	0.0176592	0.0683245	-0.178341	0.0502296	0.0229553	-0.0887704	0.0549789	0.0434277	-0.0620211	0.042146	0.0313644	-0.091854	0.0297815	0.0106732	-0.0882185	0.0446166	0.0241765	-0.0773834	0.0297632	0.0289807	-0.0242368	0.034688	0.0136418	-0.018312	0.027407	0.00669267	0.00740695
2-Hydroxybenzoic Acid	54-21-7	C-Source, carboxylic acid	0.125529	0.181958	-0.0804713	0.0398909	0.0186277	-0.211109	0.0416069	0.0152712	-0.100393	0.0846516	0.0745578	-0.111348	0.0671897	0.0377187	-0.0718103	0.0934626	0.0220079	-0.0235374	0.00990878	0.0350326	-0.124091	0.0383051	0.0175954	-0.0796949	0.073392	0.0904494	-0.048608	-0.00942704	0.0351122	-0.063427	0.0120094	0.0235584	-0.0409906	0.00447804	0.00942175	-0.015522
Capric Acid	1002-62-6	C-Source, carboxylic acid	0.220545	0.35782	0.0145452	0.0181032	0.051484	-0.232897	-0.0313829	0.0863726	-0.173383	0.0893327	0.138194	-0.106667	0.00409963	0.0340947	-0.1349	-0.0160137	0.110146	-0.133014	0.0221554	0.0125812	-0.111845	0.0246893	0.0102301	-0.0933107	0.033123	0.0152184	-0.088877	0.0111572	0.00378575	-0.0428428	0.0171395	0.00458899	-0.0358605	0.0174128	0.0080431	-0.00258718

## Sheet: ranked_RHA1
compound	CAS	MOA	cmpd norm opacus 44hr	opacus 44hr std dev	backsub opacus 44hr	cmpd norm opacus 72hr	opacus 72hr std dev	backsub opacus 72hr	cmpd norm opacus 96hr	opacus 96hr std dev	backsub opacus 96hr	cmpd norm rha1 44hr	rha1 44hr std dev	backsub RHA1 44hr	avg rha1 72hr	rha1 72hr std dev	backsub RHA1 72hr	cmpd norm rha1 96hr	rha1 std dev 96hr	backsub RHA1 96hr	cmpd norm coryne 44hr	std dev coryne 44hr	backsub coryne 44hr	cmpd norm coryne 72hr	std dev coryne 72hr	backsub coryne 72hr	cmpd norm coryne 96hr	std dev	backsub coryne 96hr	cmpd norm reut 44hr	std dev reut 44hr	backsub reut 44hr	cmpd norm reut 72hr	std dev reut 72hr	backsub reut 72hr	cmpd norm reut 96hr	std dev reut 96hr	backsub reut 96hr
Sebacic Acid	111-20-6	C-Source, carboxylic acid	0.78212	0.609741	0.57612	1.07392	0.329138	0.822916	1.06523	0.281289	0.923234	0.504349	0.288379	0.308349	0.923673	0.0487699	0.784673	1.07529	0.117043	0.958291	0.0106078	0.0441764	-0.123392	0.0635494	0.00863406	-0.0544506	0.089039	0.0641823	-0.032961	0.963456	0.105673	0.909456	1.08087	0.0910069	1.02787	1.07138	0.0628122	1.05138
D-Arabitol	488-82-4	C-Source, carbohydrate	0.673379	0.206885	0.467379	0.805042	0.0458768	0.554042	0.924347	0.0617422	0.782347	0.516749	0.349245	0.320749	0.904319	0.241346	0.765319	1.04759	0.220092	0.930586	1.08437	0.0723832	0.950366	1.13421	0.0547744	1.01621	1.10052	0.0634964	0.978519	0.0774772	0.0654206	0.0234772	0.0812608	0.0310849	0.0282608	0.0725	0.0398409	0.0525
Turanose	547-25-1	C-Source, oligosaccharide	0.801453	0.296254	0.595453	0.984362	0.195711	0.733362	1.07829	0.171382	0.936286	0.538612	0.411414	0.342612	0.951125	0.239133	0.812125	1.01941	0.142451	0.902408	0.014256	0.04289	-0.119744	0.0727305	0.0140565	-0.0452695	0.0730513	0.0730445	-0.0489487	0.00995318	0.107253	-0.0440468	0.0744522	0.00504828	0.0214522	0.061534	0.0513916	0.041534
L-Pyroglutamic Acid	98-79-3	C-Source, amino acid	0.626494	0.0908248	0.420494	0.775701	0.199172	0.524701	0.786069	0.223189	0.644069	0.517215	0.345471	0.321215	0.932254	0.189244	0.793254	0.978974	0.122018	0.861974	0.983927	0.022538	0.849927	1.00811	0.104946	0.890108	1.00635	0.143047	0.884354	0.713423	0.0665186	0.659423	0.800199	0.262785	0.747199	0.822171	0.264474	0.802171
b-Hydroxybutyric Acid	150-83-4	C-Source, carboxylic acid	0.423589	0.207567	0.217589	0.710122	0.0791237	0.459122	0.800666	0.0651371	0.658666	0.430486	0.251521	0.234486	0.847104	0.0842426	0.708104	0.945665	0.0136904	0.828665	0.084164	0.0112421	-0.049836	0.0984867	0.0209074	-0.0195133	0.10191	0.0666186	-0.0200901	1.17096	0.0769374	1.11696	1.34433	0.0440377	1.29133	1.34124	0.10167	1.32124
g-Amino-N-Butyric Acid	56-12-2	C-Source, carboxylic acid	0.713929	0.130683	0.507929	0.996195	0.0761469	0.745195	1.09641	0.0483428	0.954411	0.373987	0.184292	0.177987	0.827785	0.134407	0.688785	0.927477	0.150536	0.810477	1.04183	0.157654	0.907835	1.15428	0.0415584	1.03628	1.20057	0.120674	1.07857	0.173282	0.0747185	0.119282	0.159987	0.054241	0.106987	0.167264	0.108423	0.147264
a-Methyl-D-Glucoside	3396-99-4	C-Source, carbohydrate	0.588358	0.0940873	0.382358	0.799316	0.0734201	0.548316	0.909902	0.0790335	0.767902	0.406089	0.247173	0.210089	0.829384	0.0913449	0.690384	0.916942	0.099931	0.799942	0.072406	0.0267589	-0.061594	0.0872205	0.0260336	-0.0307795	0.122256	0.00878861	0.000256081	0.0443192	0.012975	-0.00968083	0.0744888	0.011519	0.0214888	0.0592964	0.0507756	0.0392964
Putrescine	333-93-7	C-Source, amine	0.898555	0.182264	0.692555	0.94229	0.125732	0.69129	0.956492	0.129519	0.814492	0.454825	0.22212	0.258825	0.809616	0.0812543	0.670616	0.905292	0.0769894	0.788292	0.146747	0.052268	0.0127468	0.0906912	0.0597078	-0.0273088	0.115653	0.0864982	-0.00634704	0.0969855	0.0462287	0.0429855	0.102003	0.0327901	0.0490025	0.104308	0.0483077	0.0843081
L-Isoleucine	73-32-5	C-Source, amino acid	0.389913	0.0814446	0.183913	0.568797	0.0470208	0.317797	0.650764	0.045803	0.508764	0.371616	0.207146	0.175616	0.619711	0.159921	0.480711	0.793818	0.135778	0.676818	0.0221485	0.0200931	-0.111851	0.0853578	0.0314358	-0.0326422	0.0876022	0.0674706	-0.0343978	0.352062	0.260009	0.298062	0.390855	0.0171356	0.337855	0.401209	0.0265554	0.381209
Palatinose	13718-94-0	C-Source, oligosaccharide	0.546052	0.343677	0.340052	0.897157	0.037277	0.646157	0.991534	0.0775925	0.849534	0.417015	0.22641	0.221015	0.695613	0.202326	0.556613	0.788624	0.193604	0.671624	0.0933297	0.0115745	-0.0406703	0.122446	0.0600709	0.00444601	0.00876827	0.0400865	-0.113232	0.0919397	0.0672907	0.0379397	0.0246538	0.0182143	-0.0283462	-0.0481102	0.0981145	-0.0681102
Quinic Acid	77-95-2	C-Source, carboxylic acid	0.505734	0.147693	0.299734	0.777051	0.0995881	0.526051	0.801076	0.123792	0.659076	0.521048	0.366498	0.325048	0.732337	0.173415	0.593337	0.769955	0.105391	0.652955	0.931337	0.0239045	0.797337	0.985755	0.102975	0.867755	0.995517	0.117676	0.873517	0.0694295	0.0507765	0.0154295	0.0994195	0.0339492	0.0464195	0.0866545	0.056118	0.0666545
D-Fructose	57-48-7	C-Source, carbohydrate	0.752897	0.134349	0.546897	0.997529	0.104425	0.746529	1.07079	0.0813354	0.928789	0.633961	0.0855054	0.437961	0.838531	0.221323	0.699531	0.768937	0.646366	0.651937	0.507239	0.338134	0.373239	0.558394	0.380773	0.440394	0.586565	0.442029	0.464565	0.776382	0.171861	0.722382	0.88562	0.0739867	0.83262	0.919291	0.0257022	0.899291
Butyric Acid	156-54-7	C-Source, carboxylic acid	0.487748	0.224913	0.281748	0.820373	0.0881761	0.569373	0.765272	0.143467	0.623272	0.416536	0.255862	0.220536	0.791388	0.228352	0.652388	0.764411	0.172842	0.647411	0.0805641	0.0370491	-0.0534359	0.103829	0.0342643	-0.0141706	0.0145194	0.0563051	-0.107481	0.862094	0.106894	0.808094	0.760139	0.131088	0.707139	0.542251	0.21435	0.522251
D-Melezitose	10030-67-8	C-Source, oligosaccharide	0.573926	0.202079	0.367926	0.847516	0.0639093	0.596516	0.958742	0.05538	0.816742	0.370804	0.245123	0.174804	0.652878	0.155697	0.513878	0.75726	0.233392	0.64026	0.104656	0.0403014	-0.0293437	0.122159	0.038698	0.00415852	0.127502	0.0793526	0.00550167	0.0406601	0.0143067	-0.0133399	0.0555391	0.0369532	0.00253911	0.0586791	0.0610279	0.0386791
Tyramine	60-19-5	C-Source, amine	0.536493	0.109065	0.330493	0.813817	0.148941	0.562817	0.95669	0.100576	0.81469	0.554754	0.107074	0.358754	0.997784	0.256218	0.858784	0.748385	0.596631	0.631385	0.137172	0.0595575	0.0031724	0.0973168	0.0817311	-0.0206832	0.164942	0.0635743	0.0429421	0.0544146	0.0186297	0.000414584	0.0476176	0.0321129	-0.00538242	0.0416263	0.0159739	0.0216263
L-Leucine	61-90-5	C-Source, amino acid	0.501934	0.156815	0.295934	0.479505	0.10074	0.228505	0.531604	0.13929	0.389604	0.274238	0.074642	0.0782384	0.642	0.256566	0.503	0.728222	0.311259	0.611222	0.0939512	0.0423614	-0.0400488	0.11663	0.0232634	-0.00136977	0.109597	0.0710211	-0.0124027	0.498048	0.138967	0.444048	0.626912	0.0917466	0.573912	0.659905	0.10697	0.639905
m-Inositol	87-89-8	C-Source, carbohydrate	0.765625	0.146781	0.559625	0.948309	0.141019	0.697309	1.02383	0.166879	0.881829	0.780682	0.21648	0.584682	1.02738	0.161034	0.888383	0.727065	0.587666	0.610065	1.17579	0.0269904	1.04179	1.28728	0.0648377	1.16928	1.27944	0.0886872	1.15744	0.111606	0.0719834	0.0576064	0.0808263	0.0497192	0.0278263	0.104004	0.0618765	0.0840039
L-Valine	72-18-4	C-Source, amino acid	0.59715	0.01814	0.39115	0.825522	0.125966	0.574522	0.925109	0.160702	0.783109	0.408769	0.235699	0.212769	0.553874	0.431305	0.414874	0.718168	0.335316	0.601168	0.059435	0.0207344	-0.074565	0.0837392	0.0506364	-0.0342608	0.123676	0.07424	0.0016761	0.167868	0.141561	0.113868	0.149302	0.1015	0.0963016	0.189536	0.0961233	0.169536
L-Arginine	1119-34-2	C-Source, amino acid	0.532641	0.204055	0.326641	0.776524	0.0234135	0.525524	0.852442	0.0867312	0.710442	0.337481	0.14092	0.141481	0.638135	0.177905	0.499135	0.716802	0.163733	0.599802	0.0892357	0.044761	-0.0447643	0.098912	0.0655203	-0.019088	0.115157	0.0657884	-0.00684252	0.0568706	0.0507739	0.00287057	0.0644736	0.00124551	0.0114736	0.0643997	0.0235046	0.0443997
Caproic Acid	10051-44-2	C-Source, carboxylic acid	0.542208	0.12491	0.336208	0.713224	0.0920005	0.462224	0.709973	0.0662611	0.567973	0.410834	0.16811	0.214834	0.654308	0.0388927	0.515308	0.687887	0.0632298	0.570887	0.0596458	0.0099262	-0.0743542	0.0608115	0.0412365	-0.0571885	0.0705575	0.0574993	-0.0514425	0.735852	0.187873	0.681852	0.926368	0.0522987	0.873368	0.935526	0.0533737	0.915526
4-Hydroxybenzoic Acid	114-63-6	C-Source, carboxylic acid	0.46474	0.0753198	0.25874	0.605338	0.160151	0.354338	0.646633	0.135165	0.504633	0.337536	0.168727	0.141536	0.600438	0.0564765	0.461438	0.68756	0.046304	0.57056	0.748525	0.0980107	0.614525	0.889354	0.106129	0.771354	0.934531	0.0643542	0.812531	0.503872	0.102632	0.449872	0.686385	0.327744	0.633385	0.784751	0.190103	0.764751
a-D-Glucose	50-99-7	C-Source, carbohydrate	0.658288	0.102046	0.452288	0.874234	0.0842209	0.623234	0.955425	0.0944594	0.813425	0.803672	0.210974	0.607672	0.984898	0.13211	0.845898	0.686815	0.530808	0.569815	1.02044	0.136803	0.886439	1.01032	0.14223	0.89232	1.05999	0.149165	0.937993	0.111089	0.0477657	0.0570894	0.146211	0.0709666	0.0932112	0.107202	0.044226	0.0872015
Pyruvic Acid	113-24-6	C-Source, carboxylic acid	0.615419	0.121321	0.409419	0.792126	0.0698218	0.541126	0.911836	0.111551	0.769836	0.600867	0.220998	0.404867	0.804213	0.131339	0.665213	0.68679	0.607586	0.56979	0.535555	0.0680933	0.401555	0.629413	0.0712565	0.511413	0.636725	0.107361	0.514725	0.801885	0.00792055	0.747885	0.754222	0.0306075	0.701222	0.684275	0.0984119	0.664275
N-Acetyl-D-Glucosamine	7512-17-6	C-Source, carbohydrate	0.644256	0.0386624	0.438256	0.910828	0.0311557	0.659828	1.03919	0.0407866	0.897191	0.677159	0.0593816	0.481159	0.76828	0.261265	0.62928	0.669958	0.481171	0.552958	0.11877	0.060965	-0.0152304	0.136193	0.0705441	0.0181934	0.140927	0.0135592	0.0189265	0.34599	0.111424	0.29199	0.416533	0.126737	0.363533	0.434321	0.106958	0.414321
D-Gluconic Acid	527-07-1	C-Source, carboxylic acid	0.762089	0.30694	0.556089	0.864331	0.292997	0.613331	0.814199	0.288657	0.672199	0.843209	0.115033	0.647209	0.943352	0.0903288	0.804352	0.653107	0.507803	0.536107	0.984	0.0866523	0.85	0.950037	0.0900889	0.832037	0.921219	0.0724199	0.799219	0.855384	0.156813	0.801384	0.82407	0.124699	0.77107	0.793059	0.0854923	0.773059
D-Glucosamine	66-84-2	C-Source, carbohydrate	0.122942	0.135158	-0.0830582	0.327291	0.0535441	0.0762912	0.441655	0.105843	0.299655	0.081352	0.180266	-0.114648	0.458405	0.345484	0.319405	0.652557	0.269437	0.535557	0.467388	0.124939	0.333388	0.624691	0.234698	0.506691	0.695063	0.201948	0.573063	0.0913534	0.0506124	0.0373534	0.114349	0.043943	0.0613489	0.130678	0.113383	0.110678
a-Hydroxybutyric Acid	19054-57-0	C-Source, carboxylic acid	0.532544	0.0292151	0.326544	0.810574	0.107812	0.559574	0.956003	0.0876212	0.814003	0.520416	0.0772393	0.324416	0.839727	0.190265	0.700727	0.651211	0.52375	0.534211	0.288495	0.0527182	0.154495	0.331617	0.0430298	0.213617	0.449333	0.104716	0.327333	0.308048	0.222337	0.254048	0.310555	0.102779	0.257555	0.463774	0.147374	0.443774
2-Oxovaleric Acid	1821-02-9	C-Source, carboxylic acid	0.543008	0.187149	0.337008	0.586858	0.0470603	0.335858	0.636559	0.025788	0.494559	0.281668	0.18417	0.0856682	0.506269	0.173984	0.367269	0.640316	0.183468	0.523316	0.0570622	0.00719567	-0.0769378	0.0972876	0.0450109	-0.0207124	0.0666682	0.0503443	-0.0553318	0.104691	0.0917038	0.0506905	0.215108	0.178295	0.162108	0.263756	0.210008	0.243756
L-Serine	56-45-1	C-Source, amino acid	0.219625	0.0696208	0.0136247	0.257202	0.0696685	0.00620235	0.295645	0.0771386	0.153645	0.595995	0.0320498	0.399995	0.803152	0.113799	0.664152	0.637912	0.506935	0.520912	0.197804	0.123516	0.0638036	0.268402	0.302067	0.150402	0.372209	0.31727	0.250209	0.17522	0.0761473	0.12122	0.143575	0.0842134	0.0905748	0.196328	0.080218	0.176328
Sucrose	57-50-1	C-Source, oligosaccharide	0.591414	0.0636871	0.385414	0.758877	0.0538439	0.507877	0.885666	0.0887821	0.743666	0.645636	0.130821	0.449636	0.877	0.159651	0.738	0.635543	0.526277	0.518543	0.793997	0.113927	0.659997	0.812775	0.106368	0.694775	0.715765	0.285178	0.593765	0.106108	0.0369787	0.0521082	0.110325	0.0438656	0.0573252	0.145446	0.108218	0.125446
D-Mannitol	69-65-8	C-Source, carbohydrate	0.615332	0.0440236	0.409332	0.822637	0.064569	0.571637	0.92952	0.0992797	0.78752	0.59248	0.114878	0.39648	0.838808	0.185583	0.699808	0.634648	0.503773	0.517648	0.167888	0.05768	0.0338877	0.219047	0.0415883	0.101047	0.368733	0.2026	0.246733	0.139292	0.033003	0.0852916	0.0994234	0.00609202	0.0464234	0.0629404	0.0455625	0.0429404
Maltotriose	1109-28-0	C-Source, oligosaccharide	0.674659	0.0727541	0.468659	0.879754	0.0643191	0.628754	0.98203	0.0382663	0.84003	0.745618	0.0902992	0.549618	0.906891	0.175657	0.767891	0.629696	0.506172	0.512696	0.997547	0.329572	0.863547	0.970275	0.256396	0.852275	0.961826	0.266501	0.839826	0.115532	0.0289534	0.0615317	0.132717	0.0577401	0.0797168	0.119496	0.0808369	0.099496
Malonic Acid	26522-85-0	C-Source, carboxylic acid	0.536274	0.130848	0.330274	0.599463	0.0200498	0.348463	0.650558	0.00411227	0.508558	0.313454	0.134294	0.117454	0.556683	0.118296	0.417683	0.62464	0.0858647	0.50764	0.0823191	0.0254177	-0.0516809	0.0835463	0.0566235	-0.0344537	0.07899	0.058948	-0.04301	0.0874211	0.0499993	0.0334211	0.0927263	0.0308238	0.0397263	0.0814046	0.0511309	0.0614046
D-Trehalose	99-20-7	C-Source, oligosaccharide	0.296112	0.100749	0.0901124	0.465642	0.0767828	0.214642	0.550312	0.140901	0.408312	0.512394	0.0854799	0.316394	0.554761	0.120172	0.415761	0.62316	0.449539	0.50616	0.121049	0.0516478	-0.0129514	0.131558	0.0315332	0.0135582	0.11966	0.0161893	-0.00234038	0.0989511	0.0355231	0.0449511	0.0728595	0.0228843	0.0198595	0.0710313	0.0540159	0.0510313
D,L-Carnitine	461-05-2	C-Source, carboxylic acid	0.370935	0.104124	0.164935	0.661295	0.111853	0.410295	0.742849	0.128417	0.600849	0.280167	0.0606808	0.0841665	0.496011	0.362474	0.357011	0.622412	0.228669	0.505412	0.0722701	0.0352382	-0.0617299	0.0800086	0.0553164	-0.0379914	0.124159	0.0693015	0.00215921	0.048314	0.0589227	-0.00568604	0.0644424	0.0049684	0.0114424	0.0574683	0.0184957	0.0374683
Glycolic Acid	79-14-1	C-Source, carboxylic acid	0.22306	0.0646485	0.01706	0.216349	0.0410183	-0.0346514	0.218921	0.0400678	0.076921	0.470452	0.141811	0.274452	0.670174	0.0938574	0.531174	0.60753	0.493571	0.49053	0.0782301	0.0545129	-0.0557699	0.0811012	0.0554493	-0.0368988	0.0955436	0.0177336	-0.0264564	0.724783	0.0901302	0.670783	0.71021	0.244973	0.65721	0.682751	0.232514	0.662751
L-Rhamnose	3615-41-6	C-Source, carbohydrate	0.684391	0.027476	0.478391	0.918858	0.0766395	0.667858	0.992599	0.049779	0.850599	0.689547	0.182373	0.493547	0.875211	0.163994	0.736211	0.591993	0.520999	0.474993	0.153496	0.0696798	0.0194955	0.169705	0.0662247	0.0517048	0.175228	0.0465422	0.0532276	0.0928151	0.0466668	0.0388151	0.0979926	0.0205251	0.0449926	0.0630815	0.0462783	0.0430815
D-Alanine	338-69-2	C-Source, amino acid	0.428352	0.144931	0.222352	0.507802	0.122381	0.256802	0.559218	0.119319	0.417218	0.585119	0.147485	0.389119	0.786026	0.146527	0.647026	0.58843	0.430517	0.47143	0.178578	0.0301541	0.0445776	0.23367	0.109481	0.11567	0.134375	0.0984568	0.0123746	0.0462313	0.0169233	-0.00776874	0.0390831	0.00188536	-0.0139169	0.0391831	0.00289803	0.0191831
D-Lactic Acid Methyl Ester	17392-83-5	C-Source, ester	0.359261	0.172045	0.153261	0.680478	0.360145	0.429478	0.746829	0.441485	0.604829	0.336376	0.250827	0.140376	0.662504	0.273462	0.523504	0.584401	0.252925	0.467401	0.14617	0.0624739	0.0121699	0.120909	0.0818831	0.00290945	0.180596	0.103284	0.0585958	0.0819897	0.00675344	0.0279897	0.0943298	0.0534186	0.0413298	0.107345	0.0264104	0.0873449
a-Ketobutyric Acid	2013-26-5	C-Source, carboxylic acid	0.504263	0.0237289	0.298263	0.725367	0.0404924	0.474367	0.871525	0.0346996	0.729525	0.476034	0.0728227	0.280034	0.743483	0.162051	0.604483	0.580524	0.527623	0.463524	0.205586	0.0184292	0.0715864	0.285469	0.0184886	0.167469	0.435174	0.176791	0.313174	0.367469	0.16325	0.313469	0.462884	0.105222	0.409884	0.489627	0.0266089	0.469627
L-Tartaric Acid	6106-24-7	C-Source, carboxylic acid	0.471205	0.17407	0.265205	0.6401	0.0779099	0.3891	0.569041	0.12176	0.427041	0.434297	0.259774	0.238297	0.642599	0.176899	0.503599	0.572206	0.147825	0.455206	0.0776333	0.0439025	-0.0563667	0.104258	0.0638157	-0.0137422	0.0304371	0.0245978	-0.0915629	0.107993	0.0821846	0.0539926	0.0268115	0.0208691	-0.0261885	-0.00452373	0.117697	-0.0245237
Fumaric Acid	17013-01-3	C-Source, carboxylic acid	0.727652	0.0776954	0.521652	0.885242	0.113085	0.634242	0.859831	0.116665	0.717831	0.761772	0.153822	0.565772	0.844598	0.106476	0.705598	0.569248	0.441438	0.452248	0.464258	0.0893677	0.330258	0.75641	0.0567422	0.63841	0.844127	0.0720639	0.722127	0.801529	0.0381126	0.747529	0.767724	0.0949404	0.714724	0.737775	0.164385	0.717775
D,L-Lactic Acid	312-85-6	C-Source, carboxylic acid	0.573664	0.0487759	0.367664	0.711725	0.0911045	0.460725	0.7911	0.128711	0.6491	0.697145	0.221296	0.501145	0.847892	0.0947024	0.708892	0.56077	0.406557	0.44377	0.782031	0.0573676	0.648031	0.782095	0.0709313	0.664095	0.752916	0.0823975	0.630916	0.808151	0.124274	0.754151	0.672963	0.0845013	0.619963	0.572729	0.188043	0.552729
L-Aspartic Acid	3792-50-5	C-Source, amino acid	0.709352	0.0322084	0.503352	0.868983	0.147305	0.617983	0.890387	0.174454	0.748387	0.714967	0.178248	0.518967	0.785292	0.0533812	0.646292	0.559288	0.399758	0.442288	0.469389	0.0911024	0.335389	0.692631	0.107162	0.574631	0.77398	0.0718668	0.65198	0.328486	0.0417202	0.274486	0.242893	0.0486864	0.189893	0.182109	0.105378	0.162109
Propionic Acid	137-40-6	C-Source, carboxylic acid	0.498696	0.0595623	0.292696	0.72334	0.116118	0.47234	0.772779	0.147721	0.630779	0.558165	0.266545	0.362165	0.755961	0.157435	0.616961	0.557204	0.453013	0.440204	0.437411	0.0953984	0.303411	0.688508	0.0798927	0.570508	0.809893	0.0469214	0.687893	0.524268	0.121669	0.470268	0.721008	0.0662683	0.668008	0.808152	0.099487	0.788152
a-Ketoglutaric Acid	22202-68-2	C-Source, carboxylic acid	0.639794	0.117287	0.433794	0.828009	0.13027	0.577009	0.817131	0.11192	0.675131	0.681115	0.112768	0.485115	0.862442	0.0404232	0.723442	0.556668	0.476719	0.439668	0.142132	0.0660241	0.00813163	0.0705723	0.0413029	-0.0474277	0.105153	0.0434846	-0.0168474	0.143511	0.117358	0.0895107	0.0787564	0.0144832	0.0257564	0.16548	0.110507	0.14548
Maltitol	585-88-6	C-Source, carbohydrate	0.180745	0.0991296	-0.0252548	0.45501	0.146473	0.20401	0.571028	0.175425	0.429028	0.203059	0.183489	0.00705875	0.331986	0.196771	0.192986	0.543292	0.315047	0.426292	0.0670051	0.0143346	-0.0669949	0.0864745	0.0220109	-0.0315255	0.0720283	0.0377467	-0.0499717	0.0673518	0.038194	0.0133518	0.0672311	0.0107521	0.0142311	0.068952	0.0699208	0.048952
L-Asparagine	70-47-3	C-Source, amino acid	0.635434	0.066828	0.429434	0.690722	0.0819742	0.439722	0.753451	0.132479	0.611451	0.573658	0.109778	0.377658	0.646067	0.126948	0.507067	0.540944	0.414961	0.423944	0.466324	0.096959	0.332324	0.721845	0.0830631	0.603845	0.861245	0.113402	0.739245	0.336972	0.067509	0.282972	0.286646	0.182065	0.233646	0.255122	0.162678	0.235122
Methylpyruvate	600-22-6	C-Source, ester	0.623151	0.118784	0.417151	0.74417	0.106375	0.49317	0.830722	0.0994583	0.688722	0.616327	0.159034	0.420327	0.706747	0.137371	0.567747	0.537612	0.41932	0.420612	0.55225	0.138933	0.41825	0.482504	0.115382	0.364504	0.531256	0.0910706	0.409256	0.66156	0.0753704	0.60756	0.634226	0.0406074	0.581226	0.549749	0.0275215	0.529749
p-Hydroxyphenyl Acetic Acid	156-38-7	C-Source, carboxylic acid	0.628668	0.031761	0.422668	0.775402	0.0366907	0.524402	0.790273	0.0655378	0.648273	0.576839	0.242197	0.380839	0.862625	0.018384	0.723625	0.517831	0.463523	0.400831	0.0460791	0.06069	-0.0879209	0.0924695	0.05459	-0.0255305	0.142114	0.0651045	0.0201137	0.569891	0.0598076	0.515891	0.706429	0.175025	0.653429	0.397657	0.431626	0.377657
L-Alanine	56-41-7	C-Source, amino acid	0.667481	0.0294487	0.461481	0.860213	0.0831129	0.609213	0.958943	0.138498	0.816943	0.57664	0.0996864	0.38064	0.591795	0.207808	0.452795	0.512475	0.402251	0.395475	0.108053	0.0772206	-0.0259467	0.11245	0.0708189	-0.00555039	0.146316	0.0520234	0.024316	0.380635	0.0965653	0.326635	0.54229	0.0164115	0.48929	0.596673	0.0809941	0.576673
Glycine	6000-43-7	C-Source, amino acid	0.332707	0.296336	0.126707	0.318343	0.187527	0.0673433	0.372735	0.237845	0.230735	0.309651	0.108777	0.113651	0.489161	0.0665843	0.350161	0.501707	0.0340522	0.384707	0.0600191	0.0287544	-0.0739809	0.0638159	0.0336958	-0.0541841	0.0903288	0.0450277	-0.0316712	-0.0123712	0.0193461	-0.0663712	0.00875537	0.0141332	-0.0442446	0.00918434	0.00300595	-0.0108157
D-Malic Acid	636-61-3	C-Source, carboxylic acid	0.422054	0.228786	0.216054	0.53253	0.363626	0.28153	0.670949	0.339271	0.528949	0.450264	0.176467	0.254264	0.53723	0.173368	0.39823	0.49292	0.395214	0.37592	0.152865	0.0741743	0.0188652	0.176881	0.0816057	0.0588814	0.221495	0.0740966	0.0994954	0.195285	0.0758139	0.141285	0.246929	0.029052	0.193929	0.232614	0.031613	0.212614
D,L-Malic Acid	6915-15-7	C-Source, carboxylic acid	0.692052	0.162937	0.486052	0.793801	0.207916	0.542801	0.838547	0.25925	0.696547	0.649001	0.112532	0.453001	0.706548	0.0924491	0.567548	0.484029	0.344841	0.367029	0.219302	0.078262	0.0853023	0.259134	0.0800657	0.141134	0.301623	0.0620341	0.179623	0.552814	0.0527115	0.498814	0.559645	0.0335315	0.506645	0.583793	0.0961486	0.563793
D,L-Citramalic Acid	6236-10-8	C-Source, carboxylic acid	0.44833	0.125708	0.24233	0.500717	0.0144437	0.249717	0.480907	0.00820505	0.338907	0.33696	0.131999	0.14096	0.483049	0.040529	0.344049	0.48102	0.034984	0.36402	0.0797148	0.0251173	-0.0542852	0.0917999	0.0277339	-0.0262001	0.0943307	0.0395624	-0.0276693	0.122351	0.0536062	0.0683511	0.100355	0.0115808	0.0473548	0.0851577	0.0321478	0.0651577
m-Hydroxyphenyl Acetic Acid	621-37-4	C-Source, carboxylic acid	0.680028	0.0844744	0.474028	0.879792	0.0175095	0.628792	0.963539	0.105729	0.821539	0.637212	0.190706	0.441212	0.630861	0.40272	0.491861	0.470646	0.337465	0.353646	0.127746	0.0628125	-0.00625388	0.121495	0.0738009	0.00349456	0.171001	0.0798983	0.049001	0.472751	0.0488838	0.418751	0.483967	0.112878	0.430967	0.366947	0.184328	0.346947
Xylitol	87-99-0	C-Source, carbohydrate	0.334526	0.125024	0.128526	0.405683	0.19757	0.154683	0.450068	0.228657	0.308068	0.252586	0.183099	0.0565856	0.383309	0.16299	0.244309	0.465024	0.120566	0.348024	0.0410468	0.0132124	-0.0929532	0.0475457	0.0162778	-0.0704543	0.0626322	0.0438319	-0.0593678	0.101314	0.0667008	0.0473142	0.08443	0.0129639	0.03143	0.0681881	0.0375675	0.0481881
Succinic Acid	6106-21-4	C-Source, carboxylic acid	0.552865	0.145399	0.346865	0.710361	0.126811	0.459361	0.797815	0.0833463	0.655815	0.615996	0.120269	0.419996	0.512932	0.171829	0.373932	0.459993	0.312765	0.342993	0.63677	0.0194273	0.50277	0.719459	0.130259	0.601459	0.669129	0.102424	0.547129	0.523129	0.0264747	0.469129	0.410849	0.00680739	0.357849	0.391266	0.0409332	0.371266
L-Proline	147-85-3	C-Source, amino acid	0.362409	0.12823	0.156409	0.444306	0.103378	0.193306	0.508363	0.114784	0.366363	0.478083	0.132966	0.282083	0.433373	0.153078	0.294373	0.458289	0.310635	0.341289	0.33401	0.0735695	0.20001	0.440764	0.147562	0.322764	0.527833	0.235663	0.405833	0.324776	0.0788037	0.270776	0.27861	0.160941	0.22561	0.312688	0.239832	0.292688
Tween 40	9005-66-7	C-Source, fatty acid	0.510971	0.0180012	0.304971	0.621974	0.033255	0.370974	0.699537	0.0789936	0.557537	0.439607	0.134012	0.243607	0.605232	0.132444	0.466232	0.454958	0.364159	0.337958	0.0693088	0.0519406	-0.0646912	0.052376	0.0183139	-0.065624	0.0363068	0.0310987	-0.0856932	0.439031	0.0410598	0.385031	0.346315	0.0862393	0.293315	0.37259	0.150003	0.35259
Tween 80	9005-65-6	C-Source, fatty acid	0.355548	0.0641839	0.149548	0.482653	0.0679087	0.231653	0.566491	0.0653042	0.424491	0.425549	0.101629	0.229549	0.570141	0.116172	0.431141	0.434656	0.322967	0.317656	0.136649	0.046649	0.00264882	0.0920504	0.0729582	-0.0259496	0.0900042	0.0380156	-0.0319958	0.571734	0.0232694	0.517734	0.50197	0.0104763	0.44897	0.43726	0.0376247	0.41726
L-Malic Acid	138-09-0	C-Source, carboxylic acid	0.731096	0.171242	0.525096	0.714008	0.229148	0.463008	0.648178	0.258313	0.506178	0.784641	0.199689	0.588641	0.805574	0.0546735	0.666574	0.433581	0.344747	0.316581	0.286497	0.119415	0.152497	0.322531	0.167642	0.204531	0.206862	0.173364	0.0848616	0.603372	0.103752	0.549372	0.536377	0.0619002	0.483377	0.417018	0.0937636	0.397018
L-Alaninamide	33208-99-0	C-Source, amide	0.26513	0.0975349	0.0591299	0.423543	0.164031	0.172543	0.54101	0.213458	0.39901	0.241654	0.0799825	0.0456536	0.344466	0.0373044	0.205466	0.432841	0.0515476	0.315841	0.105932	0.0558961	-0.028068	0.100872	0.083994	-0.0171285	0.116137	0.100883	-0.00586295	0.130868	0.0836354	0.0768679	0.0967376	0.0466286	0.0437376	0.102886	0.0361724	0.082886
Citric Acid	6132-04-3	C-Source, carboxylic acid	0.58116	0.148785	0.37516	0.581292	0.18139	0.330292	0.578737	0.172797	0.436737	0.522815	0.118302	0.326815	0.543503	0.0577958	0.404503	0.425154	0.336022	0.308154	0.399686	0.160428	0.265686	0.511147	0.177568	0.393147	0.647959	0.177025	0.525959	0.529433	0.136264	0.475433	0.461455	0.255733	0.408455	0.353098	0.180446	0.333098
Ala-Gly	687-69-4	C-Source, amino acid	0.427529	0.13268	0.221529	0.684441	0.0853881	0.433441	0.934805	0.0697528	0.792805	0.376964	0.171253	0.180964	0.432732	0.0950425	0.293732	0.420718	0.318933	0.303718	0.162247	0.0510546	0.0282469	0.112451	0.0818922	-0.00554869	0.163625	0.0588202	0.0416248	0.149628	0.0613713	0.0956279	0.129989	0.025359	0.0769888	0.136834	0.0381649	0.116834
Succinamic Acid	638-32-4	C-Source, carboxylic acid	0.247229	0.00548677	0.0412292	0.33675	0.0685714	0.0857497	0.381694	0.0494641	0.239694	0.219631	0.0897074	0.0236309	0.331922	0.0990191	0.192922	0.410551	0.0982863	0.293551	0.132964	0.0430912	-0.00103594	0.192128	0.0327631	0.0741284	0.176494	0.115335	0.054494	0.987251	0.0765194	0.933251	1.14795	0.0622251	1.09495	1.01499	0.115017	0.994991
D-Sorbitol	50-70-4	C-Source, carbohydrate	0.679001	0.123183	0.473001	0.881556	0.133826	0.630556	0.971427	0.0923638	0.829427	0.611123	0.17387	0.415123	0.60669	0.356186	0.46769	0.409577	0.326103	0.292577	0.145734	0.0502373	0.0117339	0.145248	0.0366466	0.0272484	0.146709	0.0333622	0.0247092	0.0679878	0.00445746	0.0139878	0.0710304	0.0230681	0.0180304	0.0781616	0.0427012	0.0581616
L-Threonine	72-19-5	C-Source, amino acid	0.239571	0.0890591	0.0335711	0.292383	0.0880486	0.0413826	0.339761	0.0861294	0.197761	0.383291	0.207998	0.187291	0.39769	0.133692	0.25869	0.408899	0.303022	0.291899	0.131463	0.0609279	-0.00253739	0.122366	0.0742961	0.00436637	0.166493	0.0380891	0.0444929	0.344989	0.169489	0.290989	0.290887	0.0505121	0.237887	0.276026	0.062996	0.256026
2-Aminoethanol	141-43-5	C-Source, alcohol	0.516409	0.0808261	0.310409	0.697594	0.115533	0.446594	0.51541	0.30125	0.37341	0.51316	0.127696	0.31716	0.815382	0.0913283	0.676382	0.39748	0.659759	0.28048	0.112367	0.0376123	-0.0216335	0.0844849	0.0820396	-0.0335151	-0.0530568	0.115073	-0.175057	0.0796687	0.0590665	0.0256687	0.0715826	0.054451	0.0185826	-0.025575	0.0542172	-0.045575
Maltose	69-79-4	C-Source, oligosaccharide	0.184565	0.0573997	-0.0214354	0.345272	0.0430426	0.0942717	0.523788	0.162965	0.381788	0.261946	0.161899	0.0659464	0.252538	0.176362	0.113538	0.390101	0.27698	0.273101	0.971345	0.241498	0.837345	0.975764	0.221192	0.857764	0.986998	0.208365	0.864998	0.112978	0.041481	0.0589784	0.123826	0.0443018	0.0708261	0.0941369	0.0565222	0.0741369
D-Saccharic Acid	576-42-1	C-Source, carboxylic acid	0.683214	0.127475	0.477214	0.740624	0.106058	0.489624	0.732729	0.125641	0.590729	0.638015	0.137246	0.442015	0.597028	0.304255	0.458028	0.388227	0.333302	0.271227	0.114416	0.0640343	-0.0195841	0.138247	0.0315267	0.0202466	0.0681671	0.0390085	-0.0538329	0.0614048	0.0209123	0.00740484	0.0782462	0.0394514	0.0252462	0.0896231	0.0554817	0.0696231
Acetic Acid	127-09-3	C-Source, carboxylic acid	0.538833	0.0467011	0.332833	0.622169	0.080227	0.371169	0.632579	0.066151	0.490579	0.547329	0.208039	0.351329	0.632115	0.161423	0.493115	0.386463	0.277763	0.269463	0.707231	0.202847	0.573231	0.731077	0.118167	0.613077	0.796086	0.164728	0.674086	0.409748	0.149566	0.355748	0.422088	0.197417	0.369088	0.422124	0.1854	0.402124
D-Ribose	50-69-1	C-Source, carbohydrate	0.246001	0.152453	0.0400007	0.346696	0.161733	0.0956958	0.40668	0.176309	0.26468	0.365691	0.224164	0.169691	0.399417	0.191795	0.260417	0.361044	0.438514	0.244044	0.813859	0.146863	0.679859	0.733952	0.0958423	0.615952	0.707326	0.133141	0.585326	0.172548	0.0763197	0.118548	0.165234	0.0388526	0.112234	0.178173	0.0881042	0.158173
2,3-Butanediol	513-85-9	C-Source, alcohol	0.356147	0.0248007	0.150147	0.375999	0.0471359	0.124999	0.378571	0.039903	0.236571	0.210256	0.118213	0.0142563	0.276104	0.148151	0.137104	0.354153	0.0440477	0.237153	0.178399	0.040086	0.044399	0.150778	0.0851575	0.0327778	0.188246	0.127349	0.0662464	0.113445	0.0657071	0.0594448	0.0741639	0.029211	0.0211639	0.0720398	0.0415541	0.0520398
L-Glutamine	56-85-9	C-Source, amino acid	0.592676	0.0589766	0.386676	0.753915	0.110408	0.502915	0.797446	0.107087	0.655446	0.504877	0.0639657	0.308877	0.470231	0.187513	0.331231	0.35123	0.347378	0.23423	0.814297	0.0938177	0.680297	0.99887	0.0375286	0.88087	0.975101	0.174516	0.853101	0.425443	0.129129	0.371443	0.436065	0.311878	0.383065	0.360854	0.254064	0.340854
Sorbic Acid	110-44-1	C-Source, carboxylic acid	0.0816717	0.0797906	-0.124328	0.0678749	0.0549058	-0.183125	0.167446	0.0684903	0.0254462	0.0767211	0.0794134	-0.119279	0.265351	0.145213	0.126351	0.349009	0.0963138	0.232009	0.0197441	0.003129	-0.114256	0.0285805	0.00451669	-0.0894195	0.0488205	0.033681	-0.0731795	-0.00774118	0.0306436	-0.0617412	0.0160644	0.010173	-0.0369356	0.0228097	0.0174223	0.0028097
D-Glucosaminic Acid	3646-68-2	C-Source, carboxylic acid	0.594511	0.138905	0.388511	0.607942	0.154989	0.356942	0.602392	0.173865	0.460392	0.379914	0.148178	0.183914	0.373064	0.165892	0.234064	0.348939	0.299586	0.231939	0.151806	0.0308944	0.0178059	0.123862	0.0525705	0.00586176	0.121153	0.0285908	-0.000847341	0.328398	0.155934	0.274398	0.395318	0.0306682	0.342318	0.406163	0.0287666	0.386163
g-Hydroxybutyric Acid	502-85-2	C-Source, carboxylic acid	0.207484	0.0271606	0.00148415	0.190603	0.0309062	-0.0603967	0.200866	0.0263648	0.0588665	0.160854	0.0520075	-0.035146	0.227647	0.0182906	0.0886466	0.343759	0.0908129	0.226759	0.0706794	0.0171413	-0.0633206	0.108383	0.0217878	-0.00961692	0.0957075	0.0723818	-0.0262925	0.226626	0.085683	0.172626	0.200741	0.0457888	0.147741	0.21764	0.142479	0.19764
b-Phenylethylamine	156-28-5	C-Source, amine	0.445161	0.100599	0.239161	0.655461	0.0983039	0.404461	0.722111	0.102066	0.580111	0.503918	0.0511284	0.307918	0.561505	0.0725068	0.422505	0.342884	0.252901	0.225884	0.135306	0.0624366	0.00130583	0.0697144	0.0151904	-0.0482856	0.14517	0.0644579	0.0231703	0.0268981	0.0234773	-0.0271019	0.0350645	0.00984873	-0.0179355	0.0272992	0.0165979	0.00729918
L-Phenylalanine	63-91-2	C-Source, amino acid	0.375668	0.234497	0.169668	0.293107	0.0523882	0.0421067	0.321928	0.0693447	0.179928	0.234563	0.0255772	0.0385627	0.268932	0.136651	0.129932	0.340509	0.123224	0.223509	0.0986139	0.0422727	-0.0353861	-0.00441707	0.0627744	-0.122417	0.0482304	0.0732846	-0.0737696	0.596993	0.0355847	0.542993	0.551014	0.0123038	0.498014	0.405588	0.0419164	0.385588
Bromosuccinic Acid	923-06-8	C-Source, carboxylic acid	0.412007	0.0651539	0.206007	0.463424	0.0886997	0.212424	0.498027	0.0960284	0.356027	0.455643	0.153599	0.259643	0.500652	0.161748	0.361652	0.326048	0.268945	0.209048	0.183364	0.041786	0.0493644	0.190761	0.0436008	0.0727613	0.194451	0.0426318	0.0724511	0.370235	0.0336001	0.316235	0.338669	0.0168381	0.285669	0.357794	0.0434234	0.337794
D,L-Octopamine	770-05-8	C-Source, amine	0.346629	0.0315858	0.140629	0.335455	0.0313374	0.0844551	0.312126	0.0535718	0.170126	0.254732	0.0687692	0.0587316	0.304678	0.0619753	0.165678	0.325782	0.0757611	0.208782	0.0803866	0.031386	-0.0536134	0.109475	0.0268746	-0.008525	0.161012	0.0545081	0.0390123	0.0678516	0.0275599	0.0138516	0.056046	0.0142	0.00304602	0.0539091	0.00895155	0.0339091
d-Amino Valeric Acid	5451-09-2	C-Source, carboxylic acid	0.359727	0.151288	0.153727	0.31447	0.0546549	0.0634698	0.336483	0.060331	0.194483	0.226472	0.0508611	0.0304722	0.297367	0.0346059	0.158367	0.319963	0.0643539	0.202963	0.0675218	0.00531232	-0.0664782	0.130287	0.0555856	0.0122871	0.0841409	0.0692585	-0.0378591	0.109854	0.0540226	0.0558543	0.0872067	0.0371522	0.0342067	0.104323	0.0780623	0.0843229
1,2-Propanediol	57-55-6	C-Source, alcohol	0.305854	0.119303	0.0998536	0.350067	0.0774384	0.0990673	0.366102	0.0677839	0.224102	0.430574	0.042308	0.234574	0.395758	0.115044	0.256758	0.318926	0.224225	0.201926	0.206359	0.0493916	0.0723586	0.17701	0.0707916	0.0590101	0.189666	0.0456326	0.0676658	0.114497	0.0614098	0.0604966	0.0891795	0.00815108	0.0361795	0.0936541	0.0497125	0.0736541
Citraconic Acid	207-858-7	C-Source, carboxylic acid	0.186986	0.101332	-0.0190138	0.24166	0.132721	-0.00934021	0.255526	0.14742	0.113526	0.176399	0.0577864	-0.0196015	0.26536	0.0271461	0.12636	0.310201	0.0643191	0.193201	0.0813037	0.014646	-0.0526963	0.100447	0.0104006	-0.0175526	0.123212	0.0249476	0.00121209	0.316201	0.0960801	0.262201	0.341629	0.0913714	0.288629	0.38041	0.0832097	0.36041
Melibionic Acid	70803-54-2	C-Source, oligosaccharide	0.883749	0.252123	0.677749	1.08673	0.105078	0.835728	1.06495	0.107263	0.922946	0.142773	0.0576642	-0.0532273	0.306918	0.205086	0.167918	0.306447	0.216689	0.189447	0.0918911	0.0246193	-0.0421089	0.0902472	0.0569268	-0.0277528	0.108224	0.0561807	-0.0137757	0.100434	0.0629168	0.0464342	0.11641	0.0236145	0.0634103	0.0852048	0.0487799	0.0652048
L-Homoserine	672-15-1	C-Source, amino acid	0.180578	0.147303	-0.0254217	0.173018	0.0476281	-0.0779816	0.211962	0.0378819	0.0699617	0.158776	0.0306906	-0.0372244	0.203357	0.0997178	0.0643572	0.292506	0.13078	0.175506	0.0734627	0.0314846	-0.0605373	0.0830903	0.0175837	-0.0349097	0.109842	0.0193348	-0.012158	0.0895973	0.0533658	0.0355973	0.139485	0.0226169	0.0864848	0.155344	0.109173	0.135344
L-Glutamic Acid	6106-04-3	C-Source, amino acid	0.410598	0.0186009	0.204598	0.534332	0.0287488	0.283332	0.547218	0.123628	0.405218	0.442167	0.063125	0.246167	0.311287	0.0910452	0.172287	0.286045	0.211245	0.169045	0.841184	0.116285	0.707184	0.85277	0.120874	0.73477	0.704608	0.344958	0.582608	0.409516	0.153815	0.355516	0.288756	0.0519331	0.235756	0.0920071	0.1605	0.0720071
Stachyose	470-55-310094-58-3	C-Source, oligosaccharide	0.668705	0.144325	0.462705	0.971473	0.0547679	0.720473	1.06855	0.0583101	0.926548	0.157856	0.0785594	-0.038144	0.261031	0.14092	0.122031	0.285059	0.136965	0.168059	0.091929	0.0290864	-0.042071	0.111995	0.0265459	-0.0060046	0.119837	0.073594	-0.00216341	0.0825288	0.0678486	0.0285288	0.0775065	0.0169214	0.0245065	0.0702124	0.0396185	0.0502124
D-Ribono-1,4-Lactone	5336-08-3	C-Source, carboxylic acid	0.208001	0.19623	0.0020014	0.228407	0.101333	-0.0225926	0.227966	0.103071	0.0859662	0.173588	0.0690401	-0.0224121	0.223021	0.0759581	0.0840211	0.282659	0.0418041	0.165659	0.0629271	0.0240434	-0.0710729	0.0842721	0.0114302	-0.0337279	0.100296	0.0506207	-0.0217044	0.0653082	0.0294773	0.0113082	0.0924818	0.00710152	0.0394818	0.105664	0.051723	0.0856642
Acetamide	60-35-5	C-Source, amide	0.239322	0.0560176	0.0333222	0.291591	0.0607119	0.0405906	0.261778	0.106707	0.119778	0.176649	0.0337677	-0.0193506	0.293414	0.189137	0.154414	0.278966	0.208631	0.161966	0.0792469	0.0216267	-0.0547531	0.0485797	0.037311	-0.0694203	0.0825812	0.0256615	-0.0394188	0.0548128	0.0115524	0.000812831	0.0680155	0.0277873	0.0150155	0.0517198	0.0150969	0.0317198
Oxalomalic Acid	89304-26-7	C-Source, carboxylic acid	0.305686	0.201069	0.0996859	0.278858	0.074133	0.027858	0.271468	0.0981097	0.129468	0.141163	0.0815575	-0.0548372	0.25893	0.0220333	0.11993	0.274869	0.0430065	0.157869	0.0794863	0.0282987	-0.0545137	0.0964924	0.0310267	-0.0215076	0.111487	0.0674966	-0.0105127	0.0458568	0.0399176	-0.00814325	0.0725442	0.0118083	0.0195442	0.0693391	0.0521526	0.0493391
Glycerol	56-81-5	C-Source, carbohydrate	0.318743	0.0905513	0.112743	0.423242	0.0692989	0.172242	0.531435	0.0691647	0.389435	0.276032	0.113605	0.0800323	0.270401	0.170864	0.131401	0.268904	0.235023	0.151904	0.124372	0.0703354	-0.00962793	0.127004	0.0683279	0.00900379	0.14431	0.019865	0.0223096	0.167439	0.033734	0.113439	0.19651	0.021701	0.14351	0.218977	0.0855254	0.198977
D-Tartaric Acid	57341-16-9	C-Source, carboxylic acid	0.20565	0.121854	-0.000350232	0.241987	0.0477776	-0.00901337	0.248944	0.0756442	0.106944	0.161438	0.072628	-0.0345623	0.241658	0.0256003	0.102658	0.263699	0.0295003	0.146699	0.0785286	0.0239268	-0.0554714	0.118249	0.0305704	0.000249161	0.0848217	0.071891	-0.0371783	0.102034	0.0373283	0.0480343	0.109744	0.0694742	0.0567444	0.119692	0.0939698	0.0996918
a-Hydroxyglutaric Acid-g-Lactone	21461-84-7	C-Source, carboxylic acid	0.251846	0.0825255	0.0458457	0.275406	0.0480423	0.0244061	0.292668	0.0468097	0.150668	0.284126	0.101319	0.0881262	0.290024	0.0656736	0.151024	0.260015	0.181147	0.143015	0.113906	0.0122541	-0.0200943	0.0930667	0.0104679	-0.0249333	0.0934926	0.0246011	-0.0285074	0.115784	0.0269274	0.0617837	0.128251	0.0228715	0.0752506	0.130967	0.0321052	0.110967
L-Lysine	657-27-2	C-Source, amino acid	0.353317	0.185313	0.147317	0.279563	0.0327018	0.0285628	0.306339	0.0431702	0.164339	0.200762	0.0998803	0.00476158	0.240453	0.101212	0.101453	0.25666	0.0895359	0.13966	0.0844556	0.0362914	-0.0495444	0.0777287	0.0223785	-0.0402713	0.0996344	0.0963447	-0.0223656	0.103024	0.0735511	0.0490238	0.0805362	0.0185006	0.0275362	0.0874629	0.0418832	0.0674629
L-Sorbose	87-79-6	C-Source, carbohydrate	0.150886	0.0658033	-0.0551141	0.209894	0.12441	-0.0411061	0.214944	0.138961	0.0729443	0.159676	0.0929473	-0.0363241	0.230616	0.0949766	0.0916159	0.252782	0.0862404	0.135782	0.0401083	0.00482332	-0.0938917	0.0438303	0.0186661	-0.0741697	0.0898576	0.0734714	-0.0321424	0.0749652	0.052005	0.0209652	0.0799755	0.016626	0.0269755	0.0820615	0.059891	0.0620615
b-Methyl-D-Glucoside	709-50-2	C-Source, carbohydrate	0.237142	0.00652711	0.031142	0.261017	0.0606553	0.0100175	0.272302	0.0724869	0.130302	0.230614	0.0937037	0.0346136	0.262253	0.115522	0.123253	0.250378	0.160231	0.133378	0.0983645	0.0322747	-0.0356355	0.0755222	0.00694205	-0.0424778	0.0763979	0.0126	-0.0456021	0.128707	0.0507846	0.0747071	0.111432	0.00843528	0.0584324	0.096985	0.056494	0.076985
Hydroxy-L-Proline	51-35-4	C-Source, amino acid	0.179438	0.0916176	-0.0265617	0.208092	0.101274	-0.0429083	0.204159	0.119705	0.0621588	0.186306	0.0940579	-0.00969357	0.23863	0.096015	0.0996298	0.249181	0.0920539	0.132181	0.0910301	0.0362836	-0.0429699	0.123379	0.0157197	0.00537878	0.116648	0.0614939	-0.0053522	0.0547321	0.0631777	0.000732132	0.0623576	0.0223369	0.0093576	0.0630856	0.0278047	0.0430856
D,L-a-Glycerol Phosphate	3325-00-6	C-Source, carbohydrate	0.248433	0.0744229	0.0424332	0.296106	0.047598	0.0451059	0.31358	0.037727	0.17158	0.300271	0.117854	0.104271	0.256928	0.114193	0.117928	0.249065	0.192857	0.132065	0.147601	0.0760343	0.0136006	0.162084	0.078461	0.0440838	0.153252	0.00759181	0.0312522	0.130214	0.0492357	0.0762142	0.124722	0.0189588	0.0717222	0.122459	0.100949	0.102459
Itaconic Acid	97-65-4	C-Source, carboxylic acid	0.660433	0.479418	0.454433	0.986992	0.113695	0.735992	1.01861	0.111591	0.876609	0.178611	0.0254701	-0.0173886	0.251241	0.0549934	0.112241	0.247046	0.0938886	0.130046	0.0128618	0.0388713	-0.121138	0.112823	0.0449135	-0.00517741	0.0944749	0.0344731	-0.0275251	0.33677	0.0636824	0.28277	0.445814	0.0283237	0.392814	0.461708	0.0438375	0.441708
Lactulose	4618-18-2	C-Source, oligosaccharide	0.554043	0.0948179	0.348043	0.806146	0.0328785	0.555146	0.944687	0.0431012	0.802687	0.310983	0.102727	0.114983	0.280371	0.06435	0.141371	0.244092	0.179327	0.127092	0.139116	0.0463183	0.00511588	0.164197	0.0333767	0.0461973	0.147841	0.0341713	0.0258407	0.12469	0.0472234	0.0706898	0.138875	0.0581922	0.0858748	0.133228	0.0877187	0.113228
Salicin	138-52-3	C-Source, carbohydrate	0.150841	0.0396831	-0.0551587	0.232131	0.071773	-0.0188693	0.240328	0.0831525	0.0983276	0.169392	0.0679439	-0.0266078	0.238672	0.123134	0.099672	0.243652	0.123926	0.126652	0.0852692	0.0235719	-0.0487308	0.100978	0.03352	-0.0170216	0.119503	0.038695	-0.00249692	0.0670669	0.0675346	0.0130669	0.0685563	0.0185363	0.0155563	0.0628752	0.00849046	0.0428752
Glyoxylic Acid	563-96-2	C-Source, carboxylic acid	0.225363	0.0823671	0.0193631	0.272343	0.0343695	0.0213434	0.284968	0.0406617	0.142968	0.255522	0.0926602	0.0595225	0.263354	0.0958361	0.124354	0.242037	0.181494	0.125037	0.0400795	0.0118812	-0.0939205	0.0379362	0.00740012	-0.0800638	0.0606566	0.0322292	-0.0613434	0.163397	0.0595791	0.109397	0.205337	0.0344815	0.152337	0.214319	0.11612	0.194319
Mono-Methylsuccinate	3878-55-5	C-Source, carboxylic acid	0.306613	0.119885	0.100613	0.363508	0.135478	0.112508	0.436235	0.159871	0.294235	0.28546	0.108687	0.0894596	0.289721	0.100019	0.150721	0.235734	0.15518	0.118734	0.218673	0.0793288	0.0846725	0.191511	0.0570754	0.0735111	0.228527	0.082306	0.106527	0.334028	0.276227	0.280028	0.434192	0.164095	0.381192	0.529004	0.11503	0.509004
m-Tartaric Acid	147-73-9	C-Source, carboxylic acid	0.283219	0.102016	0.0772187	0.313945	0.0818786	0.0629446	0.324156	0.0760344	0.182156	0.261425	0.140497	0.0654253	0.247858	0.0758703	0.108858	0.234982	0.135853	0.117982	0.114673	0.0577428	-0.0193271	0.120146	0.0510135	0.00214584	0.132311	0.0265008	0.0103114	0.181192	0.039536	0.127192	0.12904	0.0903126	0.0760402	0.149936	0.106019	0.129936
L-Methionine	63-68-3	C-Source, amino acid	0.3848	0.28941	0.1788	0.200203	0.104505	-0.0507965	0.193263	0.116227	0.051263	0.201176	0.0675375	0.00517625	0.207554	0.0643793	0.0685537	0.234095	0.101456	0.117095	0.0964589	0.0581162	-0.0375411	0.0947535	0.0688939	-0.0232465	0.0694986	0.0221419	-0.0525014	0.0898097	0.0814865	0.0358097	0.0751504	0.0323907	0.0221504	0.0717205	0.0758136	0.0517205
Thymidine	50-89-5	C-Source, carbohydrate	0.218353	0.0665693	0.0123531	0.261107	0.0228837	0.0101068	0.279128	0.0412921	0.137128	0.320839	0.0964338	0.124839	0.224683	0.0616765	0.085683	0.23285	0.147158	0.11585	0.130051	0.0536694	-0.00394918	0.137173	0.106432	0.0191729	0.0428088	0.150521	-0.0791912	0.0476601	0.0134809	-0.00633989	0.0709261	0.0467155	0.0179261	-0.0427784	0.108618	-0.0627784
D-Glucose-1-Phosphate	56401-20-8	C-Source, carbohydrate	0.219742	0.0387121	0.0137419	0.220503	0.0124955	-0.030497	0.233669	0.019691	0.0916689	0.256168	0.141442	0.0601676	0.241001	0.0896585	0.102001	0.228896	0.147275	0.111896	0.0812489	0.0507123	-0.0527511	0.115131	0.0729015	-0.00286927	0.14341	0.0358261	0.0214098	0.0849498	0.101992	0.0309498	0.086514	0.0506689	0.033514	0.103828	0.0654528	0.0838283
D-Raffinose	17629-30-0	C-Source, carbohydrate	0.648884	0.0430025	0.442884	0.855414	0.089403	0.604414	0.972393	0.0454699	0.830393	0.180052	0.0647717	-0.0159478	0.209622	0.106296	0.070622	0.228828	0.0842856	0.111828	0.102356	0.0349109	-0.0316441	0.0883712	0.0576301	-0.0296288	0.118962	0.0841796	-0.00303781	0.0633797	0.0200434	0.0093797	0.070632	0.0118965	0.017632	0.0710851	0.0351413	0.0510851
a-Cyclodextrin	10016-20-3	C-Source, polymer	0.289678	0.310977	0.0836778	0.123283	0.0224531	-0.127717	0.129942	0.0205048	-0.0120581	0.200651	0.0786053	0.00465085	0.218265	0.0704005	0.0792649	0.225725	0.0642454	0.108725	0.132643	0.0771972	-0.00135732	0.171231	0.0131866	0.0532308	0.112875	0.0904175	-0.00912462	0.0612725	0.0146131	0.00727253	0.0609109	0.0281294	0.00791092	0.0579607	0.0342624	0.0379607
5-Keto-D-Gluconic Acid	91446-96-7	C-Source, carboxylic acid	0.267642	0.195983	0.0616422	0.41012	0.122759	0.15912	0.469825	0.150778	0.327825	0.281748	0.25015	0.0857478	0.213124	0.126283	0.0741236	0.225166	0.177257	0.108166	0.107266	0.0340625	-0.0267336	0.143167	0.0990083	0.0251668	-0.0510114	0.119378	-0.173011	0.103225	0.085623	0.0492247	-0.0184335	0.0778343	-0.0714335	-0.0808458	0.18737	-0.100846
a-Methyl-D-Galactoside	3396-99-4	C-Source, carbohydrate	0.532722	0.0651848	0.326722	0.743444	0.101205	0.492444	0.84226	0.090326	0.70026	0.254053	0.13819	0.0580527	0.219883	0.122585	0.080883	0.224964	0.169259	0.107964	0.134697	0.0593195	0.000696636	0.139812	0.04137	0.0218123	0.139184	0.048028	0.0171845	0.11754	0.0521593	0.06354	0.126437	0.0548628	0.073437	0.0905055	0.0255242	0.0705055
Mucic Acid	526-99-8	C-Source, carboxylic acid	0.203484	0.109096	-0.00251587	0.229643	0.107451	-0.0213568	0.155449	0.00708042	0.0134489	0.282392	0.0965581	0.086392	0.24342	0.0914764	0.10442	0.224603	0.171652	0.107603	0.116117	0.045797	-0.0178834	0.121807	0.043073	0.00380716	0.125374	0.0307572	0.00337379	0.107276	0.0462127	0.0532755	0.12627	0.0211863	0.0732701	0.118338	0.082483	0.0983384
L-Histidine	5934-29-2	C-Source, amino acid	0.225594	0.248633	0.0195939	0.12133	0.0343219	-0.12967	0.117735	0.0377289	-0.0242651	0.178657	0.0920193	-0.0173431	0.209014	0.128428	0.0700145	0.224358	0.125193	0.107358	0.082812	0.0446392	-0.051188	0.0876192	0.0413328	-0.0303808	0.110296	0.0506079	-0.0117044	0.309339	0.128134	0.255339	0.367921	0.0868893	0.314921	0.385776	0.122559	0.365776
Sec-Butylamine	13952-84-6	C-Source, amine	0.17668	0.101862	-0.0293201	0.190935	0.0960193	-0.0600654	0.200285	0.0905897	0.0582848	0.210294	0.069994	0.0142943	0.22377	0.063523	0.08477	0.223494	0.0502394	0.106494	0.0951101	0.0390151	-0.0388899	0.0886007	0.0640284	-0.0293993	0.152021	0.0675433	0.0300212	0.0526892	0.0188466	-0.00131082	0.064385	0.0150933	0.011385	0.0589997	0.0132607	0.0389997
L-Fucose	2438-80-4	C-Source, carbohydrate	0.203543	0.0313822	-0.00245741	0.237864	0.0129101	-0.0131361	0.255722	0.0265371	0.113722	0.255992	0.114504	0.0599917	0.202522	0.129928	0.0635217	0.222731	0.195856	0.105731	0.152379	0.0820155	0.0183786	0.165599	0.0742424	0.0475986	0.139426	0.0450685	0.017426	0.111279	0.0612733	0.0572793	0.0916227	0.00483165	0.0386227	0.0775305	0.0535551	0.0575305
D-Fructose-6-Phosphate	26177-86-637250-85-4	C-Source, carbohydrate	0.241466	0.09686	0.0354658	0.256209	0.05293	0.00520913	0.26708	0.0470863	0.12508	0.272902	0.13048	0.0769016	0.237948	0.0832132	0.0989481	0.221051	0.175561	0.104051	0.171948	0.0526686	0.0379476	0.115219	0.0811435	-0.00278054	0.110126	0.0265337	-0.0118738	0.110686	0.033884	0.0566864	0.100589	0.0477986	0.0475887	0.10548	0.0948284	0.0854805
D-Xylose	58-86-6	C-Source, carbohydrate	0.197677	0.0751624	-0.00832326	0.289427	0.0625407	0.038427	0.331603	0.065352	0.189603	0.282089	0.154382	0.0860885	0.212637	0.166404	0.0736375	0.219617	0.318157	0.102617	0.183149	0.0288255	0.0491486	0.189307	0.0316536	0.0713073	0.0921131	0.05489	-0.0298869	0.122811	0.0418354	0.0688109	0.1606	0.0332421	0.1076	0.137574	0.0810903	0.117574
a-D-Lactose	63-42-3	C-Source, oligosaccharide	0.578054	0.0632218	0.372054	0.819294	0.114206	0.568294	0.91804	0.136019	0.77604	0.272643	0.124135	0.0766431	0.228351	0.107558	0.0893506	0.219403	0.175523	0.102403	0.128116	0.042843	-0.00588446	0.151018	0.0326074	0.0330182	0.139974	0.0428286	0.0179744	0.117721	0.0365273	0.063721	0.147463	0.0524967	0.0944628	0.1048	0.0559882	0.0848003
Amygdalin	29883-15-6	C-Source, oligosaccharide	0.224321	0.0392824	0.018321	0.274299	0.0291747	0.0232991	0.271488	0.025562	0.129488	0.176407	0.0489869	-0.0195932	0.197806	0.0455611	0.0588056	0.218996	0.062467	0.101996	0.161922	0.0757164	0.0279217	0.177319	0.0682694	0.059319	0.171545	0.103043	0.0495454	0.113152	0.0569472	0.0591523	0.0850085	0.0247425	0.0320085	0.0744354	0.0462863	0.0544354
Sedoheptulosan	469-90-9	C-Source, carbohydrate	0.316582	0.296462	0.110582	0.211004	0.0862634	-0.0399958	0.202026	0.122702	0.0600261	0.160338	0.0968226	-0.0356624	0.204662	0.0883085	0.0656616	0.218585	0.0827143	0.101585	0.0933648	0.0365368	-0.0406352	0.095701	0.0442674	-0.022299	0.104651	0.0692282	-0.0173487	0.0894876	0.0661979	0.0354876	0.0723307	0.00732245	0.0193307	0.0715942	0.046238	0.0515942
N-Acetyl-D-Mannosamine	7772-94-3	C-Source, carbohydrate	0.24739	0.0510061	0.0413904	0.253887	0.0433813	0.00288712	0.274891	0.0413828	0.132891	0.291466	0.17339	0.0954659	0.220838	0.10892	0.0818375	0.217029	0.158025	0.100029	0.122642	0.0677554	-0.0113582	0.114156	0.0800513	-0.00384421	0.156476	0.0580521	0.0344759	0.118682	0.0574897	0.0646818	0.0871838	0.0183728	0.0341838	0.0864209	0.037835	0.0664209
b-Methyl-D-Galactoside	1824-94-8	C-Source, carbohydrate	0.524892	0.233201	0.318892	0.66207	0.216063	0.41107	0.785923	0.213757	0.643923	0.175183	0.06862	-0.0208168	0.186447	0.0983402	0.0474473	0.215285	0.0795092	0.098285	0.0925545	0.0312269	-0.0414455	0.0973476	0.068156	-0.0206524	0.105088	0.0795347	-0.0169124	0.0517646	0.00610874	-0.00223545	0.0677867	0.0260841	0.0147867	0.063631	0.0502225	0.043631
D-Galactonic Acid-g-Lactone	2782-07-2	C-Source, carboxylic acid	0.734892	0.0668587	0.528892	0.823965	0.0752088	0.572965	0.86138	0.0902846	0.71938	0.236423	0.146794	0.0404228	0.194263	0.157195	0.0552628	0.211159	0.162632	0.094159	0.10219	0.0149515	-0.0318098	0.0825266	0.0379373	-0.0354734	0.0467528	0.0169242	-0.0752472	0.0747213	0.0176145	0.0207213	0.0825083	0.0526736	0.0295083	0.0875786	0.0646845	0.0675786
Formic Acid	141-53-7	C-Source, carboxylic acid	0.167233	0.0898671	-0.0387673	0.229649	0.0694425	-0.0213505	0.260409	0.0744616	0.118409	0.294226	0.0657624	0.0982259	0.252557	0.0497079	0.113557	0.21039	0.108686	0.0933905	0.0914132	0.0241562	-0.0425868	0.0907958	0.0203537	-0.0272042	0.0842755	0.0205282	-0.0377245	0.378946	0.0450705	0.324946	0.313545	0.0209496	0.260545	0.299486	0.0319055	0.279486
D-Lactitol	81025-04-9	C-Source, oligosaccharide	0.369038	0.329882	0.163038	0.233527	0.03759	-0.0174727	0.253954	0.0494275	0.111954	0.13957	0.0862584	-0.0564296	0.186871	0.0192769	0.0478708	0.209046	0.020615	0.0920462	0.107432	0.0491963	-0.0265685	0.111021	0.0538707	-0.00697931	0.115748	0.0802456	-0.00625203	0.046217	0.0066482	-0.00778303	0.049244	0.0315201	-0.00375605	0.0605896	0.0512376	0.0405896
N-Acetyl-L-Glutamic Acid	1188-37-0	C-Source, amino acid	0.226124	0.004488	0.0201237	0.278352	0.0442396	0.0273523	0.274526	0.0295829	0.132526	0.136733	0.0655068	-0.0592672	0.191077	0.0181997	0.0520773	0.208548	0.0182891	0.0915485	0.0784354	0.0194788	-0.0555646	0.0855068	0.0614039	-0.0324932	0.125948	0.0752641	0.00394764	0.479339	0.0791538	0.425339	0.516428	0.181237	0.463428	0.563602	0.26707	0.543602
N-Acetyl-Neuraminic Acid	131-48-6	C-Source, carboxylic acid	0.331145	0.225275	0.125145	0.229658	0.0142258	-0.0213416	0.240946	0.0175263	0.0989455	0.167059	0.09344	-0.0289406	0.193277	0.0442952	0.0542775	0.205051	0.0392087	0.0880506	1.11629	0.151187	0.982293	1.21974	0.14377	1.10174	1.25898	0.109474	1.13698	0.084772	0.0471883	0.030772	0.072179	0.0311143	0.019179	0.0722618	0.0421814	0.0522618
D-Glucuronic Acid	14984-34-0	C-Source, carboxylic acid	0.182289	0.0323444	-0.0237113	0.217109	0.014993	-0.0338906	0.235987	0.0109598	0.0939867	0.230871	0.137111	0.0348705	0.183254	0.142886	0.0442541	0.204906	0.161249	0.0879058	0.148273	0.0518997	0.014273	0.148223	0.0649333	0.0302229	0.0988973	0.0458192	-0.0231027	0.110596	0.0575504	0.0565965	0.0874717	0.00229809	0.0344717	0.0869163	0.0720727	0.0669163
b-Methyl-D-Glucuronic Acid	134253-42-2	C-Source, carboxylic acid	0.309296	0.247617	0.103296	0.21415	0.0288261	-0.0368496	0.224194	0.0271061	0.0821937	0.17468	0.0815356	-0.0213196	0.187308	0.0898675	0.0483083	0.200999	0.0804476	0.0839992	0.0747302	0.0116867	-0.0592698	0.106842	0.0305693	-0.0111585	0.0950154	0.0617646	-0.0269846	0.0702521	0.0110393	0.0162521	0.103292	0.0181626	0.0502916	0.0955125	0.0649333	0.0755125
N-Acetyl-D-glucosaminitol	4271-28-7	C-Source, carbohydrate	0.302973	0.16346	0.0969728	0.268828	0.0471643	0.017828	0.27913	0.0577179	0.13713	0.148816	0.0761587	-0.0471844	0.176938	0.0956278	0.0379381	0.194739	0.0788779	0.0777392	0.0829294	0.0150808	-0.0510706	0.0997922	0.0064411	-0.0182078	0.0946987	0.0661264	-0.0273013	0.106133	0.0634592	0.0521332	0.084662	0.0243393	0.031662	0.0816367	0.0538414	0.0616367
Tricarballylic Acid	99-14-9	C-Source, carboxylic acid	0.216598	0.0493633	0.010598	0.23561	0.0696856	-0.0153904	0.25645	0.0772711	0.11445	0.221275	0.0710978	0.0252753	0.212435	0.0312101	0.0734351	0.192017	0.109283	0.0750172	0.106798	0.0373041	-0.0272022	0.0870695	0.0591725	-0.0309305	0.132041	0.047584	0.0100408	0.401633	0.0986599	0.347633	0.419425	0.31092	0.366425	0.408922	0.263924	0.388922
L-Glucose	921-60-8	C-Source, carbohydrate	0.319542	0.296847	0.113542	0.186529	0.0068218	-0.0644706	0.186938	0.0198989	0.044938	0.173485	0.108017	-0.022515	0.185239	0.115007	0.0462391	0.191926	0.109912	0.0749262	0.100441	0.0489239	-0.0335587	0.122153	0.0297046	0.00415325	0.11307	0.0752117	-0.0089301	0.0553672	0.0194859	0.00136715	0.0559924	0.0340234	0.00299242	0.0613943	0.0425838	0.0413943
3-0-b-D-Galactopyranosyl-D-Arabinose	6057-48-3	C-Source, carbohydrate	0.209909	0.185076	0.00390868	0.134668	0.0508142	-0.116332	0.203478	0.0703045	0.0614776	0.16628	0.0912386	-0.0297196	0.152279	0.0980586	0.0132795	0.191415	0.163789	0.0744147	0.0284569	0.0135704	-0.105543	0.0478751	0.044178	-0.0701249	-0.0337153	0.0742445	-0.155715	0.0402151	0.0620248	-0.0137849	0.0424257	0.055153	-0.0105743	0.0258989	0.0599125	0.00589893
D-Arabinose	10323-20-3	C-Source, carbohydrate	0.19007	0.126027	-0.0159304	0.30403	0.0698389	0.0530299	0.33999	0.0608327	0.19799	0.163544	0.0537626	-0.0324563	0.177489	0.0809931	0.0384886	0.191337	0.0821412	0.0743369	0.128625	0.0165551	-0.00537524	0.144415	0.0393883	0.0264148	0.131808	0.0705033	0.00980814	0.118731	0.0607803	0.0647307	0.113615	0.0181192	0.0606151	0.116417	0.0828567	0.0964173
Arbutin	497-76-7	C-Source, carbohydrate	0.206222	0.0603258	0.000222202	0.233909	0.0182021	-0.0170906	0.239064	0.00586603	0.0970644	0.153724	0.067668	-0.0422763	0.167356	0.0420066	0.0283559	0.191263	0.0566109	0.074263	0.0880171	0.0397741	-0.0459829	0.117109	0.0163173	-0.000891042	0.0915421	0.0619572	-0.0304579	0.090901	0.0517346	0.036901	0.0716457	0.016496	0.0186457	0.0709846	0.0444284	0.0509846
Oxalic Acid	62-76-0 144-62-7	C-Source, carboxylic acid	0.198353	0.0575783	-0.00764739	0.228557	0.106425	-0.0224433	0.22487	0.0930825	0.0828701	0.124038	0.06025	-0.0719617	0.175375	0.0441925	0.0363754	0.189286	0.0542158	0.0722862	0.072596	0.027481	-0.061404	0.0633375	0.0422975	-0.0546625	0.0779616	0.0606843	-0.0440384	0.122033	0.0705614	0.0680331	0.151778	0.0580644	0.0987781	0.143526	0.0163155	0.123526
a-Methyl-D-Mannoside	617-04-9	C-Source, carbohydrate	0.148817	0.0328417	-0.0571829	0.207714	0.0206485	-0.0432857	0.215637	0.031517	0.0736373	0.180099	0.0665301	-0.0159011	0.168485	0.0924346	0.0294847	0.187517	0.086436	0.0705168	0.0794124	0.0281266	-0.0545876	0.123947	0.0290522	0.00594736	0.0946947	0.0579916	-0.0273053	0.0999146	0.0783678	0.0459146	0.0808997	0.0084711	0.0278997	0.0664407	0.0305817	0.0464407
Gly-Pro	704-15-4	C-Source, amino acid	0.415456	0.0620726	0.209456	0.341854	0.25423	0.0908536	0.377172	0.274125	0.235172	0.347024	0.107851	0.151024	0.202159	0.155104	0.0631587	0.185793	0.0819169	0.0687926	0.250158	0.112491	0.116158	0.279153	0.125228	0.161153	0.278766	0.128069	0.156766	0.226351	0.068137	0.172351	0.328133	0.11822	0.275133	0.188575	0.176553	0.168575
D-Threonine	632-20-2	C-Source, amino acid	0.211909	0.0513339	0.00590867	0.193389	0.121806	-0.0576111	0.23944	0.105881	0.0974399	0.273935	0.141385	0.0779348	0.228308	0.11366	0.0893083	0.184862	0.114852	0.0678622	0.102846	0.0609505	-0.031154	0.106509	0.0667424	-0.0114912	0.133494	0.0380799	0.0114938	0.00182423	0.0111702	-0.0521758	0.0189637	0.00416584	-0.0340363	0.0152457	0.00692926	-0.00475434
D-Tagatose	87-81-0	C-Source, carbohydrate	0.308606	0.335715	0.102606	0.204171	0.138513	-0.0468288	0.202266	0.153137	0.0602658	0.113111	0.113708	-0.0828886	0.174209	0.0940983	0.0352091	0.183642	0.0978018	0.0666418	0.0530927	0.0229684	-0.0809073	0.060145	0.0384764	-0.057855	0.0751233	0.0859865	-0.0468767	0.0570199	0.0403154	0.0030199	0.0555743	0.0210245	0.00257432	0.062868	0.0855017	0.042868
b-Cyclodextrin	7585-39-9	C-Source, polymer	0.293826	0.217121	0.0878258	0.177464	0.0265919	-0.0735358	0.161058	0.0220817	0.0190584	0.187942	0.0481016	-0.00805774	0.199936	0.0631433	0.0609362	0.183415	0.0895574	0.0664147	0.130965	0.0648837	-0.00303457	0.150701	0.0171453	0.032701	0.0990707	0.088399	-0.0229293	0.0888878	0.076081	0.0348878	0.107932	0.0693672	0.0549323	0.0950066	0.0268287	0.0750066
L-Arabitol	7643-75-6	C-Source, carbohydrate	0.151086	0.0762155	-0.0549141	0.203883	0.112314	-0.0471166	0.216144	0.122812	0.0741437	0.160241	0.123887	-0.0357591	0.163413	0.170221	0.0244131	0.181654	0.157659	0.0646538	0.109234	0.057376	-0.0247663	0.139283	0.0291907	0.0212832	0.104562	0.0817014	-0.0174376	0.115929	0.0498445	0.0619294	0.101414	0.0270701	0.0484139	0.0960147	0.0657886	0.0760147
Acetoacetic Acid	3483-11-2	C-Source, carboxylic acid	0.262712	0.0820744	0.0567117	0.263811	0.0566384	0.0128105	0.265531	0.0489975	0.123531	0.226002	0.0515523	0.0300025	0.270599	0.0628241	0.131599	0.178683	0.208881	0.0616832	0.177957	0.0921778	0.0439573	0.180009	0.153814	0.062009	0.205933	0.0987632	0.0839331	0.0364645	0.0144381	-0.0175355	0.0339629	0.0320688	-0.0190371	0.0302042	0.0319195	0.0102042
i-Erythritol	149-32-6	C-Source, carbohydrate	0.140739	0.0649075	-0.0652613	0.221033	0.0262438	-0.0299671	0.23223	0.0293297	0.0902299	0.17943	0.0884366	-0.0165698	0.175986	0.126602	0.036986	0.177811	0.118546	0.0608113	0.068326	0.0200143	-0.065674	0.108137	0.0292215	-0.00986337	0.0595263	0.0562823	-0.0624737	0.0686124	0.0146516	0.0146124	0.0620304	0.0193312	0.00903035	0.0589287	0.041179	0.0389287
Gentiobiose	554-91-6	C-Source, oligosaccharide	0.265069	0.0358667	0.0590687	0.258464	0.0892712	0.00746388	0.26973	0.0975009	0.12773	0.164313	0.0769336	-0.0316867	0.150262	0.0705194	0.0112621	0.175813	0.0756186	0.0588131	0.120826	0.0521262	-0.013174	0.11734	0.0662295	-0.000660429	0.111519	0.0877591	-0.010481	0.0442177	0.0211916	-0.0097823	0.0687035	0.0408821	0.0157035	0.0562315	0.0296803	0.0362315
Mannan	9036-88-8	C-Source, polymer	0.234013	0.0332005	0.0280133	0.24134	0.0192598	-0.00966047	0.261364	0.0251231	0.119364	0.240678	0.0982719	0.0446783	0.108034	0.0700546	-0.0309657	0.174928	0.0638212	0.057928	0.0905339	0.0247559	-0.0434661	0.0906359	0.0333607	-0.0273641	0.0588826	0.026228	-0.0631174	0.121277	0.0216806	0.0672773	0.0773377	0.024145	0.0243377	0.0460076	0.0447161	0.0260076
Negative Control		C-Source, negative control	0.203506	0.00961822	-0.00249444	0.260608	0.0756781	0.0096081	0.112054	0.028242	-0.0299456	0.137129	0.123338	-0.0588713	0.143378	0.0211529	0.00437776	0.174345	0.131918	0.0573446	0.143593	0.0659446	0.00959331	0.138017	0.0324623	0.0200168	0.148514	0.0022971	0.0265145	0.0558136	0.0216158	0.00181357	0.0508738	0.0262434	-0.00212619	0.0501079	0.0259215	0.0301079
2-Deoxy-D-Ribose	533-67-5	C-Source, carbohydrate	0.217473	0.141257	0.0114729	0.18427	0.0395208	-0.0667303	0.212147	0.0250405	0.070147	0.0783951	0.0869759	-0.117605	0.147677	0.060051	0.00867677	0.171876	0.0717948	0.0548759	0.053444	0.012418	-0.080556	0.0976337	0.0600721	-0.0203663	0.0493927	0.0408969	-0.0726073	0.0587118	0.0340422	0.00471176	0.0574433	0.0372464	0.00444325	0.0306194	0.0244745	0.0106194
Chondroitin Sulfate C	12678-07-8	C-Source, polymer	0.168548	0.109611	-0.0374517	0.164138	0.0332089	-0.0868617	0.189438	0.0182715	0.0474385	0.163526	0.0909323	-0.032474	0.127641	0.0646846	-0.011359	0.165988	0.0910748	0.0489878	0.11412	0.0653074	-0.0198802	0.110985	0.0583011	-0.00701482	0.0827066	0.0848607	-0.0392934	0.0679725	0.0180065	0.0139725	0.0711075	0.0180821	0.0181075	0.0736232	0.0246408	0.0536232
Gelatin	9000-70-8	C-Source, polymer	0.347927	0.285981	0.141927	0.17296	0.0859547	-0.0780401	0.189521	0.0902364	0.0475206	0.212956	0.0402712	0.016956	0.0843954	0.105983	-0.0546046	0.160304	0.0711107	0.0433044	0.0850399	0.0424879	-0.0489601	0.101176	0.0225805	-0.0168242	0.0548493	0.0715259	-0.0671507	0.044139	0.0308329	-0.00986103	0.0522093	0.0339899	-0.000790726	0.0568197	0.0464181	0.0368197
Adonitol	488-81-3	C-Source, carbohydrate	0.208593	0.0360857	0.00259264	0.207378	0.0140227	-0.0436219	0.199737	0.0215234	0.057737	0.228804	0.145133	0.0328044	0.143494	0.105937	0.0044936	0.158835	0.126089	0.0418345	0.118829	0.0630863	-0.015171	0.129958	0.0508012	0.0119582	0.132582	0.0458397	0.0105817	0.122218	0.0557124	0.0682175	0.138118	0.0588656	0.0851179	0.122313	0.0697346	0.102313
N-Acetyl-D-Galactosamine	14215-68-0	C-Source, carbohydrate	0.225161	0.0777193	0.0191606	0.286006	0.0803149	0.0350062	0.303509	0.0926497	0.161509	0.168763	0.0688448	-0.0272367	0.1204	0.0771177	-0.0186005	0.149083	0.0760998	0.0320827	0.130406	0.0684465	-0.00359357	0.152662	0.05954	0.0346615	0.129494	0.0831409	0.00749431	0.0730794	0.00163448	0.0190794	0.0757478	0.0260108	0.0227478	0.0605892	0.0353167	0.0405892
3-Methylglucose	13224-94-7	C-Source, carbohydrate	0.265493	0.206451	0.059493	0.138039	0.127156	-0.112961	0.133455	0.117003	-0.00854513	0.134703	0.0740372	-0.0612971	0.14734	0.0802329	0.00834002	0.14897	0.0838797	0.0319698	0.111549	0.0191857	-0.0224514	0.12996	0.00473401	0.0119596	0.118813	0.0750249	-0.00318732	0.0622693	0.0302582	0.00826934	0.0612852	0.0231199	0.00828519	0.051771	0.0469288	0.031771
D-Glucose-6-Phosphate	3671-99-6	C-Source, carbohydrate	0.252725	0.0669971	0.0467246	0.258514	0.00774377	0.0075142	0.281471	0.0142357	0.139471	0.302505	0.0552777	0.106505	0.213831	0.153149	0.0748311	0.142858	0.111848	0.0258576	0.132648	0.0831377	-0.00135194	0.140534	0.0664886	0.0225336	0.153692	0.0600956	0.0316917	0.0620623	0.0325808	0.00806229	0.0634145	0.0297574	0.0104145	0.0484871	0.0180171	0.0284871
Negative Control		C-Source, negative control	0.209028	0.0321886	0.00302789	0.242106	0.0593258	-0.00889379	0.172624	0.130079	0.0306239	0.253935	0.0270626	0.0579348	0.13531	0.122619	-0.00369008	0.141685	0.0655173	0.0246855	0.123831	0.0938127	-0.0101694	0.0983925	0.0696108	-0.0196075	0.095605	0.0383163	-0.026395	0.0524333	0.0239979	-0.00156672	0.0548033	0.00415687	0.00180333	-0.00943135	0.103457	-0.0294314
D-Fucose	3615-37-0	C-Source, carbohydrate	0.32936	0.236727	0.12336	0.248659	0.0336393	-0.00234082	0.25262	0.0608511	0.11062	0.183349	0.109826	-0.0126508	0.13982	0.171737	0.000820271	0.140944	0.175036	0.0239437	0.0866332	0.0394836	-0.0473668	0.106712	0.0148985	-0.011288	0.0555484	0.107273	-0.0664516	0.101868	0.0409713	0.0478675	0.0590472	0.0494018	0.00604719	0.0478563	0.0926474	0.0278563
L-Lyxose	1949-78-6	C-Source, carbohydrate	0.146763	0.106484	-0.0592366	0.186264	0.136536	-0.0647364	0.20634	0.14267	0.0643403	0.229526	0.123775	0.0335264	0.213847	0.0863166	0.0748473	0.137974	0.263551	0.0209736	0.123959	0.0362526	-0.0100408	0.0439151	0.0208678	-0.0740849	0.0838416	0.0951798	-0.0381584	0.0788387	0.0161011	0.0248387	0.0628508	0.0323073	0.00985076	0.052822	0.0329023	0.032822
L-Arabinose	87-72-9	C-Source, carbohydrate	0.210203	0.0242529	0.00420252	0.250428	0.0948931	-0.000571785	0.225114	0.165374	0.0831141	0.233909	0.0617586	0.0379088	0.127939	0.155048	-0.0110613	0.137107	0.171485	0.0201069	0.105398	0.0687862	-0.0286024	0.11119	0.0428109	-0.00681025	0.0937187	0.0342451	-0.0282813	0.0583264	0.0508739	0.00432642	0.0612234	0.0505095	0.00822335	0.0775434	0.0357697	0.0575434
b-D-Allose	2595-97-3	C-Source, carbohydrate	0.194316	0.133973	-0.0116839	0.141554	0.0143819	-0.109446	0.143475	0.0245184	0.0014754	0.150615	0.0783935	-0.0453847	0.125457	0.0326611	-0.0135435	0.131605	0.0336367	0.0146047	0.0282404	0.0107391	-0.10576	0.0341403	0.0145247	-0.0838597	0.0325971	0.0403917	-0.0894029	0.109081	0.0731277	0.055081	0.0440265	0.0250002	-0.00897348	0.0522456	0.0507588	0.0322456
D-Mannose	3458-28-4	C-Source, carbohydrate	0.315401	0.0730114	0.109401	0.390454	0.0791614	0.139454	0.415835	0.0758003	0.273835	0.407069	0.0514247	0.211069	0.0904107	0.046291	-0.0485893	0.126658	0.0831854	0.00965797	0.995042	0.0671475	0.861042	1.20512	0.111763	1.08712	1.13642	0.163769	1.01442	0.0804266	0.0339105	0.0264266	0.0657013	0.0333708	0.0127013	0.0446419	0.0527595	0.0246419
Gly-Asp		C-Source, amino acid	0.269325	0.0294498	0.0633248	0.301891	0.0164001	0.0508915	0.302276	0.037669	0.160276	0.266488	0.123408	0.0704885	0.162419	0.0895312	0.0234188	0.126233	0.166431	0.00923307	0.140954	0.0575515	0.00695431	0.103942	0.0595818	-0.0140578	0.151118	0.105982	0.029118	0.100371	0.00704258	0.0463708	0.103354	0.0664158	0.0503537	0.0860021	0.0752904	0.0660021
Laminarin	9008-22-4	C-Source, polymer	0.2169	0.0255685	0.0109005	0.264063	0.0259267	0.0130625	0.28022	0.0436619	0.13822	0.168638	0.0926524	-0.0273618	0.100587	0.103543	-0.0384131	0.125238	0.1142	0.00823785	0.0988225	0.0364559	-0.0351775	0.113416	0.0116675	-0.00458366	0.0626066	0.0402682	-0.0593934	0.078769	0.0206426	0.024769	0.0458088	0.0282469	-0.00719123	0.0515192	0.0457319	0.0315192
b-Methyl-D-Xyloside	612-05-5	C-Source, carbohydrate	0.342531	0.267246	0.136531	0.247945	0.0388159	-0.00305518	0.257599	0.0394507	0.115599	0.193913	0.0681716	-0.00208745	0.15891	0.142666	0.0199097	0.123671	0.0536514	0.00667058	0.0717115	0.017124	-0.0622885	0.0869518	0.0563421	-0.0310482	0.049428	0.0406294	-0.072572	0.093213	0.0432067	0.039213	0.080943	0.0044442	0.027943	0.0628844	0.031151	0.0428844
Dulcitol	608-66-2	C-Source, carbohydrate	0.251212	0.0343483	0.0452122	0.219551	0.0532858	-0.0314491	0.0543085	0.188106	-0.0876915	0.307941	0.0463208	0.111941	0.0984407	0.0920289	-0.0405593	0.120972	0.0289182	0.00397243	0.13151	0.049468	-0.00249049	0.110239	0.100584	-0.00776054	-0.0523567	0.113054	-0.174357	0.0580608	0.0255455	0.00406076	0.0156572	0.153652	-0.0373428	-0.0949909	0.130297	-0.114991
Uridine	58-96-8	C-Source, carbohydrate	0.20144	0.0325529	-0.00455969	0.242988	0.0283364	-0.00801176	0.260125	0.0435378	0.118125	0.261747	0.0273513	0.0657467	0.0708177	0.0536525	-0.0681823	0.119704	0.0794396	0.00270407	0.728987	0.0942254	0.594987	0.777554	0.0879268	0.659554	0.467095	0.323146	0.345095	0.0651723	0.0391501	0.0111723	0.0695025	0.0769307	0.0165025	-0.0613029	0.0972073	-0.0813029
Dextrin	9004-53-9	C-Source, polymer	0.378447	0.197469	0.172447	0.292492	0.0697366	0.0414921	0.294428	0.0759027	0.152428	0.162049	0.069561	-0.0339513	0.110694	0.0895271	-0.0283061	0.11553	0.0887335	-0.00146969	0.184973	0.0704061	0.0509727	0.217513	0.0341869	0.099513	0.127147	0.0942431	0.00514712	0.090367	0.0187325	0.036367	0.0757496	0.0383734	0.0227496	0.0948886	0.065661	0.0748886
D-Galacturonic Acid	91510-62-2	C-Source, carboxylic acid	0.260043	0.0565761	0.054043	0.293474	0.0513056	0.0424737	0.308619	0.0517215	0.166619	0.301167	0.0589948	0.105167	0.246805	0.128079	0.107805	0.102538	0.0532502	-0.0144616	0.179208	0.0917282	0.045208	0.0998608	0.0539837	-0.0181392	0.149701	0.0774359	0.0277013	0.108999	0.052621	0.0549988	0.0801224	0.0312226	0.0271224	0.0838955	0.0229606	0.0638955
Glucuronamide	3789-97-7	C-Source, amide	0.229942	0.119408	0.0239421	0.249783	0.102009	-0.001217	0.246878	0.088655	0.104878	0.29509	0.143145	0.09909	0.152623	0.0508505	0.0136226	0.101247	0.0673395	-0.0157532	0.15579	0.0734988	0.0217898	0.0887822	0.0471747	-0.0292178	0.126946	0.0308115	0.00494597	0.0756666	0.00676223	0.0216666	0.0731354	0.0605117	0.0201354	0.0745185	0.0592461	0.0545185
Adenosine	58-61-7	C-Source, carbohydrate	0.172861	0.0519714	-0.0331386	0.130403	0.0188386	-0.120597	0.132396	0.0191412	-0.00960425	0.199758	0.0376559	0.00375841	0.169196	0.0684845	0.0301959	0.0995095	0.0397555	-0.0174905	0.196719	0.0701138	0.0627188	0.229087	0.172414	0.111087	0.0564161	0.151851	-0.0655839	0.0617792	0.0478069	0.0077792	0.0560684	0.064055	0.00306843	-0.0221696	0.170212	-0.0421696
Tween 20	9005-64-5	C-Source, fatty acid	0.0645896	0.0176663	-0.14141	0.0518523	0.0505512	-0.199148	0.055113	0.0451803	-0.086887	0.0488628	0.0185202	-0.147137	0.0614998	0.0676018	-0.0775002	0.0992943	0.112441	-0.0177057	0.101948	0.015341	-0.0320521	0.126794	0.0634883	0.00879439	0.0849411	0.062217	-0.0370589	0.404555	0.060067	0.350555	0.348106	0.0519891	0.295106	0.335315	0.109541	0.315315
g-Cyclodextrin	17465-86-0	C-Source, polymer	0.359344	0.271978	0.153344	0.257531	0.0791615	0.00653091	0.273813	0.0915129	0.131813	0.193014	0.0596238	-0.00298613	0.0598325	0.0354461	-0.0791675	0.0981648	0.0728714	-0.0188352	0.12364	0.0557108	-0.0103596	0.138172	0.0311617	0.0201717	0.0930644	0.0943215	-0.0289356	0.110532	0.0637534	0.0565325	0.076857	0.0117277	0.023857	0.0651576	0.0329431	0.0451576
2,3-Butanone	431-03-8	C-Source, alcohol	0.29338	0.227827	0.0873802	0.153788	0.0898851	-0.0972123	0.136543	0.0507858	-0.00545712	0.169047	0.0587306	-0.0269531	0.14601	0.0789337	0.00700968	0.0970013	0.0315041	-0.0199987	0.115519	0.0632867	-0.0184811	0.10235	0.0838764	-0.0156505	0.201126	0.102639	0.0791262	0.0152413	0.0689755	-0.0387587	0.0506976	0.0246967	-0.00230238	0.0386813	0.0230404	0.0186813
Glycogen	9005-79-2	C-Source, polymer	0.242878	0.150334	0.0368777	0.248403	0.0558144	-0.00259723	0.277263	0.0149082	0.135263	0.172536	0.100394	-0.0234639	0.0846365	0.104284	-0.0543635	0.095243	0.114761	-0.021757	0.107552	0.0432223	-0.0264484	0.142115	0.0445529	0.0241151	0.0671411	0.0815344	-0.0548589	0.0933536	0.0241147	0.0393536	0.0538822	0.0324156	0.000882232	0.0531325	0.0391525	0.0331325
L-Galactonic Acid-g-Lactone	1668-08-2	C-Source, carboxylic acid	0.243577	0.122019	0.0375773	0.24871	0.101656	-0.00229029	0.246049	0.09083	0.104049	0.236768	0.122948	0.0407683	0.177679	0.137285	0.0386791	0.0949193	0.0625468	-0.0220807	0.154628	0.0554701	0.0206277	0.104151	0.03348	-0.0138486	0.159442	0.0679859	0.037442	0.093574	0.039008	0.039574	0.081441	0.0528732	0.028441	0.0777166	0.0351557	0.0577166
2-Hydroxybenzoic Acid	54-21-7	C-Source, carboxylic acid	0.125529	0.181958	-0.0804713	0.0398909	0.0186277	-0.211109	0.0416069	0.0152712	-0.100393	0.0846516	0.0745578	-0.111348	0.0671897	0.0377187	-0.0718103	0.0934626	0.0220079	-0.0235374	0.00990878	0.0350326	-0.124091	0.0383051	0.0175954	-0.0796949	0.073392	0.0904494	-0.048608	-0.00942704	0.0351122	-0.063427	0.0120094	0.0235584	-0.0409906	0.00447804	0.00942175	-0.015522
D-Aspartic Acid	1783-96-6	C-Source, amino acid	0.154348	0.0212155	-0.0516525	0.150327	0.0242044	-0.100673	0.159417	0.0303565	0.0174165	0.157599	0.0202714	-0.0384009	0.067485	0.0574222	-0.071515	0.0928045	0.0797582	-0.0241955	0.111003	0.0165678	-0.0229965	0.0738789	0.0369425	-0.0441211	0.0830701	0.0305912	-0.0389299	0.345145	0.00384656	0.291145	0.242215	0.11039	0.189215	0.189302	0.104515	0.169302
D-Galactose	59-23-4	C-Source, carbohydrate	0.583207	0.0476809	0.377207	0.794274	0.0448321	0.543274	0.930933	0.0517836	0.788933	0.240854	0.105056	0.0448538	0.0912363	0.0970673	-0.0477637	0.091983	0.00345426	-0.025017	0.104174	0.0679748	-0.0298257	0.111608	0.0407836	-0.00639225	0.0901848	0.0255369	-0.0318152	0.0848556	0.0098479	0.0308556	0.0610654	0.0270079	0.0080654	0.0791419	0.0750852	0.0591419
D-Melibiose	585-99-9	C-Source, oligosaccharide	0.665745	0.0687298	0.459745	0.86855	0.0389585	0.61755	0.95908	0.0800647	0.81708	0.235629	0.119849	0.0396293	0.149326	0.157652	0.0103265	0.0830529	0.0341367	-0.0339471	0.132043	0.0369303	-0.00195684	0.141802	0.0346422	0.0238018	0.090868	0.0114991	-0.031132	0.093817	0.0547397	0.039817	0.0911211	0.0291909	0.0381211	0.0598604	0.0353058	0.0398604
Inulin	9005-80-5	C-Source, polymer	0.260264	0.151912	0.0542643	0.239444	0.0339367	-0.0115561	0.244583	0.0462186	0.102583	0.150434	0.0831674	-0.0455665	0.0835736	0.104388	-0.0554264	0.0795459	0.118387	-0.0374541	0.0947095	0.034122	-0.0392905	0.130207	0.0521275	0.0122072	0.0570891	0.0480851	-0.0649109	0.100468	0.0387555	0.046468	0.0718535	0.0363174	0.0188535	0.0733332	0.0567627	0.0533332
Inosine	58-63-9	C-Source, carbohydrate	0.244124	0.0493087	0.0381244	0.277261	0.0218858	0.0262608	0.267177	0.0453488	0.125177	0.262289	0.0896184	0.0662886	0.150847	0.0729737	0.0118474	0.0715542	0.0566608	-0.0454458	0.183735	0.075863	0.049735	0.220755	0.17079	0.102755	0.0711085	0.121352	-0.0508915	0.0571802	0.00982401	0.00318024	0.0900313	0.067233	0.0370313	0.0120696	0.0599892	-0.0079304
Pectin	9000-69-5	C-Source, polymer	0.171963	0.0749634	-0.0340373	0.203512	0.0505397	-0.0474882	0.209477	0.166258	0.0674766	0.186706	0.0358522	-0.0092936	0.148384	0.14468	0.00938408	0.0692219	0.19924	-0.0477781	0.123157	0.0304939	-0.0108435	0.0976138	0.0883852	-0.0203862	0.0133695	0.0354079	-0.108631	0.110866	0.0678022	0.0568661	0.0485536	0.0167177	-0.00444642	-0.0384068	0.0849454	-0.0584068
D-Cellobiose	528-50-7	C-Source, oligosaccharide	0.226644	0.118321	0.0206442	0.234447	0.0917466	-0.0165527	0.243526	0.0899327	0.101526	0.263057	0.176083	0.0670565	0.168955	0.159139	0.0299551	0.0616688	0.0252467	-0.0553312	0.169739	0.0521813	0.035739	0.158865	0.0422223	0.0408648	0.140641	0.0325645	0.0186409	0.0952378	0.0286268	0.0412378	0.0995083	0.0532298	0.0465083	0.0566532	0.032005	0.0366532
L-Ornithine	3184-13-2	C-Source, amino acid	0.313237	0.153996	0.107237	0.231543	0.0940634	-0.0194569	0.143466	0.214179	0.00146582	0.178084	0.0697392	-0.0179158	0.15021	0.0567185	0.0112099	0.0611036	0.247271	-0.0558964	0.111202	0.0615866	-0.0227982	0.0860094	0.0627261	-0.0319906	0.162722	0.136575	0.040722	0.0657601	0.0047559	0.0117601	0.0723107	0.01687	0.0193107	0.039831	0.0476956	0.019831
Gly-Glu	7412-78-4	C-Source, amino acid	0.270962	0.0200843	0.0649618	0.318502	0.00514986	0.0675023	0.238718	0.0954505	0.0967181	0.245719	0.145971	0.0497185	0.165884	0.0302088	0.0268844	0.0579839	0.246731	-0.0590161	0.141931	0.0463189	0.00793145	0.0942643	0.0553339	-0.0237357	0.175385	0.0659311	0.0533854	0.0885575	0.0218299	0.0345575	0.101148	0.0441256	0.0481483	0.0154788	0.160193	-0.00452117
2'-Deoxyadenosine	16373-93-6	C-Source, carbohydrate	0.0973117	0.0518494	-0.108688	0.074869	0.0455326	-0.176131	0.062852	0.0470713	-0.079148	0.208025	0.0507461	0.0120252	0.0747661	0.0341364	-0.0642339	0.0579462	0.0413651	-0.0590538	0.106028	0.0280624	-0.0279725	0.106876	0.0670937	-0.0111244	0.0822625	0.105725	-0.0397375	0.0335812	0.0137185	-0.0204188	0.0504327	0.0359085	-0.00256729	0.0140354	0.00945939	-0.00596462
Dihydroxyacetone	96-26-4	C-Source, alcohol	0.0674954	0.0211706	-0.138505	0.0437936	0.0333548	-0.207206	0.0468524	0.0287755	-0.0951476	0.0176592	0.0683245	-0.178341	0.0502296	0.0229553	-0.0887704	0.0549789	0.0434277	-0.0620211	0.042146	0.0313644	-0.091854	0.0297815	0.0106732	-0.0882185	0.0446166	0.0241765	-0.0773834	0.0297632	0.0289807	-0.0242368	0.034688	0.0136418	-0.018312	0.027407	0.00669267	0.00740695
D-Serine	312-84-5	C-Source, amino acid	0.150242	0.0177591	-0.0557585	0.158758	0.0349933	-0.0922421	0.158191	0.0518481	0.0161914	0.0343866	0.00990699	-0.161613	0.0254576	0.0068034	-0.113542	0.0483037	0.0396405	-0.0686963	0.129545	0.059787	-0.00445533	0.136357	0.0167801	0.0183571	0.11023	0.0987082	-0.0117702	0.0165348	0.0172387	-0.0374652	0.0161591	0.00357596	-0.0368409	0.00795672	0.00129019	-0.0120433
3-Hydroxy 2-Butanone	513-86-0	C-Source, alcohol	0.34231	0.0704152	0.13631	0.262802	0.13486	0.0118022	0.139456	0.235025	-0.00254394	0.220168	0.0666672	0.0241675	0.209969	0.0803779	0.0709687	0.0378837	0.233252	-0.0791163	0.141695	0.0588784	0.00769547	0.143519	0.0744017	0.0255188	0.0547697	0.0213958	-0.0672303	0.11388	0.0900719	0.0598801	0.0563844	0.0122444	0.00338442	0.0101178	0.110852	-0.00988218
D-Psicose	551-68-8	C-Source, carbohydrate	0.182489	0.103101	-0.0235113	0.177993	0.0857238	-0.0730065	0.184909	0.0969972	0.0429092	0.235761	0.218622	0.0397614	0.0986632	0.0700126	-0.0403368	0.0224504	0.172431	-0.0945496	0.0595417	0.0993607	-0.0744583	-0.0366383	0.145678	-0.154638	0.0131216	0.0650181	-0.108878	0.012114	0.0752133	-0.041886	-0.0150991	0.154741	-0.0680991	0.0329147	0.0842142	0.0129147
Capric Acid	1002-62-6	C-Source, carboxylic acid	0.220545	0.35782	0.0145452	0.0181032	0.051484	-0.232897	-0.0313829	0.0863726	-0.173383	0.0893327	0.138194	-0.106667	0.00409963	0.0340947	-0.1349	-0.0160137	0.110146	-0.133014	0.0221554	0.0125812	-0.111845	0.0246893	0.0102301	-0.0933107	0.033123	0.0152184	-0.088877	0.0111572	0.00378575	-0.0428428	0.0171395	0.00458899	-0.0358605	0.0174128	0.0080431	-0.00258718

## Sheet: ranked_coryne
compound	CAS	MOA	cmpd norm opacus 44hr	opacus 44hr std dev	backsub opacus 44hr	cmpd norm opacus 72hr	opacus 72hr std dev	backsub opacus 72hr	cmpd norm opacus 96hr	opacus 96hr std dev	backsub opacus 96hr	cmpd norm rha1 44hr	rha1 44hr std dev	backsub RHA1 44hr	avg rha1 72hr	rha1 72hr std dev	backsub RHA1 72hr	cmpd norm rha1 96hr	rha1 std dev 96hr	backsub RHA1 96hr	cmpd norm coryne 44hr	std dev coryne 44hr	backsub coryne 44hr	cmpd norm coryne 72hr	std dev coryne 72hr	backsub coryne 72hr	cmpd norm coryne 96hr	std dev	backsub coryne 96hr	cmpd norm reut 44hr	std dev reut 44hr	backsub reut 44hr	cmpd norm reut 72hr	std dev reut 72hr	backsub reut 72hr	cmpd norm reut 96hr	std dev reut 96hr	backsub reut 96hr
m-Inositol	87-89-8	C-Source, carbohydrate	0.765625	0.146781	0.559625	0.948309	0.141019	0.697309	1.02383	0.166879	0.881829	0.780682	0.21648	0.584682	1.02738	0.161034	0.888383	0.727065	0.587666	0.610065	1.17579	0.0269904	1.04179	1.28728	0.0648377	1.16928	1.27944	0.0886872	1.15744	0.111606	0.0719834	0.0576064	0.0808263	0.0497192	0.0278263	0.104004	0.0618765	0.0840039
N-Acetyl-Neuraminic Acid	131-48-6	C-Source, carboxylic acid	0.331145	0.225275	0.125145	0.229658	0.0142258	-0.0213416	0.240946	0.0175263	0.0989455	0.167059	0.09344	-0.0289406	0.193277	0.0442952	0.0542775	0.205051	0.0392087	0.0880506	1.11629	0.151187	0.982293	1.21974	0.14377	1.10174	1.25898	0.109474	1.13698	0.084772	0.0471883	0.030772	0.072179	0.0311143	0.019179	0.0722618	0.0421814	0.0522618
g-Amino-N-Butyric Acid	56-12-2	C-Source, carboxylic acid	0.713929	0.130683	0.507929	0.996195	0.0761469	0.745195	1.09641	0.0483428	0.954411	0.373987	0.184292	0.177987	0.827785	0.134407	0.688785	0.927477	0.150536	0.810477	1.04183	0.157654	0.907835	1.15428	0.0415584	1.03628	1.20057	0.120674	1.07857	0.173282	0.0747185	0.119282	0.159987	0.054241	0.106987	0.167264	0.108423	0.147264
D-Mannose	3458-28-4	C-Source, carbohydrate	0.315401	0.0730114	0.109401	0.390454	0.0791614	0.139454	0.415835	0.0758003	0.273835	0.407069	0.0514247	0.211069	0.0904107	0.046291	-0.0485893	0.126658	0.0831854	0.00965797	0.995042	0.0671475	0.861042	1.20512	0.111763	1.08712	1.13642	0.163769	1.01442	0.0804266	0.0339105	0.0264266	0.0657013	0.0333708	0.0127013	0.0446419	0.0527595	0.0246419
D-Arabitol	488-82-4	C-Source, carbohydrate	0.673379	0.206885	0.467379	0.805042	0.0458768	0.554042	0.924347	0.0617422	0.782347	0.516749	0.349245	0.320749	0.904319	0.241346	0.765319	1.04759	0.220092	0.930586	1.08437	0.0723832	0.950366	1.13421	0.0547744	1.01621	1.10052	0.0634964	0.978519	0.0774772	0.0654206	0.0234772	0.0812608	0.0310849	0.0282608	0.0725	0.0398409	0.0525
a-D-Glucose	50-99-7	C-Source, carbohydrate	0.658288	0.102046	0.452288	0.874234	0.0842209	0.623234	0.955425	0.0944594	0.813425	0.803672	0.210974	0.607672	0.984898	0.13211	0.845898	0.686815	0.530808	0.569815	1.02044	0.136803	0.886439	1.01032	0.14223	0.89232	1.05999	0.149165	0.937993	0.111089	0.0477657	0.0570894	0.146211	0.0709666	0.0932112	0.107202	0.044226	0.0872015
L-Pyroglutamic Acid	98-79-3	C-Source, amino acid	0.626494	0.0908248	0.420494	0.775701	0.199172	0.524701	0.786069	0.223189	0.644069	0.517215	0.345471	0.321215	0.932254	0.189244	0.793254	0.978974	0.122018	0.861974	0.983927	0.022538	0.849927	1.00811	0.104946	0.890108	1.00635	0.143047	0.884354	0.713423	0.0665186	0.659423	0.800199	0.262785	0.747199	0.822171	0.264474	0.802171
Quinic Acid	77-95-2	C-Source, carboxylic acid	0.505734	0.147693	0.299734	0.777051	0.0995881	0.526051	0.801076	0.123792	0.659076	0.521048	0.366498	0.325048	0.732337	0.173415	0.593337	0.769955	0.105391	0.652955	0.931337	0.0239045	0.797337	0.985755	0.102975	0.867755	0.995517	0.117676	0.873517	0.0694295	0.0507765	0.0154295	0.0994195	0.0339492	0.0464195	0.0866545	0.056118	0.0666545
Maltose	69-79-4	C-Source, oligosaccharide	0.184565	0.0573997	-0.0214354	0.345272	0.0430426	0.0942717	0.523788	0.162965	0.381788	0.261946	0.161899	0.0659464	0.252538	0.176362	0.113538	0.390101	0.27698	0.273101	0.971345	0.241498	0.837345	0.975764	0.221192	0.857764	0.986998	0.208365	0.864998	0.112978	0.041481	0.0589784	0.123826	0.0443018	0.0708261	0.0941369	0.0565222	0.0741369
L-Glutamine	56-85-9	C-Source, amino acid	0.592676	0.0589766	0.386676	0.753915	0.110408	0.502915	0.797446	0.107087	0.655446	0.504877	0.0639657	0.308877	0.470231	0.187513	0.331231	0.35123	0.347378	0.23423	0.814297	0.0938177	0.680297	0.99887	0.0375286	0.88087	0.975101	0.174516	0.853101	0.425443	0.129129	0.371443	0.436065	0.311878	0.383065	0.360854	0.254064	0.340854
Maltotriose	1109-28-0	C-Source, oligosaccharide	0.674659	0.0727541	0.468659	0.879754	0.0643191	0.628754	0.98203	0.0382663	0.84003	0.745618	0.0902992	0.549618	0.906891	0.175657	0.767891	0.629696	0.506172	0.512696	0.997547	0.329572	0.863547	0.970275	0.256396	0.852275	0.961826	0.266501	0.839826	0.115532	0.0289534	0.0615317	0.132717	0.0577401	0.0797168	0.119496	0.0808369	0.099496
4-Hydroxybenzoic Acid	114-63-6	C-Source, carboxylic acid	0.46474	0.0753198	0.25874	0.605338	0.160151	0.354338	0.646633	0.135165	0.504633	0.337536	0.168727	0.141536	0.600438	0.0564765	0.461438	0.68756	0.046304	0.57056	0.748525	0.0980107	0.614525	0.889354	0.106129	0.771354	0.934531	0.0643542	0.812531	0.503872	0.102632	0.449872	0.686385	0.327744	0.633385	0.784751	0.190103	0.764751
D-Gluconic Acid	527-07-1	C-Source, carboxylic acid	0.762089	0.30694	0.556089	0.864331	0.292997	0.613331	0.814199	0.288657	0.672199	0.843209	0.115033	0.647209	0.943352	0.0903288	0.804352	0.653107	0.507803	0.536107	0.984	0.0866523	0.85	0.950037	0.0900889	0.832037	0.921219	0.0724199	0.799219	0.855384	0.156813	0.801384	0.82407	0.124699	0.77107	0.793059	0.0854923	0.773059
L-Asparagine	70-47-3	C-Source, amino acid	0.635434	0.066828	0.429434	0.690722	0.0819742	0.439722	0.753451	0.132479	0.611451	0.573658	0.109778	0.377658	0.646067	0.126948	0.507067	0.540944	0.414961	0.423944	0.466324	0.096959	0.332324	0.721845	0.0830631	0.603845	0.861245	0.113402	0.739245	0.336972	0.067509	0.282972	0.286646	0.182065	0.233646	0.255122	0.162678	0.235122
Fumaric Acid	17013-01-3	C-Source, carboxylic acid	0.727652	0.0776954	0.521652	0.885242	0.113085	0.634242	0.859831	0.116665	0.717831	0.761772	0.153822	0.565772	0.844598	0.106476	0.705598	0.569248	0.441438	0.452248	0.464258	0.0893677	0.330258	0.75641	0.0567422	0.63841	0.844127	0.0720639	0.722127	0.801529	0.0381126	0.747529	0.767724	0.0949404	0.714724	0.737775	0.164385	0.717775
Propionic Acid	137-40-6	C-Source, carboxylic acid	0.498696	0.0595623	0.292696	0.72334	0.116118	0.47234	0.772779	0.147721	0.630779	0.558165	0.266545	0.362165	0.755961	0.157435	0.616961	0.557204	0.453013	0.440204	0.437411	0.0953984	0.303411	0.688508	0.0798927	0.570508	0.809893	0.0469214	0.687893	0.524268	0.121669	0.470268	0.721008	0.0662683	0.668008	0.808152	0.099487	0.788152
Acetic Acid	127-09-3	C-Source, carboxylic acid	0.538833	0.0467011	0.332833	0.622169	0.080227	0.371169	0.632579	0.066151	0.490579	0.547329	0.208039	0.351329	0.632115	0.161423	0.493115	0.386463	0.277763	0.269463	0.707231	0.202847	0.573231	0.731077	0.118167	0.613077	0.796086	0.164728	0.674086	0.409748	0.149566	0.355748	0.422088	0.197417	0.369088	0.422124	0.1854	0.402124
L-Aspartic Acid	3792-50-5	C-Source, amino acid	0.709352	0.0322084	0.503352	0.868983	0.147305	0.617983	0.890387	0.174454	0.748387	0.714967	0.178248	0.518967	0.785292	0.0533812	0.646292	0.559288	0.399758	0.442288	0.469389	0.0911024	0.335389	0.692631	0.107162	0.574631	0.77398	0.0718668	0.65198	0.328486	0.0417202	0.274486	0.242893	0.0486864	0.189893	0.182109	0.105378	0.162109
D,L-Lactic Acid	312-85-6	C-Source, carboxylic acid	0.573664	0.0487759	0.367664	0.711725	0.0911045	0.460725	0.7911	0.128711	0.6491	0.697145	0.221296	0.501145	0.847892	0.0947024	0.708892	0.56077	0.406557	0.44377	0.782031	0.0573676	0.648031	0.782095	0.0709313	0.664095	0.752916	0.0823975	0.630916	0.808151	0.124274	0.754151	0.672963	0.0845013	0.619963	0.572729	0.188043	0.552729
Sucrose	57-50-1	C-Source, oligosaccharide	0.591414	0.0636871	0.385414	0.758877	0.0538439	0.507877	0.885666	0.0887821	0.743666	0.645636	0.130821	0.449636	0.877	0.159651	0.738	0.635543	0.526277	0.518543	0.793997	0.113927	0.659997	0.812775	0.106368	0.694775	0.715765	0.285178	0.593765	0.106108	0.0369787	0.0521082	0.110325	0.0438656	0.0573252	0.145446	0.108218	0.125446
D-Ribose	50-69-1	C-Source, carbohydrate	0.246001	0.152453	0.0400007	0.346696	0.161733	0.0956958	0.40668	0.176309	0.26468	0.365691	0.224164	0.169691	0.399417	0.191795	0.260417	0.361044	0.438514	0.244044	0.813859	0.146863	0.679859	0.733952	0.0958423	0.615952	0.707326	0.133141	0.585326	0.172548	0.0763197	0.118548	0.165234	0.0388526	0.112234	0.178173	0.0881042	0.158173
L-Glutamic Acid	6106-04-3	C-Source, amino acid	0.410598	0.0186009	0.204598	0.534332	0.0287488	0.283332	0.547218	0.123628	0.405218	0.442167	0.063125	0.246167	0.311287	0.0910452	0.172287	0.286045	0.211245	0.169045	0.841184	0.116285	0.707184	0.85277	0.120874	0.73477	0.704608	0.344958	0.582608	0.409516	0.153815	0.355516	0.288756	0.0519331	0.235756	0.0920071	0.1605	0.0720071
D-Glucosamine	66-84-2	C-Source, carbohydrate	0.122942	0.135158	-0.0830582	0.327291	0.0535441	0.0762912	0.441655	0.105843	0.299655	0.081352	0.180266	-0.114648	0.458405	0.345484	0.319405	0.652557	0.269437	0.535557	0.467388	0.124939	0.333388	0.624691	0.234698	0.506691	0.695063	0.201948	0.573063	0.0913534	0.0506124	0.0373534	0.114349	0.043943	0.0613489	0.130678	0.113383	0.110678
Succinic Acid	6106-21-4	C-Source, carboxylic acid	0.552865	0.145399	0.346865	0.710361	0.126811	0.459361	0.797815	0.0833463	0.655815	0.615996	0.120269	0.419996	0.512932	0.171829	0.373932	0.459993	0.312765	0.342993	0.63677	0.0194273	0.50277	0.719459	0.130259	0.601459	0.669129	0.102424	0.547129	0.523129	0.0264747	0.469129	0.410849	0.00680739	0.357849	0.391266	0.0409332	0.371266
Citric Acid	6132-04-3	C-Source, carboxylic acid	0.58116	0.148785	0.37516	0.581292	0.18139	0.330292	0.578737	0.172797	0.436737	0.522815	0.118302	0.326815	0.543503	0.0577958	0.404503	0.425154	0.336022	0.308154	0.399686	0.160428	0.265686	0.511147	0.177568	0.393147	0.647959	0.177025	0.525959	0.529433	0.136264	0.475433	0.461455	0.255733	0.408455	0.353098	0.180446	0.333098
Pyruvic Acid	113-24-6	C-Source, carboxylic acid	0.615419	0.121321	0.409419	0.792126	0.0698218	0.541126	0.911836	0.111551	0.769836	0.600867	0.220998	0.404867	0.804213	0.131339	0.665213	0.68679	0.607586	0.56979	0.535555	0.0680933	0.401555	0.629413	0.0712565	0.511413	0.636725	0.107361	0.514725	0.801885	0.00792055	0.747885	0.754222	0.0306075	0.701222	0.684275	0.0984119	0.664275
D-Fructose	57-48-7	C-Source, carbohydrate	0.752897	0.134349	0.546897	0.997529	0.104425	0.746529	1.07079	0.0813354	0.928789	0.633961	0.0855054	0.437961	0.838531	0.221323	0.699531	0.768937	0.646366	0.651937	0.507239	0.338134	0.373239	0.558394	0.380773	0.440394	0.586565	0.442029	0.464565	0.776382	0.171861	0.722382	0.88562	0.0739867	0.83262	0.919291	0.0257022	0.899291
Methylpyruvate	600-22-6	C-Source, ester	0.623151	0.118784	0.417151	0.74417	0.106375	0.49317	0.830722	0.0994583	0.688722	0.616327	0.159034	0.420327	0.706747	0.137371	0.567747	0.537612	0.41932	0.420612	0.55225	0.138933	0.41825	0.482504	0.115382	0.364504	0.531256	0.0910706	0.409256	0.66156	0.0753704	0.60756	0.634226	0.0406074	0.581226	0.549749	0.0275215	0.529749
L-Proline	147-85-3	C-Source, amino acid	0.362409	0.12823	0.156409	0.444306	0.103378	0.193306	0.508363	0.114784	0.366363	0.478083	0.132966	0.282083	0.433373	0.153078	0.294373	0.458289	0.310635	0.341289	0.33401	0.0735695	0.20001	0.440764	0.147562	0.322764	0.527833	0.235663	0.405833	0.324776	0.0788037	0.270776	0.27861	0.160941	0.22561	0.312688	0.239832	0.292688
Uridine	58-96-8	C-Source, carbohydrate	0.20144	0.0325529	-0.00455969	0.242988	0.0283364	-0.00801176	0.260125	0.0435378	0.118125	0.261747	0.0273513	0.0657467	0.0708177	0.0536525	-0.0681823	0.119704	0.0794396	0.00270407	0.728987	0.0942254	0.594987	0.777554	0.0879268	0.659554	0.467095	0.323146	0.345095	0.0651723	0.0391501	0.0111723	0.0695025	0.0769307	0.0165025	-0.0613029	0.0972073	-0.0813029
a-Hydroxybutyric Acid	19054-57-0	C-Source, carboxylic acid	0.532544	0.0292151	0.326544	0.810574	0.107812	0.559574	0.956003	0.0876212	0.814003	0.520416	0.0772393	0.324416	0.839727	0.190265	0.700727	0.651211	0.52375	0.534211	0.288495	0.0527182	0.154495	0.331617	0.0430298	0.213617	0.449333	0.104716	0.327333	0.308048	0.222337	0.254048	0.310555	0.102779	0.257555	0.463774	0.147374	0.443774
a-Ketobutyric Acid	2013-26-5	C-Source, carboxylic acid	0.504263	0.0237289	0.298263	0.725367	0.0404924	0.474367	0.871525	0.0346996	0.729525	0.476034	0.0728227	0.280034	0.743483	0.162051	0.604483	0.580524	0.527623	0.463524	0.205586	0.0184292	0.0715864	0.285469	0.0184886	0.167469	0.435174	0.176791	0.313174	0.367469	0.16325	0.313469	0.462884	0.105222	0.409884	0.489627	0.0266089	0.469627
L-Serine	56-45-1	C-Source, amino acid	0.219625	0.0696208	0.0136247	0.257202	0.0696685	0.00620235	0.295645	0.0771386	0.153645	0.595995	0.0320498	0.399995	0.803152	0.113799	0.664152	0.637912	0.506935	0.520912	0.197804	0.123516	0.0638036	0.268402	0.302067	0.150402	0.372209	0.31727	0.250209	0.17522	0.0761473	0.12122	0.143575	0.0842134	0.0905748	0.196328	0.080218	0.176328
D-Mannitol	69-65-8	C-Source, carbohydrate	0.615332	0.0440236	0.409332	0.822637	0.064569	0.571637	0.92952	0.0992797	0.78752	0.59248	0.114878	0.39648	0.838808	0.185583	0.699808	0.634648	0.503773	0.517648	0.167888	0.05768	0.0338877	0.219047	0.0415883	0.101047	0.368733	0.2026	0.246733	0.139292	0.033003	0.0852916	0.0994234	0.00609202	0.0464234	0.0629404	0.0455625	0.0429404
D,L-Malic Acid	6915-15-7	C-Source, carboxylic acid	0.692052	0.162937	0.486052	0.793801	0.207916	0.542801	0.838547	0.25925	0.696547	0.649001	0.112532	0.453001	0.706548	0.0924491	0.567548	0.484029	0.344841	0.367029	0.219302	0.078262	0.0853023	0.259134	0.0800657	0.141134	0.301623	0.0620341	0.179623	0.552814	0.0527115	0.498814	0.559645	0.0335315	0.506645	0.583793	0.0961486	0.563793
Gly-Pro	704-15-4	C-Source, amino acid	0.415456	0.0620726	0.209456	0.341854	0.25423	0.0908536	0.377172	0.274125	0.235172	0.347024	0.107851	0.151024	0.202159	0.155104	0.0631587	0.185793	0.0819169	0.0687926	0.250158	0.112491	0.116158	0.279153	0.125228	0.161153	0.278766	0.128069	0.156766	0.226351	0.068137	0.172351	0.328133	0.11822	0.275133	0.188575	0.176553	0.168575
Mono-Methylsuccinate	3878-55-5	C-Source, carboxylic acid	0.306613	0.119885	0.100613	0.363508	0.135478	0.112508	0.436235	0.159871	0.294235	0.28546	0.108687	0.0894596	0.289721	0.100019	0.150721	0.235734	0.15518	0.118734	0.218673	0.0793288	0.0846725	0.191511	0.0570754	0.0735111	0.228527	0.082306	0.106527	0.334028	0.276227	0.280028	0.434192	0.164095	0.381192	0.529004	0.11503	0.509004
D-Malic Acid	636-61-3	C-Source, carboxylic acid	0.422054	0.228786	0.216054	0.53253	0.363626	0.28153	0.670949	0.339271	0.528949	0.450264	0.176467	0.254264	0.53723	0.173368	0.39823	0.49292	0.395214	0.37592	0.152865	0.0741743	0.0188652	0.176881	0.0816057	0.0588814	0.221495	0.0740966	0.0994954	0.195285	0.0758139	0.141285	0.246929	0.029052	0.193929	0.232614	0.031613	0.212614
L-Malic Acid	138-09-0	C-Source, carboxylic acid	0.731096	0.171242	0.525096	0.714008	0.229148	0.463008	0.648178	0.258313	0.506178	0.784641	0.199689	0.588641	0.805574	0.0546735	0.666574	0.433581	0.344747	0.316581	0.286497	0.119415	0.152497	0.322531	0.167642	0.204531	0.206862	0.173364	0.0848616	0.603372	0.103752	0.549372	0.536377	0.0619002	0.483377	0.417018	0.0937636	0.397018
Acetoacetic Acid	3483-11-2	C-Source, carboxylic acid	0.262712	0.0820744	0.0567117	0.263811	0.0566384	0.0128105	0.265531	0.0489975	0.123531	0.226002	0.0515523	0.0300025	0.270599	0.0628241	0.131599	0.178683	0.208881	0.0616832	0.177957	0.0921778	0.0439573	0.180009	0.153814	0.062009	0.205933	0.0987632	0.0839331	0.0364645	0.0144381	-0.0175355	0.0339629	0.0320688	-0.0190371	0.0302042	0.0319195	0.0102042
2,3-Butanone	431-03-8	C-Source, alcohol	0.29338	0.227827	0.0873802	0.153788	0.0898851	-0.0972123	0.136543	0.0507858	-0.00545712	0.169047	0.0587306	-0.0269531	0.14601	0.0789337	0.00700968	0.0970013	0.0315041	-0.0199987	0.115519	0.0632867	-0.0184811	0.10235	0.0838764	-0.0156505	0.201126	0.102639	0.0791262	0.0152413	0.0689755	-0.0387587	0.0506976	0.0246967	-0.00230238	0.0386813	0.0230404	0.0186813
Bromosuccinic Acid	923-06-8	C-Source, carboxylic acid	0.412007	0.0651539	0.206007	0.463424	0.0886997	0.212424	0.498027	0.0960284	0.356027	0.455643	0.153599	0.259643	0.500652	0.161748	0.361652	0.326048	0.268945	0.209048	0.183364	0.041786	0.0493644	0.190761	0.0436008	0.0727613	0.194451	0.0426318	0.0724511	0.370235	0.0336001	0.316235	0.338669	0.0168381	0.285669	0.357794	0.0434234	0.337794
1,2-Propanediol	57-55-6	C-Source, alcohol	0.305854	0.119303	0.0998536	0.350067	0.0774384	0.0990673	0.366102	0.0677839	0.224102	0.430574	0.042308	0.234574	0.395758	0.115044	0.256758	0.318926	0.224225	0.201926	0.206359	0.0493916	0.0723586	0.17701	0.0707916	0.0590101	0.189666	0.0456326	0.0676658	0.114497	0.0614098	0.0604966	0.0891795	0.00815108	0.0361795	0.0936541	0.0497125	0.0736541
2,3-Butanediol	513-85-9	C-Source, alcohol	0.356147	0.0248007	0.150147	0.375999	0.0471359	0.124999	0.378571	0.039903	0.236571	0.210256	0.118213	0.0142563	0.276104	0.148151	0.137104	0.354153	0.0440477	0.237153	0.178399	0.040086	0.044399	0.150778	0.0851575	0.0327778	0.188246	0.127349	0.0662464	0.113445	0.0657071	0.0594448	0.0741639	0.029211	0.0211639	0.0720398	0.0415541	0.0520398
D-Lactic Acid Methyl Ester	17392-83-5	C-Source, ester	0.359261	0.172045	0.153261	0.680478	0.360145	0.429478	0.746829	0.441485	0.604829	0.336376	0.250827	0.140376	0.662504	0.273462	0.523504	0.584401	0.252925	0.467401	0.14617	0.0624739	0.0121699	0.120909	0.0818831	0.00290945	0.180596	0.103284	0.0585958	0.0819897	0.00675344	0.0279897	0.0943298	0.0534186	0.0413298	0.107345	0.0264104	0.0873449
Succinamic Acid	638-32-4	C-Source, carboxylic acid	0.247229	0.00548677	0.0412292	0.33675	0.0685714	0.0857497	0.381694	0.0494641	0.239694	0.219631	0.0897074	0.0236309	0.331922	0.0990191	0.192922	0.410551	0.0982863	0.293551	0.132964	0.0430912	-0.00103594	0.192128	0.0327631	0.0741284	0.176494	0.115335	0.054494	0.987251	0.0765194	0.933251	1.14795	0.0622251	1.09495	1.01499	0.115017	0.994991
Gly-Glu	7412-78-4	C-Source, amino acid	0.270962	0.0200843	0.0649618	0.318502	0.00514986	0.0675023	0.238718	0.0954505	0.0967181	0.245719	0.145971	0.0497185	0.165884	0.0302088	0.0268844	0.0579839	0.246731	-0.0590161	0.141931	0.0463189	0.00793145	0.0942643	0.0553339	-0.0237357	0.175385	0.0659311	0.0533854	0.0885575	0.0218299	0.0345575	0.101148	0.0441256	0.0481483	0.0154788	0.160193	-0.00452117
L-Rhamnose	3615-41-6	C-Source, carbohydrate	0.684391	0.027476	0.478391	0.918858	0.0766395	0.667858	0.992599	0.049779	0.850599	0.689547	0.182373	0.493547	0.875211	0.163994	0.736211	0.591993	0.520999	0.474993	0.153496	0.0696798	0.0194955	0.169705	0.0662247	0.0517048	0.175228	0.0465422	0.0532276	0.0928151	0.0466668	0.0388151	0.0979926	0.0205251	0.0449926	0.0630815	0.0462783	0.0430815
Amygdalin	29883-15-6	C-Source, oligosaccharide	0.224321	0.0392824	0.018321	0.274299	0.0291747	0.0232991	0.271488	0.025562	0.129488	0.176407	0.0489869	-0.0195932	0.197806	0.0455611	0.0588056	0.218996	0.062467	0.101996	0.161922	0.0757164	0.0279217	0.177319	0.0682694	0.059319	0.171545	0.103043	0.0495454	0.113152	0.0569472	0.0591523	0.0850085	0.0247425	0.0320085	0.0744354	0.0462863	0.0544354
m-Hydroxyphenyl Acetic Acid	621-37-4	C-Source, carboxylic acid	0.680028	0.0844744	0.474028	0.879792	0.0175095	0.628792	0.963539	0.105729	0.821539	0.637212	0.190706	0.441212	0.630861	0.40272	0.491861	0.470646	0.337465	0.353646	0.127746	0.0628125	-0.00625388	0.121495	0.0738009	0.00349456	0.171001	0.0798983	0.049001	0.472751	0.0488838	0.418751	0.483967	0.112878	0.430967	0.366947	0.184328	0.346947
L-Threonine	72-19-5	C-Source, amino acid	0.239571	0.0890591	0.0335711	0.292383	0.0880486	0.0413826	0.339761	0.0861294	0.197761	0.383291	0.207998	0.187291	0.39769	0.133692	0.25869	0.408899	0.303022	0.291899	0.131463	0.0609279	-0.00253739	0.122366	0.0742961	0.00436637	0.166493	0.0380891	0.0444929	0.344989	0.169489	0.290989	0.290887	0.0505121	0.237887	0.276026	0.062996	0.256026
Tyramine	60-19-5	C-Source, amine	0.536493	0.109065	0.330493	0.813817	0.148941	0.562817	0.95669	0.100576	0.81469	0.554754	0.107074	0.358754	0.997784	0.256218	0.858784	0.748385	0.596631	0.631385	0.137172	0.0595575	0.0031724	0.0973168	0.0817311	-0.0206832	0.164942	0.0635743	0.0429421	0.0544146	0.0186297	0.000414584	0.0476176	0.0321129	-0.00538242	0.0416263	0.0159739	0.0216263
Ala-Gly	687-69-4	C-Source, amino acid	0.427529	0.13268	0.221529	0.684441	0.0853881	0.433441	0.934805	0.0697528	0.792805	0.376964	0.171253	0.180964	0.432732	0.0950425	0.293732	0.420718	0.318933	0.303718	0.162247	0.0510546	0.0282469	0.112451	0.0818922	-0.00554869	0.163625	0.0588202	0.0416248	0.149628	0.0613713	0.0956279	0.129989	0.025359	0.0769888	0.136834	0.0381649	0.116834
L-Ornithine	3184-13-2	C-Source, amino acid	0.313237	0.153996	0.107237	0.231543	0.0940634	-0.0194569	0.143466	0.214179	0.00146582	0.178084	0.0697392	-0.0179158	0.15021	0.0567185	0.0112099	0.0611036	0.247271	-0.0558964	0.111202	0.0615866	-0.0227982	0.0860094	0.0627261	-0.0319906	0.162722	0.136575	0.040722	0.0657601	0.0047559	0.0117601	0.0723107	0.01687	0.0193107	0.039831	0.0476956	0.019831
D,L-Octopamine	770-05-8	C-Source, amine	0.346629	0.0315858	0.140629	0.335455	0.0313374	0.0844551	0.312126	0.0535718	0.170126	0.254732	0.0687692	0.0587316	0.304678	0.0619753	0.165678	0.325782	0.0757611	0.208782	0.0803866	0.031386	-0.0536134	0.109475	0.0268746	-0.008525	0.161012	0.0545081	0.0390123	0.0678516	0.0275599	0.0138516	0.056046	0.0142	0.00304602	0.0539091	0.00895155	0.0339091
L-Galactonic Acid-g-Lactone	1668-08-2	C-Source, carboxylic acid	0.243577	0.122019	0.0375773	0.24871	0.101656	-0.00229029	0.246049	0.09083	0.104049	0.236768	0.122948	0.0407683	0.177679	0.137285	0.0386791	0.0949193	0.0625468	-0.0220807	0.154628	0.0554701	0.0206277	0.104151	0.03348	-0.0138486	0.159442	0.0679859	0.037442	0.093574	0.039008	0.039574	0.081441	0.0528732	0.028441	0.0777166	0.0351557	0.0577166
N-Acetyl-D-Mannosamine	7772-94-3	C-Source, carbohydrate	0.24739	0.0510061	0.0413904	0.253887	0.0433813	0.00288712	0.274891	0.0413828	0.132891	0.291466	0.17339	0.0954659	0.220838	0.10892	0.0818375	0.217029	0.158025	0.100029	0.122642	0.0677554	-0.0113582	0.114156	0.0800513	-0.00384421	0.156476	0.0580521	0.0344759	0.118682	0.0574897	0.0646818	0.0871838	0.0183728	0.0341838	0.0864209	0.037835	0.0664209
D-Glucose-6-Phosphate	3671-99-6	C-Source, carbohydrate	0.252725	0.0669971	0.0467246	0.258514	0.00774377	0.0075142	0.281471	0.0142357	0.139471	0.302505	0.0552777	0.106505	0.213831	0.153149	0.0748311	0.142858	0.111848	0.0258576	0.132648	0.0831377	-0.00135194	0.140534	0.0664886	0.0225336	0.153692	0.0600956	0.0316917	0.0620623	0.0325808	0.00806229	0.0634145	0.0297574	0.0104145	0.0484871	0.0180171	0.0284871
D,L-a-Glycerol Phosphate	3325-00-6	C-Source, carbohydrate	0.248433	0.0744229	0.0424332	0.296106	0.047598	0.0451059	0.31358	0.037727	0.17158	0.300271	0.117854	0.104271	0.256928	0.114193	0.117928	0.249065	0.192857	0.132065	0.147601	0.0760343	0.0136006	0.162084	0.078461	0.0440838	0.153252	0.00759181	0.0312522	0.130214	0.0492357	0.0762142	0.124722	0.0189588	0.0717222	0.122459	0.100949	0.102459
Sec-Butylamine	13952-84-6	C-Source, amine	0.17668	0.101862	-0.0293201	0.190935	0.0960193	-0.0600654	0.200285	0.0905897	0.0582848	0.210294	0.069994	0.0142943	0.22377	0.063523	0.08477	0.223494	0.0502394	0.106494	0.0951101	0.0390151	-0.0388899	0.0886007	0.0640284	-0.0293993	0.152021	0.0675433	0.0300212	0.0526892	0.0188466	-0.00131082	0.064385	0.0150933	0.011385	0.0589997	0.0132607	0.0389997
Gly-Asp		C-Source, amino acid	0.269325	0.0294498	0.0633248	0.301891	0.0164001	0.0508915	0.302276	0.037669	0.160276	0.266488	0.123408	0.0704885	0.162419	0.0895312	0.0234188	0.126233	0.166431	0.00923307	0.140954	0.0575515	0.00695431	0.103942	0.0595818	-0.0140578	0.151118	0.105982	0.029118	0.100371	0.00704258	0.0463708	0.103354	0.0664158	0.0503537	0.0860021	0.0752904	0.0660021
D-Galacturonic Acid	91510-62-2	C-Source, carboxylic acid	0.260043	0.0565761	0.054043	0.293474	0.0513056	0.0424737	0.308619	0.0517215	0.166619	0.301167	0.0589948	0.105167	0.246805	0.128079	0.107805	0.102538	0.0532502	-0.0144616	0.179208	0.0917282	0.045208	0.0998608	0.0539837	-0.0181392	0.149701	0.0774359	0.0277013	0.108999	0.052621	0.0549988	0.0801224	0.0312226	0.0271224	0.0838955	0.0229606	0.0638955
Negative Control		C-Source, negative control	0.203506	0.00961822	-0.00249444	0.260608	0.0756781	0.0096081	0.112054	0.028242	-0.0299456	0.137129	0.123338	-0.0588713	0.143378	0.0211529	0.00437776	0.174345	0.131918	0.0573446	0.143593	0.0659446	0.00959331	0.138017	0.0324623	0.0200168	0.148514	0.0022971	0.0265145	0.0558136	0.0216158	0.00181357	0.0508738	0.0262434	-0.00212619	0.0501079	0.0259215	0.0301079
Lactulose	4618-18-2	C-Source, oligosaccharide	0.554043	0.0948179	0.348043	0.806146	0.0328785	0.555146	0.944687	0.0431012	0.802687	0.310983	0.102727	0.114983	0.280371	0.06435	0.141371	0.244092	0.179327	0.127092	0.139116	0.0463183	0.00511588	0.164197	0.0333767	0.0461973	0.147841	0.0341713	0.0258407	0.12469	0.0472234	0.0706898	0.138875	0.0581922	0.0858748	0.133228	0.0877187	0.113228
D-Sorbitol	50-70-4	C-Source, carbohydrate	0.679001	0.123183	0.473001	0.881556	0.133826	0.630556	0.971427	0.0923638	0.829427	0.611123	0.17387	0.415123	0.60669	0.356186	0.46769	0.409577	0.326103	0.292577	0.145734	0.0502373	0.0117339	0.145248	0.0366466	0.0272484	0.146709	0.0333622	0.0247092	0.0679878	0.00445746	0.0139878	0.0710304	0.0230681	0.0180304	0.0781616	0.0427012	0.0581616
L-Alanine	56-41-7	C-Source, amino acid	0.667481	0.0294487	0.461481	0.860213	0.0831129	0.609213	0.958943	0.138498	0.816943	0.57664	0.0996864	0.38064	0.591795	0.207808	0.452795	0.512475	0.402251	0.395475	0.108053	0.0772206	-0.0259467	0.11245	0.0708189	-0.00555039	0.146316	0.0520234	0.024316	0.380635	0.0965653	0.326635	0.54229	0.0164115	0.48929	0.596673	0.0809941	0.576673
b-Phenylethylamine	156-28-5	C-Source, amine	0.445161	0.100599	0.239161	0.655461	0.0983039	0.404461	0.722111	0.102066	0.580111	0.503918	0.0511284	0.307918	0.561505	0.0725068	0.422505	0.342884	0.252901	0.225884	0.135306	0.0624366	0.00130583	0.0697144	0.0151904	-0.0482856	0.14517	0.0644579	0.0231703	0.0268981	0.0234773	-0.0271019	0.0350645	0.00984873	-0.0179355	0.0272992	0.0165979	0.00729918
Glycerol	56-81-5	C-Source, carbohydrate	0.318743	0.0905513	0.112743	0.423242	0.0692989	0.172242	0.531435	0.0691647	0.389435	0.276032	0.113605	0.0800323	0.270401	0.170864	0.131401	0.268904	0.235023	0.151904	0.124372	0.0703354	-0.00962793	0.127004	0.0683279	0.00900379	0.14431	0.019865	0.0223096	0.167439	0.033734	0.113439	0.19651	0.021701	0.14351	0.218977	0.0855254	0.198977
D-Glucose-1-Phosphate	56401-20-8	C-Source, carbohydrate	0.219742	0.0387121	0.0137419	0.220503	0.0124955	-0.030497	0.233669	0.019691	0.0916689	0.256168	0.141442	0.0601676	0.241001	0.0896585	0.102001	0.228896	0.147275	0.111896	0.0812489	0.0507123	-0.0527511	0.115131	0.0729015	-0.00286927	0.14341	0.0358261	0.0214098	0.0849498	0.101992	0.0309498	0.086514	0.0506689	0.033514	0.103828	0.0654528	0.0838283
p-Hydroxyphenyl Acetic Acid	156-38-7	C-Source, carboxylic acid	0.628668	0.031761	0.422668	0.775402	0.0366907	0.524402	0.790273	0.0655378	0.648273	0.576839	0.242197	0.380839	0.862625	0.018384	0.723625	0.517831	0.463523	0.400831	0.0460791	0.06069	-0.0879209	0.0924695	0.05459	-0.0255305	0.142114	0.0651045	0.0201137	0.569891	0.0598076	0.515891	0.706429	0.175025	0.653429	0.397657	0.431626	0.377657
N-Acetyl-D-Glucosamine	7512-17-6	C-Source, carbohydrate	0.644256	0.0386624	0.438256	0.910828	0.0311557	0.659828	1.03919	0.0407866	0.897191	0.677159	0.0593816	0.481159	0.76828	0.261265	0.62928	0.669958	0.481171	0.552958	0.11877	0.060965	-0.0152304	0.136193	0.0705441	0.0181934	0.140927	0.0135592	0.0189265	0.34599	0.111424	0.29199	0.416533	0.126737	0.363533	0.434321	0.106958	0.414321
D-Cellobiose	528-50-7	C-Source, oligosaccharide	0.226644	0.118321	0.0206442	0.234447	0.0917466	-0.0165527	0.243526	0.0899327	0.101526	0.263057	0.176083	0.0670565	0.168955	0.159139	0.0299551	0.0616688	0.0252467	-0.0553312	0.169739	0.0521813	0.035739	0.158865	0.0422223	0.0408648	0.140641	0.0325645	0.0186409	0.0952378	0.0286268	0.0412378	0.0995083	0.0532298	0.0465083	0.0566532	0.032005	0.0366532
a-D-Lactose	63-42-3	C-Source, oligosaccharide	0.578054	0.0632218	0.372054	0.819294	0.114206	0.568294	0.91804	0.136019	0.77604	0.272643	0.124135	0.0766431	0.228351	0.107558	0.0893506	0.219403	0.175523	0.102403	0.128116	0.042843	-0.00588446	0.151018	0.0326074	0.0330182	0.139974	0.0428286	0.0179744	0.117721	0.0365273	0.063721	0.147463	0.0524967	0.0944628	0.1048	0.0559882	0.0848003
L-Fucose	2438-80-4	C-Source, carbohydrate	0.203543	0.0313822	-0.00245741	0.237864	0.0129101	-0.0131361	0.255722	0.0265371	0.113722	0.255992	0.114504	0.0599917	0.202522	0.129928	0.0635217	0.222731	0.195856	0.105731	0.152379	0.0820155	0.0183786	0.165599	0.0742424	0.0475986	0.139426	0.0450685	0.017426	0.111279	0.0612733	0.0572793	0.0916227	0.00483165	0.0386227	0.0775305	0.0535551	0.0575305
a-Methyl-D-Galactoside	3396-99-4	C-Source, carbohydrate	0.532722	0.0651848	0.326722	0.743444	0.101205	0.492444	0.84226	0.090326	0.70026	0.254053	0.13819	0.0580527	0.219883	0.122585	0.080883	0.224964	0.169259	0.107964	0.134697	0.0593195	0.000696636	0.139812	0.04137	0.0218123	0.139184	0.048028	0.0171845	0.11754	0.0521593	0.06354	0.126437	0.0548628	0.073437	0.0905055	0.0255242	0.0705055
D-Alanine	338-69-2	C-Source, amino acid	0.428352	0.144931	0.222352	0.507802	0.122381	0.256802	0.559218	0.119319	0.417218	0.585119	0.147485	0.389119	0.786026	0.146527	0.647026	0.58843	0.430517	0.47143	0.178578	0.0301541	0.0445776	0.23367	0.109481	0.11567	0.134375	0.0984568	0.0123746	0.0462313	0.0169233	-0.00776874	0.0390831	0.00188536	-0.0139169	0.0391831	0.00289803	0.0191831
D-Threonine	632-20-2	C-Source, amino acid	0.211909	0.0513339	0.00590867	0.193389	0.121806	-0.0576111	0.23944	0.105881	0.0974399	0.273935	0.141385	0.0779348	0.228308	0.11366	0.0893083	0.184862	0.114852	0.0678622	0.102846	0.0609505	-0.031154	0.106509	0.0667424	-0.0114912	0.133494	0.0380799	0.0114938	0.00182423	0.0111702	-0.0521758	0.0189637	0.00416584	-0.0340363	0.0152457	0.00692926	-0.00475434
Adonitol	488-81-3	C-Source, carbohydrate	0.208593	0.0360857	0.00259264	0.207378	0.0140227	-0.0436219	0.199737	0.0215234	0.057737	0.228804	0.145133	0.0328044	0.143494	0.105937	0.0044936	0.158835	0.126089	0.0418345	0.118829	0.0630863	-0.015171	0.129958	0.0508012	0.0119582	0.132582	0.0458397	0.0105817	0.122218	0.0557124	0.0682175	0.138118	0.0588656	0.0851179	0.122313	0.0697346	0.102313
m-Tartaric Acid	147-73-9	C-Source, carboxylic acid	0.283219	0.102016	0.0772187	0.313945	0.0818786	0.0629446	0.324156	0.0760344	0.182156	0.261425	0.140497	0.0654253	0.247858	0.0758703	0.108858	0.234982	0.135853	0.117982	0.114673	0.0577428	-0.0193271	0.120146	0.0510135	0.00214584	0.132311	0.0265008	0.0103114	0.181192	0.039536	0.127192	0.12904	0.0903126	0.0760402	0.149936	0.106019	0.129936
Tricarballylic Acid	99-14-9	C-Source, carboxylic acid	0.216598	0.0493633	0.010598	0.23561	0.0696856	-0.0153904	0.25645	0.0772711	0.11445	0.221275	0.0710978	0.0252753	0.212435	0.0312101	0.0734351	0.192017	0.109283	0.0750172	0.106798	0.0373041	-0.0272022	0.0870695	0.0591725	-0.0309305	0.132041	0.047584	0.0100408	0.401633	0.0986599	0.347633	0.419425	0.31092	0.366425	0.408922	0.263924	0.388922
D-Arabinose	10323-20-3	C-Source, carbohydrate	0.19007	0.126027	-0.0159304	0.30403	0.0698389	0.0530299	0.33999	0.0608327	0.19799	0.163544	0.0537626	-0.0324563	0.177489	0.0809931	0.0384886	0.191337	0.0821412	0.0743369	0.128625	0.0165551	-0.00537524	0.144415	0.0393883	0.0264148	0.131808	0.0705033	0.00980814	0.118731	0.0607803	0.0647307	0.113615	0.0181192	0.0606151	0.116417	0.0828567	0.0964173
N-Acetyl-D-Galactosamine	14215-68-0	C-Source, carbohydrate	0.225161	0.0777193	0.0191606	0.286006	0.0803149	0.0350062	0.303509	0.0926497	0.161509	0.168763	0.0688448	-0.0272367	0.1204	0.0771177	-0.0186005	0.149083	0.0760998	0.0320827	0.130406	0.0684465	-0.00359357	0.152662	0.05954	0.0346615	0.129494	0.0831409	0.00749431	0.0730794	0.00163448	0.0190794	0.0757478	0.0260108	0.0227478	0.0605892	0.0353167	0.0405892
D-Melezitose	10030-67-8	C-Source, oligosaccharide	0.573926	0.202079	0.367926	0.847516	0.0639093	0.596516	0.958742	0.05538	0.816742	0.370804	0.245123	0.174804	0.652878	0.155697	0.513878	0.75726	0.233392	0.64026	0.104656	0.0403014	-0.0293437	0.122159	0.038698	0.00415852	0.127502	0.0793526	0.00550167	0.0406601	0.0143067	-0.0133399	0.0555391	0.0369532	0.00253911	0.0586791	0.0610279	0.0386791
Dextrin	9004-53-9	C-Source, polymer	0.378447	0.197469	0.172447	0.292492	0.0697366	0.0414921	0.294428	0.0759027	0.152428	0.162049	0.069561	-0.0339513	0.110694	0.0895271	-0.0283061	0.11553	0.0887335	-0.00146969	0.184973	0.0704061	0.0509727	0.217513	0.0341869	0.099513	0.127147	0.0942431	0.00514712	0.090367	0.0187325	0.036367	0.0757496	0.0383734	0.0227496	0.0948886	0.065661	0.0748886
Glucuronamide	3789-97-7	C-Source, amide	0.229942	0.119408	0.0239421	0.249783	0.102009	-0.001217	0.246878	0.088655	0.104878	0.29509	0.143145	0.09909	0.152623	0.0508505	0.0136226	0.101247	0.0673395	-0.0157532	0.15579	0.0734988	0.0217898	0.0887822	0.0471747	-0.0292178	0.126946	0.0308115	0.00494597	0.0756666	0.00676223	0.0216666	0.0731354	0.0605117	0.0201354	0.0745185	0.0592461	0.0545185
N-Acetyl-L-Glutamic Acid	1188-37-0	C-Source, amino acid	0.226124	0.004488	0.0201237	0.278352	0.0442396	0.0273523	0.274526	0.0295829	0.132526	0.136733	0.0655068	-0.0592672	0.191077	0.0181997	0.0520773	0.208548	0.0182891	0.0915485	0.0784354	0.0194788	-0.0555646	0.0855068	0.0614039	-0.0324932	0.125948	0.0752641	0.00394764	0.479339	0.0791538	0.425339	0.516428	0.181237	0.463428	0.563602	0.26707	0.543602
Mucic Acid	526-99-8	C-Source, carboxylic acid	0.203484	0.109096	-0.00251587	0.229643	0.107451	-0.0213568	0.155449	0.00708042	0.0134489	0.282392	0.0965581	0.086392	0.24342	0.0914764	0.10442	0.224603	0.171652	0.107603	0.116117	0.045797	-0.0178834	0.121807	0.043073	0.00380716	0.125374	0.0307572	0.00337379	0.107276	0.0462127	0.0532755	0.12627	0.0211863	0.0732701	0.118338	0.082483	0.0983384
D,L-Carnitine	461-05-2	C-Source, carboxylic acid	0.370935	0.104124	0.164935	0.661295	0.111853	0.410295	0.742849	0.128417	0.600849	0.280167	0.0606808	0.0841665	0.496011	0.362474	0.357011	0.622412	0.228669	0.505412	0.0722701	0.0352382	-0.0617299	0.0800086	0.0553164	-0.0379914	0.124159	0.0693015	0.00215921	0.048314	0.0589227	-0.00568604	0.0644424	0.0049684	0.0114424	0.0574683	0.0184957	0.0374683
L-Valine	72-18-4	C-Source, amino acid	0.59715	0.01814	0.39115	0.825522	0.125966	0.574522	0.925109	0.160702	0.783109	0.408769	0.235699	0.212769	0.553874	0.431305	0.414874	0.718168	0.335316	0.601168	0.059435	0.0207344	-0.074565	0.0837392	0.0506364	-0.0342608	0.123676	0.07424	0.0016761	0.167868	0.141561	0.113868	0.149302	0.1015	0.0963016	0.189536	0.0961233	0.169536
Citraconic Acid	207-858-7	C-Source, carboxylic acid	0.186986	0.101332	-0.0190138	0.24166	0.132721	-0.00934021	0.255526	0.14742	0.113526	0.176399	0.0577864	-0.0196015	0.26536	0.0271461	0.12636	0.310201	0.0643191	0.193201	0.0813037	0.014646	-0.0526963	0.100447	0.0104006	-0.0175526	0.123212	0.0249476	0.00121209	0.316201	0.0960801	0.262201	0.341629	0.0913714	0.288629	0.38041	0.0832097	0.36041
a-Methyl-D-Glucoside	3396-99-4	C-Source, carbohydrate	0.588358	0.0940873	0.382358	0.799316	0.0734201	0.548316	0.909902	0.0790335	0.767902	0.406089	0.247173	0.210089	0.829384	0.0913449	0.690384	0.916942	0.099931	0.799942	0.072406	0.0267589	-0.061594	0.0872205	0.0260336	-0.0307795	0.122256	0.00878861	0.000256081	0.0443192	0.012975	-0.00968083	0.0744888	0.011519	0.0214888	0.0592964	0.0507756	0.0392964
D-Glucosaminic Acid	3646-68-2	C-Source, carboxylic acid	0.594511	0.138905	0.388511	0.607942	0.154989	0.356942	0.602392	0.173865	0.460392	0.379914	0.148178	0.183914	0.373064	0.165892	0.234064	0.348939	0.299586	0.231939	0.151806	0.0308944	0.0178059	0.123862	0.0525705	0.00586176	0.121153	0.0285908	-0.000847341	0.328398	0.155934	0.274398	0.395318	0.0306682	0.342318	0.406163	0.0287666	0.386163
Stachyose	470-55-310094-58-3	C-Source, oligosaccharide	0.668705	0.144325	0.462705	0.971473	0.0547679	0.720473	1.06855	0.0583101	0.926548	0.157856	0.0785594	-0.038144	0.261031	0.14092	0.122031	0.285059	0.136965	0.168059	0.091929	0.0290864	-0.042071	0.111995	0.0265459	-0.0060046	0.119837	0.073594	-0.00216341	0.0825288	0.0678486	0.0285288	0.0775065	0.0169214	0.0245065	0.0702124	0.0396185	0.0502124
D-Trehalose	99-20-7	C-Source, oligosaccharide	0.296112	0.100749	0.0901124	0.465642	0.0767828	0.214642	0.550312	0.140901	0.408312	0.512394	0.0854799	0.316394	0.554761	0.120172	0.415761	0.62316	0.449539	0.50616	0.121049	0.0516478	-0.0129514	0.131558	0.0315332	0.0135582	0.11966	0.0161893	-0.00234038	0.0989511	0.0355231	0.0449511	0.0728595	0.0228843	0.0198595	0.0710313	0.0540159	0.0510313
Salicin	138-52-3	C-Source, carbohydrate	0.150841	0.0396831	-0.0551587	0.232131	0.071773	-0.0188693	0.240328	0.0831525	0.0983276	0.169392	0.0679439	-0.0266078	0.238672	0.123134	0.099672	0.243652	0.123926	0.126652	0.0852692	0.0235719	-0.0487308	0.100978	0.03352	-0.0170216	0.119503	0.038695	-0.00249692	0.0670669	0.0675346	0.0130669	0.0685563	0.0185363	0.0155563	0.0628752	0.00849046	0.0428752
D-Raffinose	17629-30-0	C-Source, carbohydrate	0.648884	0.0430025	0.442884	0.855414	0.089403	0.604414	0.972393	0.0454699	0.830393	0.180052	0.0647717	-0.0159478	0.209622	0.106296	0.070622	0.228828	0.0842856	0.111828	0.102356	0.0349109	-0.0316441	0.0883712	0.0576301	-0.0296288	0.118962	0.0841796	-0.00303781	0.0633797	0.0200434	0.0093797	0.070632	0.0118965	0.017632	0.0710851	0.0351413	0.0510851
3-Methylglucose	13224-94-7	C-Source, carbohydrate	0.265493	0.206451	0.059493	0.138039	0.127156	-0.112961	0.133455	0.117003	-0.00854513	0.134703	0.0740372	-0.0612971	0.14734	0.0802329	0.00834002	0.14897	0.0838797	0.0319698	0.111549	0.0191857	-0.0224514	0.12996	0.00473401	0.0119596	0.118813	0.0750249	-0.00318732	0.0622693	0.0302582	0.00826934	0.0612852	0.0231199	0.00828519	0.051771	0.0469288	0.031771
Hydroxy-L-Proline	51-35-4	C-Source, amino acid	0.179438	0.0916176	-0.0265617	0.208092	0.101274	-0.0429083	0.204159	0.119705	0.0621588	0.186306	0.0940579	-0.00969357	0.23863	0.096015	0.0996298	0.249181	0.0920539	0.132181	0.0910301	0.0362836	-0.0429699	0.123379	0.0157197	0.00537878	0.116648	0.0614939	-0.0053522	0.0547321	0.0631777	0.000732132	0.0623576	0.0223369	0.0093576	0.0630856	0.0278047	0.0430856
L-Alaninamide	33208-99-0	C-Source, amide	0.26513	0.0975349	0.0591299	0.423543	0.164031	0.172543	0.54101	0.213458	0.39901	0.241654	0.0799825	0.0456536	0.344466	0.0373044	0.205466	0.432841	0.0515476	0.315841	0.105932	0.0558961	-0.028068	0.100872	0.083994	-0.0171285	0.116137	0.100883	-0.00586295	0.130868	0.0836354	0.0768679	0.0967376	0.0466286	0.0437376	0.102886	0.0361724	0.082886
D-Lactitol	81025-04-9	C-Source, oligosaccharide	0.369038	0.329882	0.163038	0.233527	0.03759	-0.0174727	0.253954	0.0494275	0.111954	0.13957	0.0862584	-0.0564296	0.186871	0.0192769	0.0478708	0.209046	0.020615	0.0920462	0.107432	0.0491963	-0.0265685	0.111021	0.0538707	-0.00697931	0.115748	0.0802456	-0.00625203	0.046217	0.0066482	-0.00778303	0.049244	0.0315201	-0.00375605	0.0605896	0.0512376	0.0405896
Putrescine	333-93-7	C-Source, amine	0.898555	0.182264	0.692555	0.94229	0.125732	0.69129	0.956492	0.129519	0.814492	0.454825	0.22212	0.258825	0.809616	0.0812543	0.670616	0.905292	0.0769894	0.788292	0.146747	0.052268	0.0127468	0.0906912	0.0597078	-0.0273088	0.115653	0.0864982	-0.00634704	0.0969855	0.0462287	0.0429855	0.102003	0.0327901	0.0490025	0.104308	0.0483077	0.0843081
L-Arginine	1119-34-2	C-Source, amino acid	0.532641	0.204055	0.326641	0.776524	0.0234135	0.525524	0.852442	0.0867312	0.710442	0.337481	0.14092	0.141481	0.638135	0.177905	0.499135	0.716802	0.163733	0.599802	0.0892357	0.044761	-0.0447643	0.098912	0.0655203	-0.019088	0.115157	0.0657884	-0.00684252	0.0568706	0.0507739	0.00287057	0.0644736	0.00124551	0.0114736	0.0643997	0.0235046	0.0443997
L-Glucose	921-60-8	C-Source, carbohydrate	0.319542	0.296847	0.113542	0.186529	0.0068218	-0.0644706	0.186938	0.0198989	0.044938	0.173485	0.108017	-0.022515	0.185239	0.115007	0.0462391	0.191926	0.109912	0.0749262	0.100441	0.0489239	-0.0335587	0.122153	0.0297046	0.00415325	0.11307	0.0752117	-0.0089301	0.0553672	0.0194859	0.00136715	0.0559924	0.0340234	0.00299242	0.0613943	0.0425838	0.0413943
a-Cyclodextrin	10016-20-3	C-Source, polymer	0.289678	0.310977	0.0836778	0.123283	0.0224531	-0.127717	0.129942	0.0205048	-0.0120581	0.200651	0.0786053	0.00465085	0.218265	0.0704005	0.0792649	0.225725	0.0642454	0.108725	0.132643	0.0771972	-0.00135732	0.171231	0.0131866	0.0532308	0.112875	0.0904175	-0.00912462	0.0612725	0.0146131	0.00727253	0.0609109	0.0281294	0.00791092	0.0579607	0.0342624	0.0379607
Gentiobiose	554-91-6	C-Source, oligosaccharide	0.265069	0.0358667	0.0590687	0.258464	0.0892712	0.00746388	0.26973	0.0975009	0.12773	0.164313	0.0769336	-0.0316867	0.150262	0.0705194	0.0112621	0.175813	0.0756186	0.0588131	0.120826	0.0521262	-0.013174	0.11734	0.0662295	-0.000660429	0.111519	0.0877591	-0.010481	0.0442177	0.0211916	-0.0097823	0.0687035	0.0408821	0.0157035	0.0562315	0.0296803	0.0362315
Oxalomalic Acid	89304-26-7	C-Source, carboxylic acid	0.305686	0.201069	0.0996859	0.278858	0.074133	0.027858	0.271468	0.0981097	0.129468	0.141163	0.0815575	-0.0548372	0.25893	0.0220333	0.11993	0.274869	0.0430065	0.157869	0.0794863	0.0282987	-0.0545137	0.0964924	0.0310267	-0.0215076	0.111487	0.0674966	-0.0105127	0.0458568	0.0399176	-0.00814325	0.0725442	0.0118083	0.0195442	0.0693391	0.0521526	0.0493391
L-Histidine	5934-29-2	C-Source, amino acid	0.225594	0.248633	0.0195939	0.12133	0.0343219	-0.12967	0.117735	0.0377289	-0.0242651	0.178657	0.0920193	-0.0173431	0.209014	0.128428	0.0700145	0.224358	0.125193	0.107358	0.082812	0.0446392	-0.051188	0.0876192	0.0413328	-0.0303808	0.110296	0.0506079	-0.0117044	0.309339	0.128134	0.255339	0.367921	0.0868893	0.314921	0.385776	0.122559	0.365776
D-Serine	312-84-5	C-Source, amino acid	0.150242	0.0177591	-0.0557585	0.158758	0.0349933	-0.0922421	0.158191	0.0518481	0.0161914	0.0343866	0.00990699	-0.161613	0.0254576	0.0068034	-0.113542	0.0483037	0.0396405	-0.0686963	0.129545	0.059787	-0.00445533	0.136357	0.0167801	0.0183571	0.11023	0.0987082	-0.0117702	0.0165348	0.0172387	-0.0374652	0.0161591	0.00357596	-0.0368409	0.00795672	0.00129019	-0.0120433
D-Fructose-6-Phosphate	26177-86-637250-85-4	C-Source, carbohydrate	0.241466	0.09686	0.0354658	0.256209	0.05293	0.00520913	0.26708	0.0470863	0.12508	0.272902	0.13048	0.0769016	0.237948	0.0832132	0.0989481	0.221051	0.175561	0.104051	0.171948	0.0526686	0.0379476	0.115219	0.0811435	-0.00278054	0.110126	0.0265337	-0.0118738	0.110686	0.033884	0.0566864	0.100589	0.0477986	0.0475887	0.10548	0.0948284	0.0854805
L-Homoserine	672-15-1	C-Source, amino acid	0.180578	0.147303	-0.0254217	0.173018	0.0476281	-0.0779816	0.211962	0.0378819	0.0699617	0.158776	0.0306906	-0.0372244	0.203357	0.0997178	0.0643572	0.292506	0.13078	0.175506	0.0734627	0.0314846	-0.0605373	0.0830903	0.0175837	-0.0349097	0.109842	0.0193348	-0.012158	0.0895973	0.0533658	0.0355973	0.139485	0.0226169	0.0864848	0.155344	0.109173	0.135344
L-Leucine	61-90-5	C-Source, amino acid	0.501934	0.156815	0.295934	0.479505	0.10074	0.228505	0.531604	0.13929	0.389604	0.274238	0.074642	0.0782384	0.642	0.256566	0.503	0.728222	0.311259	0.611222	0.0939512	0.0423614	-0.0400488	0.11663	0.0232634	-0.00136977	0.109597	0.0710211	-0.0124027	0.498048	0.138967	0.444048	0.626912	0.0917466	0.573912	0.659905	0.10697	0.639905
Melibionic Acid	70803-54-2	C-Source, oligosaccharide	0.883749	0.252123	0.677749	1.08673	0.105078	0.835728	1.06495	0.107263	0.922946	0.142773	0.0576642	-0.0532273	0.306918	0.205086	0.167918	0.306447	0.216689	0.189447	0.0918911	0.0246193	-0.0421089	0.0902472	0.0569268	-0.0277528	0.108224	0.0561807	-0.0137757	0.100434	0.0629168	0.0464342	0.11641	0.0236145	0.0634103	0.0852048	0.0487799	0.0652048
a-Ketoglutaric Acid	22202-68-2	C-Source, carboxylic acid	0.639794	0.117287	0.433794	0.828009	0.13027	0.577009	0.817131	0.11192	0.675131	0.681115	0.112768	0.485115	0.862442	0.0404232	0.723442	0.556668	0.476719	0.439668	0.142132	0.0660241	0.00813163	0.0705723	0.0413029	-0.0474277	0.105153	0.0434846	-0.0168474	0.143511	0.117358	0.0895107	0.0787564	0.0144832	0.0257564	0.16548	0.110507	0.14548
b-Methyl-D-Galactoside	1824-94-8	C-Source, carbohydrate	0.524892	0.233201	0.318892	0.66207	0.216063	0.41107	0.785923	0.213757	0.643923	0.175183	0.06862	-0.0208168	0.186447	0.0983402	0.0474473	0.215285	0.0795092	0.098285	0.0925545	0.0312269	-0.0414455	0.0973476	0.068156	-0.0206524	0.105088	0.0795347	-0.0169124	0.0517646	0.00610874	-0.00223545	0.0677867	0.0260841	0.0147867	0.063631	0.0502225	0.043631
Sedoheptulosan	469-90-9	C-Source, carbohydrate	0.316582	0.296462	0.110582	0.211004	0.0862634	-0.0399958	0.202026	0.122702	0.0600261	0.160338	0.0968226	-0.0356624	0.204662	0.0883085	0.0656616	0.218585	0.0827143	0.101585	0.0933648	0.0365368	-0.0406352	0.095701	0.0442674	-0.022299	0.104651	0.0692282	-0.0173487	0.0894876	0.0661979	0.0354876	0.0723307	0.00732245	0.0193307	0.0715942	0.046238	0.0515942
L-Arabitol	7643-75-6	C-Source, carbohydrate	0.151086	0.0762155	-0.0549141	0.203883	0.112314	-0.0471166	0.216144	0.122812	0.0741437	0.160241	0.123887	-0.0357591	0.163413	0.170221	0.0244131	0.181654	0.157659	0.0646538	0.109234	0.057376	-0.0247663	0.139283	0.0291907	0.0212832	0.104562	0.0817014	-0.0174376	0.115929	0.0498445	0.0619294	0.101414	0.0270701	0.0484139	0.0960147	0.0657886	0.0760147
b-Hydroxybutyric Acid	150-83-4	C-Source, carboxylic acid	0.423589	0.207567	0.217589	0.710122	0.0791237	0.459122	0.800666	0.0651371	0.658666	0.430486	0.251521	0.234486	0.847104	0.0842426	0.708104	0.945665	0.0136904	0.828665	0.084164	0.0112421	-0.049836	0.0984867	0.0209074	-0.0195133	0.10191	0.0666186	-0.0200901	1.17096	0.0769374	1.11696	1.34433	0.0440377	1.29133	1.34124	0.10167	1.32124
D-Ribono-1,4-Lactone	5336-08-3	C-Source, carboxylic acid	0.208001	0.19623	0.0020014	0.228407	0.101333	-0.0225926	0.227966	0.103071	0.0859662	0.173588	0.0690401	-0.0224121	0.223021	0.0759581	0.0840211	0.282659	0.0418041	0.165659	0.0629271	0.0240434	-0.0710729	0.0842721	0.0114302	-0.0337279	0.100296	0.0506207	-0.0217044	0.0653082	0.0294773	0.0113082	0.0924818	0.00710152	0.0394818	0.105664	0.051723	0.0856642
L-Lysine	657-27-2	C-Source, amino acid	0.353317	0.185313	0.147317	0.279563	0.0327018	0.0285628	0.306339	0.0431702	0.164339	0.200762	0.0998803	0.00476158	0.240453	0.101212	0.101453	0.25666	0.0895359	0.13966	0.0844556	0.0362914	-0.0495444	0.0777287	0.0223785	-0.0402713	0.0996344	0.0963447	-0.0223656	0.103024	0.0735511	0.0490238	0.0805362	0.0185006	0.0275362	0.0874629	0.0418832	0.0674629
b-Cyclodextrin	7585-39-9	C-Source, polymer	0.293826	0.217121	0.0878258	0.177464	0.0265919	-0.0735358	0.161058	0.0220817	0.0190584	0.187942	0.0481016	-0.00805774	0.199936	0.0631433	0.0609362	0.183415	0.0895574	0.0664147	0.130965	0.0648837	-0.00303457	0.150701	0.0171453	0.032701	0.0990707	0.088399	-0.0229293	0.0888878	0.076081	0.0348878	0.107932	0.0693672	0.0549323	0.0950066	0.0268287	0.0750066
D-Glucuronic Acid	14984-34-0	C-Source, carboxylic acid	0.182289	0.0323444	-0.0237113	0.217109	0.014993	-0.0338906	0.235987	0.0109598	0.0939867	0.230871	0.137111	0.0348705	0.183254	0.142886	0.0442541	0.204906	0.161249	0.0879058	0.148273	0.0518997	0.014273	0.148223	0.0649333	0.0302229	0.0988973	0.0458192	-0.0231027	0.110596	0.0575504	0.0565965	0.0874717	0.00229809	0.0344717	0.0869163	0.0720727	0.0669163
g-Hydroxybutyric Acid	502-85-2	C-Source, carboxylic acid	0.207484	0.0271606	0.00148415	0.190603	0.0309062	-0.0603967	0.200866	0.0263648	0.0588665	0.160854	0.0520075	-0.035146	0.227647	0.0182906	0.0886466	0.343759	0.0908129	0.226759	0.0706794	0.0171413	-0.0633206	0.108383	0.0217878	-0.00961692	0.0957075	0.0723818	-0.0262925	0.226626	0.085683	0.172626	0.200741	0.0457888	0.147741	0.21764	0.142479	0.19764
Negative Control		C-Source, negative control	0.209028	0.0321886	0.00302789	0.242106	0.0593258	-0.00889379	0.172624	0.130079	0.0306239	0.253935	0.0270626	0.0579348	0.13531	0.122619	-0.00369008	0.141685	0.0655173	0.0246855	0.123831	0.0938127	-0.0101694	0.0983925	0.0696108	-0.0196075	0.095605	0.0383163	-0.026395	0.0524333	0.0239979	-0.00156672	0.0548033	0.00415687	0.00180333	-0.00943135	0.103457	-0.0294314
Glycolic Acid	79-14-1	C-Source, carboxylic acid	0.22306	0.0646485	0.01706	0.216349	0.0410183	-0.0346514	0.218921	0.0400678	0.076921	0.470452	0.141811	0.274452	0.670174	0.0938574	0.531174	0.60753	0.493571	0.49053	0.0782301	0.0545129	-0.0557699	0.0811012	0.0554493	-0.0368988	0.0955436	0.0177336	-0.0264564	0.724783	0.0901302	0.670783	0.71021	0.244973	0.65721	0.682751	0.232514	0.662751
b-Methyl-D-Glucuronic Acid	134253-42-2	C-Source, carboxylic acid	0.309296	0.247617	0.103296	0.21415	0.0288261	-0.0368496	0.224194	0.0271061	0.0821937	0.17468	0.0815356	-0.0213196	0.187308	0.0898675	0.0483083	0.200999	0.0804476	0.0839992	0.0747302	0.0116867	-0.0592698	0.106842	0.0305693	-0.0111585	0.0950154	0.0617646	-0.0269846	0.0702521	0.0110393	0.0162521	0.103292	0.0181626	0.0502916	0.0955125	0.0649333	0.0755125
N-Acetyl-D-glucosaminitol	4271-28-7	C-Source, carbohydrate	0.302973	0.16346	0.0969728	0.268828	0.0471643	0.017828	0.27913	0.0577179	0.13713	0.148816	0.0761587	-0.0471844	0.176938	0.0956278	0.0379381	0.194739	0.0788779	0.0777392	0.0829294	0.0150808	-0.0510706	0.0997922	0.0064411	-0.0182078	0.0946987	0.0661264	-0.0273013	0.106133	0.0634592	0.0521332	0.084662	0.0243393	0.031662	0.0816367	0.0538414	0.0616367
a-Methyl-D-Mannoside	617-04-9	C-Source, carbohydrate	0.148817	0.0328417	-0.0571829	0.207714	0.0206485	-0.0432857	0.215637	0.031517	0.0736373	0.180099	0.0665301	-0.0159011	0.168485	0.0924346	0.0294847	0.187517	0.086436	0.0705168	0.0794124	0.0281266	-0.0545876	0.123947	0.0290522	0.00594736	0.0946947	0.0579916	-0.0273053	0.0999146	0.0783678	0.0459146	0.0808997	0.0084711	0.0278997	0.0664407	0.0305817	0.0464407
Itaconic Acid	97-65-4	C-Source, carboxylic acid	0.660433	0.479418	0.454433	0.986992	0.113695	0.735992	1.01861	0.111591	0.876609	0.178611	0.0254701	-0.0173886	0.251241	0.0549934	0.112241	0.247046	0.0938886	0.130046	0.0128618	0.0388713	-0.121138	0.112823	0.0449135	-0.00517741	0.0944749	0.0344731	-0.0275251	0.33677	0.0636824	0.28277	0.445814	0.0283237	0.392814	0.461708	0.0438375	0.441708
D,L-Citramalic Acid	6236-10-8	C-Source, carboxylic acid	0.44833	0.125708	0.24233	0.500717	0.0144437	0.249717	0.480907	0.00820505	0.338907	0.33696	0.131999	0.14096	0.483049	0.040529	0.344049	0.48102	0.034984	0.36402	0.0797148	0.0251173	-0.0542852	0.0917999	0.0277339	-0.0262001	0.0943307	0.0395624	-0.0276693	0.122351	0.0536062	0.0683511	0.100355	0.0115808	0.0473548	0.0851577	0.0321478	0.0651577
L-Arabinose	87-72-9	C-Source, carbohydrate	0.210203	0.0242529	0.00420252	0.250428	0.0948931	-0.000571785	0.225114	0.165374	0.0831141	0.233909	0.0617586	0.0379088	0.127939	0.155048	-0.0110613	0.137107	0.171485	0.0201069	0.105398	0.0687862	-0.0286024	0.11119	0.0428109	-0.00681025	0.0937187	0.0342451	-0.0282813	0.0583264	0.0508739	0.00432642	0.0612234	0.0505095	0.00822335	0.0775434	0.0357697	0.0575434
a-Hydroxyglutaric Acid-g-Lactone	21461-84-7	C-Source, carboxylic acid	0.251846	0.0825255	0.0458457	0.275406	0.0480423	0.0244061	0.292668	0.0468097	0.150668	0.284126	0.101319	0.0881262	0.290024	0.0656736	0.151024	0.260015	0.181147	0.143015	0.113906	0.0122541	-0.0200943	0.0930667	0.0104679	-0.0249333	0.0934926	0.0246011	-0.0285074	0.115784	0.0269274	0.0617837	0.128251	0.0228715	0.0752506	0.130967	0.0321052	0.110967
g-Cyclodextrin	17465-86-0	C-Source, polymer	0.359344	0.271978	0.153344	0.257531	0.0791615	0.00653091	0.273813	0.0915129	0.131813	0.193014	0.0596238	-0.00298613	0.0598325	0.0354461	-0.0791675	0.0981648	0.0728714	-0.0188352	0.12364	0.0557108	-0.0103596	0.138172	0.0311617	0.0201717	0.0930644	0.0943215	-0.0289356	0.110532	0.0637534	0.0565325	0.076857	0.0117277	0.023857	0.0651576	0.0329431	0.0451576
D-Xylose	58-86-6	C-Source, carbohydrate	0.197677	0.0751624	-0.00832326	0.289427	0.0625407	0.038427	0.331603	0.065352	0.189603	0.282089	0.154382	0.0860885	0.212637	0.166404	0.0736375	0.219617	0.318157	0.102617	0.183149	0.0288255	0.0491486	0.189307	0.0316536	0.0713073	0.0921131	0.05489	-0.0298869	0.122811	0.0418354	0.0688109	0.1606	0.0332421	0.1076	0.137574	0.0810903	0.117574
Arbutin	497-76-7	C-Source, carbohydrate	0.206222	0.0603258	0.000222202	0.233909	0.0182021	-0.0170906	0.239064	0.00586603	0.0970644	0.153724	0.067668	-0.0422763	0.167356	0.0420066	0.0283559	0.191263	0.0566109	0.074263	0.0880171	0.0397741	-0.0459829	0.117109	0.0163173	-0.000891042	0.0915421	0.0619572	-0.0304579	0.090901	0.0517346	0.036901	0.0716457	0.016496	0.0186457	0.0709846	0.0444284	0.0509846
D-Melibiose	585-99-9	C-Source, oligosaccharide	0.665745	0.0687298	0.459745	0.86855	0.0389585	0.61755	0.95908	0.0800647	0.81708	0.235629	0.119849	0.0396293	0.149326	0.157652	0.0103265	0.0830529	0.0341367	-0.0339471	0.132043	0.0369303	-0.00195684	0.141802	0.0346422	0.0238018	0.090868	0.0114991	-0.031132	0.093817	0.0547397	0.039817	0.0911211	0.0291909	0.0381211	0.0598604	0.0353058	0.0398604
Glycine	6000-43-7	C-Source, amino acid	0.332707	0.296336	0.126707	0.318343	0.187527	0.0673433	0.372735	0.237845	0.230735	0.309651	0.108777	0.113651	0.489161	0.0665843	0.350161	0.501707	0.0340522	0.384707	0.0600191	0.0287544	-0.0739809	0.0638159	0.0336958	-0.0541841	0.0903288	0.0450277	-0.0316712	-0.0123712	0.0193461	-0.0663712	0.00875537	0.0141332	-0.0442446	0.00918434	0.00300595	-0.0108157
D-Galactose	59-23-4	C-Source, carbohydrate	0.583207	0.0476809	0.377207	0.794274	0.0448321	0.543274	0.930933	0.0517836	0.788933	0.240854	0.105056	0.0448538	0.0912363	0.0970673	-0.0477637	0.091983	0.00345426	-0.025017	0.104174	0.0679748	-0.0298257	0.111608	0.0407836	-0.00639225	0.0901848	0.0255369	-0.0318152	0.0848556	0.0098479	0.0308556	0.0610654	0.0270079	0.0080654	0.0791419	0.0750852	0.0591419
Tween 80	9005-65-6	C-Source, fatty acid	0.355548	0.0641839	0.149548	0.482653	0.0679087	0.231653	0.566491	0.0653042	0.424491	0.425549	0.101629	0.229549	0.570141	0.116172	0.431141	0.434656	0.322967	0.317656	0.136649	0.046649	0.00264882	0.0920504	0.0729582	-0.0259496	0.0900042	0.0380156	-0.0319958	0.571734	0.0232694	0.517734	0.50197	0.0104763	0.44897	0.43726	0.0376247	0.41726
L-Sorbose	87-79-6	C-Source, carbohydrate	0.150886	0.0658033	-0.0551141	0.209894	0.12441	-0.0411061	0.214944	0.138961	0.0729443	0.159676	0.0929473	-0.0363241	0.230616	0.0949766	0.0916159	0.252782	0.0862404	0.135782	0.0401083	0.00482332	-0.0938917	0.0438303	0.0186661	-0.0741697	0.0898576	0.0734714	-0.0321424	0.0749652	0.052005	0.0209652	0.0799755	0.016626	0.0269755	0.0820615	0.059891	0.0620615
Sebacic Acid	111-20-6	C-Source, carboxylic acid	0.78212	0.609741	0.57612	1.07392	0.329138	0.822916	1.06523	0.281289	0.923234	0.504349	0.288379	0.308349	0.923673	0.0487699	0.784673	1.07529	0.117043	0.958291	0.0106078	0.0441764	-0.123392	0.0635494	0.00863406	-0.0544506	0.089039	0.0641823	-0.032961	0.963456	0.105673	0.909456	1.08087	0.0910069	1.02787	1.07138	0.0628122	1.05138
L-Isoleucine	73-32-5	C-Source, amino acid	0.389913	0.0814446	0.183913	0.568797	0.0470208	0.317797	0.650764	0.045803	0.508764	0.371616	0.207146	0.175616	0.619711	0.159921	0.480711	0.793818	0.135778	0.676818	0.0221485	0.0200931	-0.111851	0.0853578	0.0314358	-0.0326422	0.0876022	0.0674706	-0.0343978	0.352062	0.260009	0.298062	0.390855	0.0171356	0.337855	0.401209	0.0265554	0.381209
Tween 20	9005-64-5	C-Source, fatty acid	0.0645896	0.0176663	-0.14141	0.0518523	0.0505512	-0.199148	0.055113	0.0451803	-0.086887	0.0488628	0.0185202	-0.147137	0.0614998	0.0676018	-0.0775002	0.0992943	0.112441	-0.0177057	0.101948	0.015341	-0.0320521	0.126794	0.0634883	0.00879439	0.0849411	0.062217	-0.0370589	0.404555	0.060067	0.350555	0.348106	0.0519891	0.295106	0.335315	0.109541	0.315315
D-Tartaric Acid	57341-16-9	C-Source, carboxylic acid	0.20565	0.121854	-0.000350232	0.241987	0.0477776	-0.00901337	0.248944	0.0756442	0.106944	0.161438	0.072628	-0.0345623	0.241658	0.0256003	0.102658	0.263699	0.0295003	0.146699	0.0785286	0.0239268	-0.0554714	0.118249	0.0305704	0.000249161	0.0848217	0.071891	-0.0371783	0.102034	0.0373283	0.0480343	0.109744	0.0694742	0.0567444	0.119692	0.0939698	0.0996918
Formic Acid	141-53-7	C-Source, carboxylic acid	0.167233	0.0898671	-0.0387673	0.229649	0.0694425	-0.0213505	0.260409	0.0744616	0.118409	0.294226	0.0657624	0.0982259	0.252557	0.0497079	0.113557	0.21039	0.108686	0.0933905	0.0914132	0.0241562	-0.0425868	0.0907958	0.0203537	-0.0272042	0.0842755	0.0205282	-0.0377245	0.378946	0.0450705	0.324946	0.313545	0.0209496	0.260545	0.299486	0.0319055	0.279486
d-Amino Valeric Acid	5451-09-2	C-Source, carboxylic acid	0.359727	0.151288	0.153727	0.31447	0.0546549	0.0634698	0.336483	0.060331	0.194483	0.226472	0.0508611	0.0304722	0.297367	0.0346059	0.158367	0.319963	0.0643539	0.202963	0.0675218	0.00531232	-0.0664782	0.130287	0.0555856	0.0122871	0.0841409	0.0692585	-0.0378591	0.109854	0.0540226	0.0558543	0.0872067	0.0371522	0.0342067	0.104323	0.0780623	0.0843229
L-Lyxose	1949-78-6	C-Source, carbohydrate	0.146763	0.106484	-0.0592366	0.186264	0.136536	-0.0647364	0.20634	0.14267	0.0643403	0.229526	0.123775	0.0335264	0.213847	0.0863166	0.0748473	0.137974	0.263551	0.0209736	0.123959	0.0362526	-0.0100408	0.0439151	0.0208678	-0.0740849	0.0838416	0.0951798	-0.0381584	0.0788387	0.0161011	0.0248387	0.0628508	0.0323073	0.00985076	0.052822	0.0329023	0.032822
D-Aspartic Acid	1783-96-6	C-Source, amino acid	0.154348	0.0212155	-0.0516525	0.150327	0.0242044	-0.100673	0.159417	0.0303565	0.0174165	0.157599	0.0202714	-0.0384009	0.067485	0.0574222	-0.071515	0.0928045	0.0797582	-0.0241955	0.111003	0.0165678	-0.0229965	0.0738789	0.0369425	-0.0441211	0.0830701	0.0305912	-0.0389299	0.345145	0.00384656	0.291145	0.242215	0.11039	0.189215	0.189302	0.104515	0.169302
Chondroitin Sulfate C	12678-07-8	C-Source, polymer	0.168548	0.109611	-0.0374517	0.164138	0.0332089	-0.0868617	0.189438	0.0182715	0.0474385	0.163526	0.0909323	-0.032474	0.127641	0.0646846	-0.011359	0.165988	0.0910748	0.0489878	0.11412	0.0653074	-0.0198802	0.110985	0.0583011	-0.00701482	0.0827066	0.0848607	-0.0392934	0.0679725	0.0180065	0.0139725	0.0711075	0.0180821	0.0181075	0.0736232	0.0246408	0.0536232
Acetamide	60-35-5	C-Source, amide	0.239322	0.0560176	0.0333222	0.291591	0.0607119	0.0405906	0.261778	0.106707	0.119778	0.176649	0.0337677	-0.0193506	0.293414	0.189137	0.154414	0.278966	0.208631	0.161966	0.0792469	0.0216267	-0.0547531	0.0485797	0.037311	-0.0694203	0.0825812	0.0256615	-0.0394188	0.0548128	0.0115524	0.000812831	0.0680155	0.0277873	0.0150155	0.0517198	0.0150969	0.0317198
2'-Deoxyadenosine	16373-93-6	C-Source, carbohydrate	0.0973117	0.0518494	-0.108688	0.074869	0.0455326	-0.176131	0.062852	0.0470713	-0.079148	0.208025	0.0507461	0.0120252	0.0747661	0.0341364	-0.0642339	0.0579462	0.0413651	-0.0590538	0.106028	0.0280624	-0.0279725	0.106876	0.0670937	-0.0111244	0.0822625	0.105725	-0.0397375	0.0335812	0.0137185	-0.0204188	0.0504327	0.0359085	-0.00256729	0.0140354	0.00945939	-0.00596462
Malonic Acid	26522-85-0	C-Source, carboxylic acid	0.536274	0.130848	0.330274	0.599463	0.0200498	0.348463	0.650558	0.00411227	0.508558	0.313454	0.134294	0.117454	0.556683	0.118296	0.417683	0.62464	0.0858647	0.50764	0.0823191	0.0254177	-0.0516809	0.0835463	0.0566235	-0.0344537	0.07899	0.058948	-0.04301	0.0874211	0.0499993	0.0334211	0.0927263	0.0308238	0.0397263	0.0814046	0.0511309	0.0614046
Oxalic Acid	62-76-0 144-62-7	C-Source, carboxylic acid	0.198353	0.0575783	-0.00764739	0.228557	0.106425	-0.0224433	0.22487	0.0930825	0.0828701	0.124038	0.06025	-0.0719617	0.175375	0.0441925	0.0363754	0.189286	0.0542158	0.0722862	0.072596	0.027481	-0.061404	0.0633375	0.0422975	-0.0546625	0.0779616	0.0606843	-0.0440384	0.122033	0.0705614	0.0680331	0.151778	0.0580644	0.0987781	0.143526	0.0163155	0.123526
b-Methyl-D-Glucoside	709-50-2	C-Source, carbohydrate	0.237142	0.00652711	0.031142	0.261017	0.0606553	0.0100175	0.272302	0.0724869	0.130302	0.230614	0.0937037	0.0346136	0.262253	0.115522	0.123253	0.250378	0.160231	0.133378	0.0983645	0.0322747	-0.0356355	0.0755222	0.00694205	-0.0424778	0.0763979	0.0126	-0.0456021	0.128707	0.0507846	0.0747071	0.111432	0.00843528	0.0584324	0.096985	0.056494	0.076985
D-Tagatose	87-81-0	C-Source, carbohydrate	0.308606	0.335715	0.102606	0.204171	0.138513	-0.0468288	0.202266	0.153137	0.0602658	0.113111	0.113708	-0.0828886	0.174209	0.0940983	0.0352091	0.183642	0.0978018	0.0666418	0.0530927	0.0229684	-0.0809073	0.060145	0.0384764	-0.057855	0.0751233	0.0859865	-0.0468767	0.0570199	0.0403154	0.0030199	0.0555743	0.0210245	0.00257432	0.062868	0.0855017	0.042868
2-Hydroxybenzoic Acid	54-21-7	C-Source, carboxylic acid	0.125529	0.181958	-0.0804713	0.0398909	0.0186277	-0.211109	0.0416069	0.0152712	-0.100393	0.0846516	0.0745578	-0.111348	0.0671897	0.0377187	-0.0718103	0.0934626	0.0220079	-0.0235374	0.00990878	0.0350326	-0.124091	0.0383051	0.0175954	-0.0796949	0.073392	0.0904494	-0.048608	-0.00942704	0.0351122	-0.063427	0.0120094	0.0235584	-0.0409906	0.00447804	0.00942175	-0.015522
Turanose	547-25-1	C-Source, oligosaccharide	0.801453	0.296254	0.595453	0.984362	0.195711	0.733362	1.07829	0.171382	0.936286	0.538612	0.411414	0.342612	0.951125	0.239133	0.812125	1.01941	0.142451	0.902408	0.014256	0.04289	-0.119744	0.0727305	0.0140565	-0.0452695	0.0730513	0.0730445	-0.0489487	0.00995318	0.107253	-0.0440468	0.0744522	0.00504828	0.0214522	0.061534	0.0513916	0.041534
Maltitol	585-88-6	C-Source, carbohydrate	0.180745	0.0991296	-0.0252548	0.45501	0.146473	0.20401	0.571028	0.175425	0.429028	0.203059	0.183489	0.00705875	0.331986	0.196771	0.192986	0.543292	0.315047	0.426292	0.0670051	0.0143346	-0.0669949	0.0864745	0.0220109	-0.0315255	0.0720283	0.0377467	-0.0499717	0.0673518	0.038194	0.0133518	0.0672311	0.0107521	0.0142311	0.068952	0.0699208	0.048952
Inosine	58-63-9	C-Source, carbohydrate	0.244124	0.0493087	0.0381244	0.277261	0.0218858	0.0262608	0.267177	0.0453488	0.125177	0.262289	0.0896184	0.0662886	0.150847	0.0729737	0.0118474	0.0715542	0.0566608	-0.0454458	0.183735	0.075863	0.049735	0.220755	0.17079	0.102755	0.0711085	0.121352	-0.0508915	0.0571802	0.00982401	0.00318024	0.0900313	0.067233	0.0370313	0.0120696	0.0599892	-0.0079304
Caproic Acid	10051-44-2	C-Source, carboxylic acid	0.542208	0.12491	0.336208	0.713224	0.0920005	0.462224	0.709973	0.0662611	0.567973	0.410834	0.16811	0.214834	0.654308	0.0388927	0.515308	0.687887	0.0632298	0.570887	0.0596458	0.0099262	-0.0743542	0.0608115	0.0412365	-0.0571885	0.0705575	0.0574993	-0.0514425	0.735852	0.187873	0.681852	0.926368	0.0522987	0.873368	0.935526	0.0533737	0.915526
L-Methionine	63-68-3	C-Source, amino acid	0.3848	0.28941	0.1788	0.200203	0.104505	-0.0507965	0.193263	0.116227	0.051263	0.201176	0.0675375	0.00517625	0.207554	0.0643793	0.0685537	0.234095	0.101456	0.117095	0.0964589	0.0581162	-0.0375411	0.0947535	0.0688939	-0.0232465	0.0694986	0.0221419	-0.0525014	0.0898097	0.0814865	0.0358097	0.0751504	0.0323907	0.0221504	0.0717205	0.0758136	0.0517205
D-Saccharic Acid	576-42-1	C-Source, carboxylic acid	0.683214	0.127475	0.477214	0.740624	0.106058	0.489624	0.732729	0.125641	0.590729	0.638015	0.137246	0.442015	0.597028	0.304255	0.458028	0.388227	0.333302	0.271227	0.114416	0.0640343	-0.0195841	0.138247	0.0315267	0.0202466	0.0681671	0.0390085	-0.0538329	0.0614048	0.0209123	0.00740484	0.0782462	0.0394514	0.0252462	0.0896231	0.0554817	0.0696231
Glycogen	9005-79-2	C-Source, polymer	0.242878	0.150334	0.0368777	0.248403	0.0558144	-0.00259723	0.277263	0.0149082	0.135263	0.172536	0.100394	-0.0234639	0.0846365	0.104284	-0.0543635	0.095243	0.114761	-0.021757	0.107552	0.0432223	-0.0264484	0.142115	0.0445529	0.0241151	0.0671411	0.0815344	-0.0548589	0.0933536	0.0241147	0.0393536	0.0538822	0.0324156	0.000882232	0.0531325	0.0391525	0.0331325
2-Oxovaleric Acid	1821-02-9	C-Source, carboxylic acid	0.543008	0.187149	0.337008	0.586858	0.0470603	0.335858	0.636559	0.025788	0.494559	0.281668	0.18417	0.0856682	0.506269	0.173984	0.367269	0.640316	0.183468	0.523316	0.0570622	0.00719567	-0.0769378	0.0972876	0.0450109	-0.0207124	0.0666682	0.0503443	-0.0553318	0.104691	0.0917038	0.0506905	0.215108	0.178295	0.162108	0.263756	0.210008	0.243756
Xylitol	87-99-0	C-Source, carbohydrate	0.334526	0.125024	0.128526	0.405683	0.19757	0.154683	0.450068	0.228657	0.308068	0.252586	0.183099	0.0565856	0.383309	0.16299	0.244309	0.465024	0.120566	0.348024	0.0410468	0.0132124	-0.0929532	0.0475457	0.0162778	-0.0704543	0.0626322	0.0438319	-0.0593678	0.101314	0.0667008	0.0473142	0.08443	0.0129639	0.03143	0.0681881	0.0375675	0.0481881
Laminarin	9008-22-4	C-Source, polymer	0.2169	0.0255685	0.0109005	0.264063	0.0259267	0.0130625	0.28022	0.0436619	0.13822	0.168638	0.0926524	-0.0273618	0.100587	0.103543	-0.0384131	0.125238	0.1142	0.00823785	0.0988225	0.0364559	-0.0351775	0.113416	0.0116675	-0.00458366	0.0626066	0.0402682	-0.0593934	0.078769	0.0206426	0.024769	0.0458088	0.0282469	-0.00719123	0.0515192	0.0457319	0.0315192
Glyoxylic Acid	563-96-2	C-Source, carboxylic acid	0.225363	0.0823671	0.0193631	0.272343	0.0343695	0.0213434	0.284968	0.0406617	0.142968	0.255522	0.0926602	0.0595225	0.263354	0.0958361	0.124354	0.242037	0.181494	0.125037	0.0400795	0.0118812	-0.0939205	0.0379362	0.00740012	-0.0800638	0.0606566	0.0322292	-0.0613434	0.163397	0.0595791	0.109397	0.205337	0.0344815	0.152337	0.214319	0.11612	0.194319
i-Erythritol	149-32-6	C-Source, carbohydrate	0.140739	0.0649075	-0.0652613	0.221033	0.0262438	-0.0299671	0.23223	0.0293297	0.0902299	0.17943	0.0884366	-0.0165698	0.175986	0.126602	0.036986	0.177811	0.118546	0.0608113	0.068326	0.0200143	-0.065674	0.108137	0.0292215	-0.00986337	0.0595263	0.0562823	-0.0624737	0.0686124	0.0146516	0.0146124	0.0620304	0.0193312	0.00903035	0.0589287	0.041179	0.0389287
Mannan	9036-88-8	C-Source, polymer	0.234013	0.0332005	0.0280133	0.24134	0.0192598	-0.00966047	0.261364	0.0251231	0.119364	0.240678	0.0982719	0.0446783	0.108034	0.0700546	-0.0309657	0.174928	0.0638212	0.057928	0.0905339	0.0247559	-0.0434661	0.0906359	0.0333607	-0.0273641	0.0588826	0.026228	-0.0631174	0.121277	0.0216806	0.0672773	0.0773377	0.024145	0.0243377	0.0460076	0.0447161	0.0260076
Inulin	9005-80-5	C-Source, polymer	0.260264	0.151912	0.0542643	0.239444	0.0339367	-0.0115561	0.244583	0.0462186	0.102583	0.150434	0.0831674	-0.0455665	0.0835736	0.104388	-0.0554264	0.0795459	0.118387	-0.0374541	0.0947095	0.034122	-0.0392905	0.130207	0.0521275	0.0122072	0.0570891	0.0480851	-0.0649109	0.100468	0.0387555	0.046468	0.0718535	0.0363174	0.0188535	0.0733332	0.0567627	0.0533332
Adenosine	58-61-7	C-Source, carbohydrate	0.172861	0.0519714	-0.0331386	0.130403	0.0188386	-0.120597	0.132396	0.0191412	-0.00960425	0.199758	0.0376559	0.00375841	0.169196	0.0684845	0.0301959	0.0995095	0.0397555	-0.0174905	0.196719	0.0701138	0.0627188	0.229087	0.172414	0.111087	0.0564161	0.151851	-0.0655839	0.0617792	0.0478069	0.0077792	0.0560684	0.064055	0.00306843	-0.0221696	0.170212	-0.0421696
D-Fucose	3615-37-0	C-Source, carbohydrate	0.32936	0.236727	0.12336	0.248659	0.0336393	-0.00234082	0.25262	0.0608511	0.11062	0.183349	0.109826	-0.0126508	0.13982	0.171737	0.000820271	0.140944	0.175036	0.0239437	0.0866332	0.0394836	-0.0473668	0.106712	0.0148985	-0.011288	0.0555484	0.107273	-0.0664516	0.101868	0.0409713	0.0478675	0.0590472	0.0494018	0.00604719	0.0478563	0.0926474	0.0278563
Gelatin	9000-70-8	C-Source, polymer	0.347927	0.285981	0.141927	0.17296	0.0859547	-0.0780401	0.189521	0.0902364	0.0475206	0.212956	0.0402712	0.016956	0.0843954	0.105983	-0.0546046	0.160304	0.0711107	0.0433044	0.0850399	0.0424879	-0.0489601	0.101176	0.0225805	-0.0168242	0.0548493	0.0715259	-0.0671507	0.044139	0.0308329	-0.00986103	0.0522093	0.0339899	-0.000790726	0.0568197	0.0464181	0.0368197
3-Hydroxy 2-Butanone	513-86-0	C-Source, alcohol	0.34231	0.0704152	0.13631	0.262802	0.13486	0.0118022	0.139456	0.235025	-0.00254394	0.220168	0.0666672	0.0241675	0.209969	0.0803779	0.0709687	0.0378837	0.233252	-0.0791163	0.141695	0.0588784	0.00769547	0.143519	0.0744017	0.0255188	0.0547697	0.0213958	-0.0672303	0.11388	0.0900719	0.0598801	0.0563844	0.0122444	0.00338442	0.0101178	0.110852	-0.00988218
b-Methyl-D-Xyloside	612-05-5	C-Source, carbohydrate	0.342531	0.267246	0.136531	0.247945	0.0388159	-0.00305518	0.257599	0.0394507	0.115599	0.193913	0.0681716	-0.00208745	0.15891	0.142666	0.0199097	0.123671	0.0536514	0.00667058	0.0717115	0.017124	-0.0622885	0.0869518	0.0563421	-0.0310482	0.049428	0.0406294	-0.072572	0.093213	0.0432067	0.039213	0.080943	0.0044442	0.027943	0.0628844	0.031151	0.0428844
2-Deoxy-D-Ribose	533-67-5	C-Source, carbohydrate	0.217473	0.141257	0.0114729	0.18427	0.0395208	-0.0667303	0.212147	0.0250405	0.070147	0.0783951	0.0869759	-0.117605	0.147677	0.060051	0.00867677	0.171876	0.0717948	0.0548759	0.053444	0.012418	-0.080556	0.0976337	0.0600721	-0.0203663	0.0493927	0.0408969	-0.0726073	0.0587118	0.0340422	0.00471176	0.0574433	0.0372464	0.00444325	0.0306194	0.0244745	0.0106194
Sorbic Acid	110-44-1	C-Source, carboxylic acid	0.0816717	0.0797906	-0.124328	0.0678749	0.0549058	-0.183125	0.167446	0.0684903	0.0254462	0.0767211	0.0794134	-0.119279	0.265351	0.145213	0.126351	0.349009	0.0963138	0.232009	0.0197441	0.003129	-0.114256	0.0285805	0.00451669	-0.0894195	0.0488205	0.033681	-0.0731795	-0.00774118	0.0306436	-0.0617412	0.0160644	0.010173	-0.0369356	0.0228097	0.0174223	0.0028097
L-Phenylalanine	63-91-2	C-Source, amino acid	0.375668	0.234497	0.169668	0.293107	0.0523882	0.0421067	0.321928	0.0693447	0.179928	0.234563	0.0255772	0.0385627	0.268932	0.136651	0.129932	0.340509	0.123224	0.223509	0.0986139	0.0422727	-0.0353861	-0.00441707	0.0627744	-0.122417	0.0482304	0.0732846	-0.0737696	0.596993	0.0355847	0.542993	0.551014	0.0123038	0.498014	0.405588	0.0419164	0.385588
D-Galactonic Acid-g-Lactone	2782-07-2	C-Source, carboxylic acid	0.734892	0.0668587	0.528892	0.823965	0.0752088	0.572965	0.86138	0.0902846	0.71938	0.236423	0.146794	0.0404228	0.194263	0.157195	0.0552628	0.211159	0.162632	0.094159	0.10219	0.0149515	-0.0318098	0.0825266	0.0379373	-0.0354734	0.0467528	0.0169242	-0.0752472	0.0747213	0.0176145	0.0207213	0.0825083	0.0526736	0.0295083	0.0875786	0.0646845	0.0675786
Dihydroxyacetone	96-26-4	C-Source, alcohol	0.0674954	0.0211706	-0.138505	0.0437936	0.0333548	-0.207206	0.0468524	0.0287755	-0.0951476	0.0176592	0.0683245	-0.178341	0.0502296	0.0229553	-0.0887704	0.0549789	0.0434277	-0.0620211	0.042146	0.0313644	-0.091854	0.0297815	0.0106732	-0.0882185	0.0446166	0.0241765	-0.0773834	0.0297632	0.0289807	-0.0242368	0.034688	0.0136418	-0.018312	0.027407	0.00669267	0.00740695
Thymidine	50-89-5	C-Source, carbohydrate	0.218353	0.0665693	0.0123531	0.261107	0.0228837	0.0101068	0.279128	0.0412921	0.137128	0.320839	0.0964338	0.124839	0.224683	0.0616765	0.085683	0.23285	0.147158	0.11585	0.130051	0.0536694	-0.00394918	0.137173	0.106432	0.0191729	0.0428088	0.150521	-0.0791912	0.0476601	0.0134809	-0.00633989	0.0709261	0.0467155	0.0179261	-0.0427784	0.108618	-0.0627784
Tween 40	9005-66-7	C-Source, fatty acid	0.510971	0.0180012	0.304971	0.621974	0.033255	0.370974	0.699537	0.0789936	0.557537	0.439607	0.134012	0.243607	0.605232	0.132444	0.466232	0.454958	0.364159	0.337958	0.0693088	0.0519406	-0.0646912	0.052376	0.0183139	-0.065624	0.0363068	0.0310987	-0.0856932	0.439031	0.0410598	0.385031	0.346315	0.0862393	0.293315	0.37259	0.150003	0.35259
Capric Acid	1002-62-6	C-Source, carboxylic acid	0.220545	0.35782	0.0145452	0.0181032	0.051484	-0.232897	-0.0313829	0.0863726	-0.173383	0.0893327	0.138194	-0.106667	0.00409963	0.0340947	-0.1349	-0.0160137	0.110146	-0.133014	0.0221554	0.0125812	-0.111845	0.0246893	0.0102301	-0.0933107	0.033123	0.0152184	-0.088877	0.0111572	0.00378575	-0.0428428	0.0171395	0.00458899	-0.0358605	0.0174128	0.0080431	-0.00258718
b-D-Allose	2595-97-3	C-Source, carbohydrate	0.194316	0.133973	-0.0116839	0.141554	0.0143819	-0.109446	0.143475	0.0245184	0.0014754	0.150615	0.0783935	-0.0453847	0.125457	0.0326611	-0.0135435	0.131605	0.0336367	0.0146047	0.0282404	0.0107391	-0.10576	0.0341403	0.0145247	-0.0838597	0.0325971	0.0403917	-0.0894029	0.109081	0.0731277	0.055081	0.0440265	0.0250002	-0.00897348	0.0522456	0.0507588	0.0322456
L-Tartaric Acid	6106-24-7	C-Source, carboxylic acid	0.471205	0.17407	0.265205	0.6401	0.0779099	0.3891	0.569041	0.12176	0.427041	0.434297	0.259774	0.238297	0.642599	0.176899	0.503599	0.572206	0.147825	0.455206	0.0776333	0.0439025	-0.0563667	0.104258	0.0638157	-0.0137422	0.0304371	0.0245978	-0.0915629	0.107993	0.0821846	0.0539926	0.0268115	0.0208691	-0.0261885	-0.00452373	0.117697	-0.0245237
Butyric Acid	156-54-7	C-Source, carboxylic acid	0.487748	0.224913	0.281748	0.820373	0.0881761	0.569373	0.765272	0.143467	0.623272	0.416536	0.255862	0.220536	0.791388	0.228352	0.652388	0.764411	0.172842	0.647411	0.0805641	0.0370491	-0.0534359	0.103829	0.0342643	-0.0141706	0.0145194	0.0563051	-0.107481	0.862094	0.106894	0.808094	0.760139	0.131088	0.707139	0.542251	0.21435	0.522251
Pectin	9000-69-5	C-Source, polymer	0.171963	0.0749634	-0.0340373	0.203512	0.0505397	-0.0474882	0.209477	0.166258	0.0674766	0.186706	0.0358522	-0.0092936	0.148384	0.14468	0.00938408	0.0692219	0.19924	-0.0477781	0.123157	0.0304939	-0.0108435	0.0976138	0.0883852	-0.0203862	0.0133695	0.0354079	-0.108631	0.110866	0.0678022	0.0568661	0.0485536	0.0167177	-0.00444642	-0.0384068	0.0849454	-0.0584068
D-Psicose	551-68-8	C-Source, carbohydrate	0.182489	0.103101	-0.0235113	0.177993	0.0857238	-0.0730065	0.184909	0.0969972	0.0429092	0.235761	0.218622	0.0397614	0.0986632	0.0700126	-0.0403368	0.0224504	0.172431	-0.0945496	0.0595417	0.0993607	-0.0744583	-0.0366383	0.145678	-0.154638	0.0131216	0.0650181	-0.108878	0.012114	0.0752133	-0.041886	-0.0150991	0.154741	-0.0680991	0.0329147	0.0842142	0.0129147
Palatinose	13718-94-0	C-Source, oligosaccharide	0.546052	0.343677	0.340052	0.897157	0.037277	0.646157	0.991534	0.0775925	0.849534	0.417015	0.22641	0.221015	0.695613	0.202326	0.556613	0.788624	0.193604	0.671624	0.0933297	0.0115745	-0.0406703	0.122446	0.0600709	0.00444601	0.00876827	0.0400865	-0.113232	0.0919397	0.0672907	0.0379397	0.0246538	0.0182143	-0.0283462	-0.0481102	0.0981145	-0.0681102
3-0-b-D-Galactopyranosyl-D-Arabinose	6057-48-3	C-Source, carbohydrate	0.209909	0.185076	0.00390868	0.134668	0.0508142	-0.116332	0.203478	0.0703045	0.0614776	0.16628	0.0912386	-0.0297196	0.152279	0.0980586	0.0132795	0.191415	0.163789	0.0744147	0.0284569	0.0135704	-0.105543	0.0478751	0.044178	-0.0701249	-0.0337153	0.0742445	-0.155715	0.0402151	0.0620248	-0.0137849	0.0424257	0.055153	-0.0105743	0.0258989	0.0599125	0.00589893
5-Keto-D-Gluconic Acid	91446-96-7	C-Source, carboxylic acid	0.267642	0.195983	0.0616422	0.41012	0.122759	0.15912	0.469825	0.150778	0.327825	0.281748	0.25015	0.0857478	0.213124	0.126283	0.0741236	0.225166	0.177257	0.108166	0.107266	0.0340625	-0.0267336	0.143167	0.0990083	0.0251668	-0.0510114	0.119378	-0.173011	0.103225	0.085623	0.0492247	-0.0184335	0.0778343	-0.0714335	-0.0808458	0.18737	-0.100846
Dulcitol	608-66-2	C-Source, carbohydrate	0.251212	0.0343483	0.0452122	0.219551	0.0532858	-0.0314491	0.0543085	0.188106	-0.0876915	0.307941	0.0463208	0.111941	0.0984407	0.0920289	-0.0405593	0.120972	0.0289182	0.00397243	0.13151	0.049468	-0.00249049	0.110239	0.100584	-0.00776054	-0.0523567	0.113054	-0.174357	0.0580608	0.0255455	0.00406076	0.0156572	0.153652	-0.0373428	-0.0949909	0.130297	-0.114991
2-Aminoethanol	141-43-5	C-Source, alcohol	0.516409	0.0808261	0.310409	0.697594	0.115533	0.446594	0.51541	0.30125	0.37341	0.51316	0.127696	0.31716	0.815382	0.0913283	0.676382	0.39748	0.659759	0.28048	0.112367	0.0376123	-0.0216335	0.0844849	0.0820396	-0.0335151	-0.0530568	0.115073	-0.175057	0.0796687	0.0590665	0.0256687	0.0715826	0.054451	0.0185826	-0.025575	0.0542172	-0.045575

## Sheet: ranked_ralstonia
compound	CAS	MOA	cmpd norm opacus 44hr	opacus 44hr std dev	backsub opacus 44hr	cmpd norm opacus 72hr	opacus 72hr std dev	backsub opacus 72hr	cmpd norm opacus 96hr	opacus 96hr std dev	backsub opacus 96hr	cmpd norm rha1 44hr	rha1 44hr std dev	backsub RHA1 44hr	avg rha1 72hr	rha1 72hr std dev	backsub RHA1 72hr	cmpd norm rha1 96hr	rha1 std dev 96hr	backsub RHA1 96hr	cmpd norm coryne 44hr	std dev coryne 44hr	backsub coryne 44hr	cmpd norm coryne 72hr	std dev coryne 72hr	backsub coryne 72hr	cmpd norm coryne 96hr	std dev	backsub coryne 96hr	cmpd norm reut 44hr	std dev reut 44hr	backsub reut 44hr	cmpd norm reut 72hr	std dev reut 72hr	backsub reut 72hr	cmpd norm reut 96hr	std dev reut 96hr	backsub reut 96hr
b-Hydroxybutyric Acid	150-83-4	C-Source, carboxylic acid	0.423589	0.207567	0.217589	0.710122	0.0791237	0.459122	0.800666	0.0651371	0.658666	0.430486	0.251521	0.234486	0.847104	0.0842426	0.708104	0.945665	0.0136904	0.828665	0.084164	0.0112421	-0.049836	0.0984867	0.0209074	-0.0195133	0.10191	0.0666186	-0.0200901	1.17096	0.0769374	1.11696	1.34433	0.0440377	1.29133	1.34124	0.10167	1.32124
Sebacic Acid	111-20-6	C-Source, carboxylic acid	0.78212	0.609741	0.57612	1.07392	0.329138	0.822916	1.06523	0.281289	0.923234	0.504349	0.288379	0.308349	0.923673	0.0487699	0.784673	1.07529	0.117043	0.958291	0.0106078	0.0441764	-0.123392	0.0635494	0.00863406	-0.0544506	0.089039	0.0641823	-0.032961	0.963456	0.105673	0.909456	1.08087	0.0910069	1.02787	1.07138	0.0628122	1.05138
Succinamic Acid	638-32-4	C-Source, carboxylic acid	0.247229	0.00548677	0.0412292	0.33675	0.0685714	0.0857497	0.381694	0.0494641	0.239694	0.219631	0.0897074	0.0236309	0.331922	0.0990191	0.192922	0.410551	0.0982863	0.293551	0.132964	0.0430912	-0.00103594	0.192128	0.0327631	0.0741284	0.176494	0.115335	0.054494	0.987251	0.0765194	0.933251	1.14795	0.0622251	1.09495	1.01499	0.115017	0.994991
Caproic Acid	10051-44-2	C-Source, carboxylic acid	0.542208	0.12491	0.336208	0.713224	0.0920005	0.462224	0.709973	0.0662611	0.567973	0.410834	0.16811	0.214834	0.654308	0.0388927	0.515308	0.687887	0.0632298	0.570887	0.0596458	0.0099262	-0.0743542	0.0608115	0.0412365	-0.0571885	0.0705575	0.0574993	-0.0514425	0.735852	0.187873	0.681852	0.926368	0.0522987	0.873368	0.935526	0.0533737	0.915526
D-Fructose	57-48-7	C-Source, carbohydrate	0.752897	0.134349	0.546897	0.997529	0.104425	0.746529	1.07079	0.0813354	0.928789	0.633961	0.0855054	0.437961	0.838531	0.221323	0.699531	0.768937	0.646366	0.651937	0.507239	0.338134	0.373239	0.558394	0.380773	0.440394	0.586565	0.442029	0.464565	0.776382	0.171861	0.722382	0.88562	0.0739867	0.83262	0.919291	0.0257022	0.899291
L-Pyroglutamic Acid	98-79-3	C-Source, amino acid	0.626494	0.0908248	0.420494	0.775701	0.199172	0.524701	0.786069	0.223189	0.644069	0.517215	0.345471	0.321215	0.932254	0.189244	0.793254	0.978974	0.122018	0.861974	0.983927	0.022538	0.849927	1.00811	0.104946	0.890108	1.00635	0.143047	0.884354	0.713423	0.0665186	0.659423	0.800199	0.262785	0.747199	0.822171	0.264474	0.802171
Propionic Acid	137-40-6	C-Source, carboxylic acid	0.498696	0.0595623	0.292696	0.72334	0.116118	0.47234	0.772779	0.147721	0.630779	0.558165	0.266545	0.362165	0.755961	0.157435	0.616961	0.557204	0.453013	0.440204	0.437411	0.0953984	0.303411	0.688508	0.0798927	0.570508	0.809893	0.0469214	0.687893	0.524268	0.121669	0.470268	0.721008	0.0662683	0.668008	0.808152	0.099487	0.788152
D-Gluconic Acid	527-07-1	C-Source, carboxylic acid	0.762089	0.30694	0.556089	0.864331	0.292997	0.613331	0.814199	0.288657	0.672199	0.843209	0.115033	0.647209	0.943352	0.0903288	0.804352	0.653107	0.507803	0.536107	0.984	0.0866523	0.85	0.950037	0.0900889	0.832037	0.921219	0.0724199	0.799219	0.855384	0.156813	0.801384	0.82407	0.124699	0.77107	0.793059	0.0854923	0.773059
4-Hydroxybenzoic Acid	114-63-6	C-Source, carboxylic acid	0.46474	0.0753198	0.25874	0.605338	0.160151	0.354338	0.646633	0.135165	0.504633	0.337536	0.168727	0.141536	0.600438	0.0564765	0.461438	0.68756	0.046304	0.57056	0.748525	0.0980107	0.614525	0.889354	0.106129	0.771354	0.934531	0.0643542	0.812531	0.503872	0.102632	0.449872	0.686385	0.327744	0.633385	0.784751	0.190103	0.764751
Fumaric Acid	17013-01-3	C-Source, carboxylic acid	0.727652	0.0776954	0.521652	0.885242	0.113085	0.634242	0.859831	0.116665	0.717831	0.761772	0.153822	0.565772	0.844598	0.106476	0.705598	0.569248	0.441438	0.452248	0.464258	0.0893677	0.330258	0.75641	0.0567422	0.63841	0.844127	0.0720639	0.722127	0.801529	0.0381126	0.747529	0.767724	0.0949404	0.714724	0.737775	0.164385	0.717775
Pyruvic Acid	113-24-6	C-Source, carboxylic acid	0.615419	0.121321	0.409419	0.792126	0.0698218	0.541126	0.911836	0.111551	0.769836	0.600867	0.220998	0.404867	0.804213	0.131339	0.665213	0.68679	0.607586	0.56979	0.535555	0.0680933	0.401555	0.629413	0.0712565	0.511413	0.636725	0.107361	0.514725	0.801885	0.00792055	0.747885	0.754222	0.0306075	0.701222	0.684275	0.0984119	0.664275
Glycolic Acid	79-14-1	C-Source, carboxylic acid	0.22306	0.0646485	0.01706	0.216349	0.0410183	-0.0346514	0.218921	0.0400678	0.076921	0.470452	0.141811	0.274452	0.670174	0.0938574	0.531174	0.60753	0.493571	0.49053	0.0782301	0.0545129	-0.0557699	0.0811012	0.0554493	-0.0368988	0.0955436	0.0177336	-0.0264564	0.724783	0.0901302	0.670783	0.71021	0.244973	0.65721	0.682751	0.232514	0.662751
L-Leucine	61-90-5	C-Source, amino acid	0.501934	0.156815	0.295934	0.479505	0.10074	0.228505	0.531604	0.13929	0.389604	0.274238	0.074642	0.0782384	0.642	0.256566	0.503	0.728222	0.311259	0.611222	0.0939512	0.0423614	-0.0400488	0.11663	0.0232634	-0.00136977	0.109597	0.0710211	-0.0124027	0.498048	0.138967	0.444048	0.626912	0.0917466	0.573912	0.659905	0.10697	0.639905
L-Alanine	56-41-7	C-Source, amino acid	0.667481	0.0294487	0.461481	0.860213	0.0831129	0.609213	0.958943	0.138498	0.816943	0.57664	0.0996864	0.38064	0.591795	0.207808	0.452795	0.512475	0.402251	0.395475	0.108053	0.0772206	-0.0259467	0.11245	0.0708189	-0.00555039	0.146316	0.0520234	0.024316	0.380635	0.0965653	0.326635	0.54229	0.0164115	0.48929	0.596673	0.0809941	0.576673
D,L-Malic Acid	6915-15-7	C-Source, carboxylic acid	0.692052	0.162937	0.486052	0.793801	0.207916	0.542801	0.838547	0.25925	0.696547	0.649001	0.112532	0.453001	0.706548	0.0924491	0.567548	0.484029	0.344841	0.367029	0.219302	0.078262	0.0853023	0.259134	0.0800657	0.141134	0.301623	0.0620341	0.179623	0.552814	0.0527115	0.498814	0.559645	0.0335315	0.506645	0.583793	0.0961486	0.563793
D,L-Lactic Acid	312-85-6	C-Source, carboxylic acid	0.573664	0.0487759	0.367664	0.711725	0.0911045	0.460725	0.7911	0.128711	0.6491	0.697145	0.221296	0.501145	0.847892	0.0947024	0.708892	0.56077	0.406557	0.44377	0.782031	0.0573676	0.648031	0.782095	0.0709313	0.664095	0.752916	0.0823975	0.630916	0.808151	0.124274	0.754151	0.672963	0.0845013	0.619963	0.572729	0.188043	0.552729
N-Acetyl-L-Glutamic Acid	1188-37-0	C-Source, amino acid	0.226124	0.004488	0.0201237	0.278352	0.0442396	0.0273523	0.274526	0.0295829	0.132526	0.136733	0.0655068	-0.0592672	0.191077	0.0181997	0.0520773	0.208548	0.0182891	0.0915485	0.0784354	0.0194788	-0.0555646	0.0855068	0.0614039	-0.0324932	0.125948	0.0752641	0.00394764	0.479339	0.0791538	0.425339	0.516428	0.181237	0.463428	0.563602	0.26707	0.543602
Methylpyruvate	600-22-6	C-Source, ester	0.623151	0.118784	0.417151	0.74417	0.106375	0.49317	0.830722	0.0994583	0.688722	0.616327	0.159034	0.420327	0.706747	0.137371	0.567747	0.537612	0.41932	0.420612	0.55225	0.138933	0.41825	0.482504	0.115382	0.364504	0.531256	0.0910706	0.409256	0.66156	0.0753704	0.60756	0.634226	0.0406074	0.581226	0.549749	0.0275215	0.529749
Butyric Acid	156-54-7	C-Source, carboxylic acid	0.487748	0.224913	0.281748	0.820373	0.0881761	0.569373	0.765272	0.143467	0.623272	0.416536	0.255862	0.220536	0.791388	0.228352	0.652388	0.764411	0.172842	0.647411	0.0805641	0.0370491	-0.0534359	0.103829	0.0342643	-0.0141706	0.0145194	0.0563051	-0.107481	0.862094	0.106894	0.808094	0.760139	0.131088	0.707139	0.542251	0.21435	0.522251
Mono-Methylsuccinate	3878-55-5	C-Source, carboxylic acid	0.306613	0.119885	0.100613	0.363508	0.135478	0.112508	0.436235	0.159871	0.294235	0.28546	0.108687	0.0894596	0.289721	0.100019	0.150721	0.235734	0.15518	0.118734	0.218673	0.0793288	0.0846725	0.191511	0.0570754	0.0735111	0.228527	0.082306	0.106527	0.334028	0.276227	0.280028	0.434192	0.164095	0.381192	0.529004	0.11503	0.509004
a-Ketobutyric Acid	2013-26-5	C-Source, carboxylic acid	0.504263	0.0237289	0.298263	0.725367	0.0404924	0.474367	0.871525	0.0346996	0.729525	0.476034	0.0728227	0.280034	0.743483	0.162051	0.604483	0.580524	0.527623	0.463524	0.205586	0.0184292	0.0715864	0.285469	0.0184886	0.167469	0.435174	0.176791	0.313174	0.367469	0.16325	0.313469	0.462884	0.105222	0.409884	0.489627	0.0266089	0.469627
a-Hydroxybutyric Acid	19054-57-0	C-Source, carboxylic acid	0.532544	0.0292151	0.326544	0.810574	0.107812	0.559574	0.956003	0.0876212	0.814003	0.520416	0.0772393	0.324416	0.839727	0.190265	0.700727	0.651211	0.52375	0.534211	0.288495	0.0527182	0.154495	0.331617	0.0430298	0.213617	0.449333	0.104716	0.327333	0.308048	0.222337	0.254048	0.310555	0.102779	0.257555	0.463774	0.147374	0.443774
Itaconic Acid	97-65-4	C-Source, carboxylic acid	0.660433	0.479418	0.454433	0.986992	0.113695	0.735992	1.01861	0.111591	0.876609	0.178611	0.0254701	-0.0173886	0.251241	0.0549934	0.112241	0.247046	0.0938886	0.130046	0.0128618	0.0388713	-0.121138	0.112823	0.0449135	-0.00517741	0.0944749	0.0344731	-0.0275251	0.33677	0.0636824	0.28277	0.445814	0.0283237	0.392814	0.461708	0.0438375	0.441708
Tween 80	9005-65-6	C-Source, fatty acid	0.355548	0.0641839	0.149548	0.482653	0.0679087	0.231653	0.566491	0.0653042	0.424491	0.425549	0.101629	0.229549	0.570141	0.116172	0.431141	0.434656	0.322967	0.317656	0.136649	0.046649	0.00264882	0.0920504	0.0729582	-0.0259496	0.0900042	0.0380156	-0.0319958	0.571734	0.0232694	0.517734	0.50197	0.0104763	0.44897	0.43726	0.0376247	0.41726
N-Acetyl-D-Glucosamine	7512-17-6	C-Source, carbohydrate	0.644256	0.0386624	0.438256	0.910828	0.0311557	0.659828	1.03919	0.0407866	0.897191	0.677159	0.0593816	0.481159	0.76828	0.261265	0.62928	0.669958	0.481171	0.552958	0.11877	0.060965	-0.0152304	0.136193	0.0705441	0.0181934	0.140927	0.0135592	0.0189265	0.34599	0.111424	0.29199	0.416533	0.126737	0.363533	0.434321	0.106958	0.414321
Acetic Acid	127-09-3	C-Source, carboxylic acid	0.538833	0.0467011	0.332833	0.622169	0.080227	0.371169	0.632579	0.066151	0.490579	0.547329	0.208039	0.351329	0.632115	0.161423	0.493115	0.386463	0.277763	0.269463	0.707231	0.202847	0.573231	0.731077	0.118167	0.613077	0.796086	0.164728	0.674086	0.409748	0.149566	0.355748	0.422088	0.197417	0.369088	0.422124	0.1854	0.402124
L-Malic Acid	138-09-0	C-Source, carboxylic acid	0.731096	0.171242	0.525096	0.714008	0.229148	0.463008	0.648178	0.258313	0.506178	0.784641	0.199689	0.588641	0.805574	0.0546735	0.666574	0.433581	0.344747	0.316581	0.286497	0.119415	0.152497	0.322531	0.167642	0.204531	0.206862	0.173364	0.0848616	0.603372	0.103752	0.549372	0.536377	0.0619002	0.483377	0.417018	0.0937636	0.397018
Tricarballylic Acid	99-14-9	C-Source, carboxylic acid	0.216598	0.0493633	0.010598	0.23561	0.0696856	-0.0153904	0.25645	0.0772711	0.11445	0.221275	0.0710978	0.0252753	0.212435	0.0312101	0.0734351	0.192017	0.109283	0.0750172	0.106798	0.0373041	-0.0272022	0.0870695	0.0591725	-0.0309305	0.132041	0.047584	0.0100408	0.401633	0.0986599	0.347633	0.419425	0.31092	0.366425	0.408922	0.263924	0.388922
D-Glucosaminic Acid	3646-68-2	C-Source, carboxylic acid	0.594511	0.138905	0.388511	0.607942	0.154989	0.356942	0.602392	0.173865	0.460392	0.379914	0.148178	0.183914	0.373064	0.165892	0.234064	0.348939	0.299586	0.231939	0.151806	0.0308944	0.0178059	0.123862	0.0525705	0.00586176	0.121153	0.0285908	-0.000847341	0.328398	0.155934	0.274398	0.395318	0.0306682	0.342318	0.406163	0.0287666	0.386163
L-Phenylalanine	63-91-2	C-Source, amino acid	0.375668	0.234497	0.169668	0.293107	0.0523882	0.0421067	0.321928	0.0693447	0.179928	0.234563	0.0255772	0.0385627	0.268932	0.136651	0.129932	0.340509	0.123224	0.223509	0.0986139	0.0422727	-0.0353861	-0.00441707	0.0627744	-0.122417	0.0482304	0.0732846	-0.0737696	0.596993	0.0355847	0.542993	0.551014	0.0123038	0.498014	0.405588	0.0419164	0.385588
L-Isoleucine	73-32-5	C-Source, amino acid	0.389913	0.0814446	0.183913	0.568797	0.0470208	0.317797	0.650764	0.045803	0.508764	0.371616	0.207146	0.175616	0.619711	0.159921	0.480711	0.793818	0.135778	0.676818	0.0221485	0.0200931	-0.111851	0.0853578	0.0314358	-0.0326422	0.0876022	0.0674706	-0.0343978	0.352062	0.260009	0.298062	0.390855	0.0171356	0.337855	0.401209	0.0265554	0.381209
p-Hydroxyphenyl Acetic Acid	156-38-7	C-Source, carboxylic acid	0.628668	0.031761	0.422668	0.775402	0.0366907	0.524402	0.790273	0.0655378	0.648273	0.576839	0.242197	0.380839	0.862625	0.018384	0.723625	0.517831	0.463523	0.400831	0.0460791	0.06069	-0.0879209	0.0924695	0.05459	-0.0255305	0.142114	0.0651045	0.0201137	0.569891	0.0598076	0.515891	0.706429	0.175025	0.653429	0.397657	0.431626	0.377657
Succinic Acid	6106-21-4	C-Source, carboxylic acid	0.552865	0.145399	0.346865	0.710361	0.126811	0.459361	0.797815	0.0833463	0.655815	0.615996	0.120269	0.419996	0.512932	0.171829	0.373932	0.459993	0.312765	0.342993	0.63677	0.0194273	0.50277	0.719459	0.130259	0.601459	0.669129	0.102424	0.547129	0.523129	0.0264747	0.469129	0.410849	0.00680739	0.357849	0.391266	0.0409332	0.371266
L-Histidine	5934-29-2	C-Source, amino acid	0.225594	0.248633	0.0195939	0.12133	0.0343219	-0.12967	0.117735	0.0377289	-0.0242651	0.178657	0.0920193	-0.0173431	0.209014	0.128428	0.0700145	0.224358	0.125193	0.107358	0.082812	0.0446392	-0.051188	0.0876192	0.0413328	-0.0303808	0.110296	0.0506079	-0.0117044	0.309339	0.128134	0.255339	0.367921	0.0868893	0.314921	0.385776	0.122559	0.365776
Citraconic Acid	207-858-7	C-Source, carboxylic acid	0.186986	0.101332	-0.0190138	0.24166	0.132721	-0.00934021	0.255526	0.14742	0.113526	0.176399	0.0577864	-0.0196015	0.26536	0.0271461	0.12636	0.310201	0.0643191	0.193201	0.0813037	0.014646	-0.0526963	0.100447	0.0104006	-0.0175526	0.123212	0.0249476	0.00121209	0.316201	0.0960801	0.262201	0.341629	0.0913714	0.288629	0.38041	0.0832097	0.36041
Tween 40	9005-66-7	C-Source, fatty acid	0.510971	0.0180012	0.304971	0.621974	0.033255	0.370974	0.699537	0.0789936	0.557537	0.439607	0.134012	0.243607	0.605232	0.132444	0.466232	0.454958	0.364159	0.337958	0.0693088	0.0519406	-0.0646912	0.052376	0.0183139	-0.065624	0.0363068	0.0310987	-0.0856932	0.439031	0.0410598	0.385031	0.346315	0.0862393	0.293315	0.37259	0.150003	0.35259
m-Hydroxyphenyl Acetic Acid	621-37-4	C-Source, carboxylic acid	0.680028	0.0844744	0.474028	0.879792	0.0175095	0.628792	0.963539	0.105729	0.821539	0.637212	0.190706	0.441212	0.630861	0.40272	0.491861	0.470646	0.337465	0.353646	0.127746	0.0628125	-0.00625388	0.121495	0.0738009	0.00349456	0.171001	0.0798983	0.049001	0.472751	0.0488838	0.418751	0.483967	0.112878	0.430967	0.366947	0.184328	0.346947
L-Glutamine	56-85-9	C-Source, amino acid	0.592676	0.0589766	0.386676	0.753915	0.110408	0.502915	0.797446	0.107087	0.655446	0.504877	0.0639657	0.308877	0.470231	0.187513	0.331231	0.35123	0.347378	0.23423	0.814297	0.0938177	0.680297	0.99887	0.0375286	0.88087	0.975101	0.174516	0.853101	0.425443	0.129129	0.371443	0.436065	0.311878	0.383065	0.360854	0.254064	0.340854
Bromosuccinic Acid	923-06-8	C-Source, carboxylic acid	0.412007	0.0651539	0.206007	0.463424	0.0886997	0.212424	0.498027	0.0960284	0.356027	0.455643	0.153599	0.259643	0.500652	0.161748	0.361652	0.326048	0.268945	0.209048	0.183364	0.041786	0.0493644	0.190761	0.0436008	0.0727613	0.194451	0.0426318	0.0724511	0.370235	0.0336001	0.316235	0.338669	0.0168381	0.285669	0.357794	0.0434234	0.337794
Citric Acid	6132-04-3	C-Source, carboxylic acid	0.58116	0.148785	0.37516	0.581292	0.18139	0.330292	0.578737	0.172797	0.436737	0.522815	0.118302	0.326815	0.543503	0.0577958	0.404503	0.425154	0.336022	0.308154	0.399686	0.160428	0.265686	0.511147	0.177568	0.393147	0.647959	0.177025	0.525959	0.529433	0.136264	0.475433	0.461455	0.255733	0.408455	0.353098	0.180446	0.333098
Tween 20	9005-64-5	C-Source, fatty acid	0.0645896	0.0176663	-0.14141	0.0518523	0.0505512	-0.199148	0.055113	0.0451803	-0.086887	0.0488628	0.0185202	-0.147137	0.0614998	0.0676018	-0.0775002	0.0992943	0.112441	-0.0177057	0.101948	0.015341	-0.0320521	0.126794	0.0634883	0.00879439	0.0849411	0.062217	-0.0370589	0.404555	0.060067	0.350555	0.348106	0.0519891	0.295106	0.335315	0.109541	0.315315
L-Proline	147-85-3	C-Source, amino acid	0.362409	0.12823	0.156409	0.444306	0.103378	0.193306	0.508363	0.114784	0.366363	0.478083	0.132966	0.282083	0.433373	0.153078	0.294373	0.458289	0.310635	0.341289	0.33401	0.0735695	0.20001	0.440764	0.147562	0.322764	0.527833	0.235663	0.405833	0.324776	0.0788037	0.270776	0.27861	0.160941	0.22561	0.312688	0.239832	0.292688
Formic Acid	141-53-7	C-Source, carboxylic acid	0.167233	0.0898671	-0.0387673	0.229649	0.0694425	-0.0213505	0.260409	0.0744616	0.118409	0.294226	0.0657624	0.0982259	0.252557	0.0497079	0.113557	0.21039	0.108686	0.0933905	0.0914132	0.0241562	-0.0425868	0.0907958	0.0203537	-0.0272042	0.0842755	0.0205282	-0.0377245	0.378946	0.0450705	0.324946	0.313545	0.0209496	0.260545	0.299486	0.0319055	0.279486
L-Threonine	72-19-5	C-Source, amino acid	0.239571	0.0890591	0.0335711	0.292383	0.0880486	0.0413826	0.339761	0.0861294	0.197761	0.383291	0.207998	0.187291	0.39769	0.133692	0.25869	0.408899	0.303022	0.291899	0.131463	0.0609279	-0.00253739	0.122366	0.0742961	0.00436637	0.166493	0.0380891	0.0444929	0.344989	0.169489	0.290989	0.290887	0.0505121	0.237887	0.276026	0.062996	0.256026
2-Oxovaleric Acid	1821-02-9	C-Source, carboxylic acid	0.543008	0.187149	0.337008	0.586858	0.0470603	0.335858	0.636559	0.025788	0.494559	0.281668	0.18417	0.0856682	0.506269	0.173984	0.367269	0.640316	0.183468	0.523316	0.0570622	0.00719567	-0.0769378	0.0972876	0.0450109	-0.0207124	0.0666682	0.0503443	-0.0553318	0.104691	0.0917038	0.0506905	0.215108	0.178295	0.162108	0.263756	0.210008	0.243756
L-Asparagine	70-47-3	C-Source, amino acid	0.635434	0.066828	0.429434	0.690722	0.0819742	0.439722	0.753451	0.132479	0.611451	0.573658	0.109778	0.377658	0.646067	0.126948	0.507067	0.540944	0.414961	0.423944	0.466324	0.096959	0.332324	0.721845	0.0830631	0.603845	0.861245	0.113402	0.739245	0.336972	0.067509	0.282972	0.286646	0.182065	0.233646	0.255122	0.162678	0.235122
D-Malic Acid	636-61-3	C-Source, carboxylic acid	0.422054	0.228786	0.216054	0.53253	0.363626	0.28153	0.670949	0.339271	0.528949	0.450264	0.176467	0.254264	0.53723	0.173368	0.39823	0.49292	0.395214	0.37592	0.152865	0.0741743	0.0188652	0.176881	0.0816057	0.0588814	0.221495	0.0740966	0.0994954	0.195285	0.0758139	0.141285	0.246929	0.029052	0.193929	0.232614	0.031613	0.212614
Glycerol	56-81-5	C-Source, carbohydrate	0.318743	0.0905513	0.112743	0.423242	0.0692989	0.172242	0.531435	0.0691647	0.389435	0.276032	0.113605	0.0800323	0.270401	0.170864	0.131401	0.268904	0.235023	0.151904	0.124372	0.0703354	-0.00962793	0.127004	0.0683279	0.00900379	0.14431	0.019865	0.0223096	0.167439	0.033734	0.113439	0.19651	0.021701	0.14351	0.218977	0.0855254	0.198977
g-Hydroxybutyric Acid	502-85-2	C-Source, carboxylic acid	0.207484	0.0271606	0.00148415	0.190603	0.0309062	-0.0603967	0.200866	0.0263648	0.0588665	0.160854	0.0520075	-0.035146	0.227647	0.0182906	0.0886466	0.343759	0.0908129	0.226759	0.0706794	0.0171413	-0.0633206	0.108383	0.0217878	-0.00961692	0.0957075	0.0723818	-0.0262925	0.226626	0.085683	0.172626	0.200741	0.0457888	0.147741	0.21764	0.142479	0.19764
Glyoxylic Acid	563-96-2	C-Source, carboxylic acid	0.225363	0.0823671	0.0193631	0.272343	0.0343695	0.0213434	0.284968	0.0406617	0.142968	0.255522	0.0926602	0.0595225	0.263354	0.0958361	0.124354	0.242037	0.181494	0.125037	0.0400795	0.0118812	-0.0939205	0.0379362	0.00740012	-0.0800638	0.0606566	0.0322292	-0.0613434	0.163397	0.0595791	0.109397	0.205337	0.0344815	0.152337	0.214319	0.11612	0.194319
L-Serine	56-45-1	C-Source, amino acid	0.219625	0.0696208	0.0136247	0.257202	0.0696685	0.00620235	0.295645	0.0771386	0.153645	0.595995	0.0320498	0.399995	0.803152	0.113799	0.664152	0.637912	0.506935	0.520912	0.197804	0.123516	0.0638036	0.268402	0.302067	0.150402	0.372209	0.31727	0.250209	0.17522	0.0761473	0.12122	0.143575	0.0842134	0.0905748	0.196328	0.080218	0.176328
L-Valine	72-18-4	C-Source, amino acid	0.59715	0.01814	0.39115	0.825522	0.125966	0.574522	0.925109	0.160702	0.783109	0.408769	0.235699	0.212769	0.553874	0.431305	0.414874	0.718168	0.335316	0.601168	0.059435	0.0207344	-0.074565	0.0837392	0.0506364	-0.0342608	0.123676	0.07424	0.0016761	0.167868	0.141561	0.113868	0.149302	0.1015	0.0963016	0.189536	0.0961233	0.169536
D-Aspartic Acid	1783-96-6	C-Source, amino acid	0.154348	0.0212155	-0.0516525	0.150327	0.0242044	-0.100673	0.159417	0.0303565	0.0174165	0.157599	0.0202714	-0.0384009	0.067485	0.0574222	-0.071515	0.0928045	0.0797582	-0.0241955	0.111003	0.0165678	-0.0229965	0.0738789	0.0369425	-0.0441211	0.0830701	0.0305912	-0.0389299	0.345145	0.00384656	0.291145	0.242215	0.11039	0.189215	0.189302	0.104515	0.169302
Gly-Pro	704-15-4	C-Source, amino acid	0.415456	0.0620726	0.209456	0.341854	0.25423	0.0908536	0.377172	0.274125	0.235172	0.347024	0.107851	0.151024	0.202159	0.155104	0.0631587	0.185793	0.0819169	0.0687926	0.250158	0.112491	0.116158	0.279153	0.125228	0.161153	0.278766	0.128069	0.156766	0.226351	0.068137	0.172351	0.328133	0.11822	0.275133	0.188575	0.176553	0.168575
L-Aspartic Acid	3792-50-5	C-Source, amino acid	0.709352	0.0322084	0.503352	0.868983	0.147305	0.617983	0.890387	0.174454	0.748387	0.714967	0.178248	0.518967	0.785292	0.0533812	0.646292	0.559288	0.399758	0.442288	0.469389	0.0911024	0.335389	0.692631	0.107162	0.574631	0.77398	0.0718668	0.65198	0.328486	0.0417202	0.274486	0.242893	0.0486864	0.189893	0.182109	0.105378	0.162109
D-Ribose	50-69-1	C-Source, carbohydrate	0.246001	0.152453	0.0400007	0.346696	0.161733	0.0956958	0.40668	0.176309	0.26468	0.365691	0.224164	0.169691	0.399417	0.191795	0.260417	0.361044	0.438514	0.244044	0.813859	0.146863	0.679859	0.733952	0.0958423	0.615952	0.707326	0.133141	0.585326	0.172548	0.0763197	0.118548	0.165234	0.0388526	0.112234	0.178173	0.0881042	0.158173
g-Amino-N-Butyric Acid	56-12-2	C-Source, carboxylic acid	0.713929	0.130683	0.507929	0.996195	0.0761469	0.745195	1.09641	0.0483428	0.954411	0.373987	0.184292	0.177987	0.827785	0.134407	0.688785	0.927477	0.150536	0.810477	1.04183	0.157654	0.907835	1.15428	0.0415584	1.03628	1.20057	0.120674	1.07857	0.173282	0.0747185	0.119282	0.159987	0.054241	0.106987	0.167264	0.108423	0.147264
a-Ketoglutaric Acid	22202-68-2	C-Source, carboxylic acid	0.639794	0.117287	0.433794	0.828009	0.13027	0.577009	0.817131	0.11192	0.675131	0.681115	0.112768	0.485115	0.862442	0.0404232	0.723442	0.556668	0.476719	0.439668	0.142132	0.0660241	0.00813163	0.0705723	0.0413029	-0.0474277	0.105153	0.0434846	-0.0168474	0.143511	0.117358	0.0895107	0.0787564	0.0144832	0.0257564	0.16548	0.110507	0.14548
L-Homoserine	672-15-1	C-Source, amino acid	0.180578	0.147303	-0.0254217	0.173018	0.0476281	-0.0779816	0.211962	0.0378819	0.0699617	0.158776	0.0306906	-0.0372244	0.203357	0.0997178	0.0643572	0.292506	0.13078	0.175506	0.0734627	0.0314846	-0.0605373	0.0830903	0.0175837	-0.0349097	0.109842	0.0193348	-0.012158	0.0895973	0.0533658	0.0355973	0.139485	0.0226169	0.0864848	0.155344	0.109173	0.135344
m-Tartaric Acid	147-73-9	C-Source, carboxylic acid	0.283219	0.102016	0.0772187	0.313945	0.0818786	0.0629446	0.324156	0.0760344	0.182156	0.261425	0.140497	0.0654253	0.247858	0.0758703	0.108858	0.234982	0.135853	0.117982	0.114673	0.0577428	-0.0193271	0.120146	0.0510135	0.00214584	0.132311	0.0265008	0.0103114	0.181192	0.039536	0.127192	0.12904	0.0903126	0.0760402	0.149936	0.106019	0.129936
Sucrose	57-50-1	C-Source, oligosaccharide	0.591414	0.0636871	0.385414	0.758877	0.0538439	0.507877	0.885666	0.0887821	0.743666	0.645636	0.130821	0.449636	0.877	0.159651	0.738	0.635543	0.526277	0.518543	0.793997	0.113927	0.659997	0.812775	0.106368	0.694775	0.715765	0.285178	0.593765	0.106108	0.0369787	0.0521082	0.110325	0.0438656	0.0573252	0.145446	0.108218	0.125446
Oxalic Acid	62-76-0 144-62-7	C-Source, carboxylic acid	0.198353	0.0575783	-0.00764739	0.228557	0.106425	-0.0224433	0.22487	0.0930825	0.0828701	0.124038	0.06025	-0.0719617	0.175375	0.0441925	0.0363754	0.189286	0.0542158	0.0722862	0.072596	0.027481	-0.061404	0.0633375	0.0422975	-0.0546625	0.0779616	0.0606843	-0.0440384	0.122033	0.0705614	0.0680331	0.151778	0.0580644	0.0987781	0.143526	0.0163155	0.123526
D-Xylose	58-86-6	C-Source, carbohydrate	0.197677	0.0751624	-0.00832326	0.289427	0.0625407	0.038427	0.331603	0.065352	0.189603	0.282089	0.154382	0.0860885	0.212637	0.166404	0.0736375	0.219617	0.318157	0.102617	0.183149	0.0288255	0.0491486	0.189307	0.0316536	0.0713073	0.0921131	0.05489	-0.0298869	0.122811	0.0418354	0.0688109	0.1606	0.0332421	0.1076	0.137574	0.0810903	0.117574
Ala-Gly	687-69-4	C-Source, amino acid	0.427529	0.13268	0.221529	0.684441	0.0853881	0.433441	0.934805	0.0697528	0.792805	0.376964	0.171253	0.180964	0.432732	0.0950425	0.293732	0.420718	0.318933	0.303718	0.162247	0.0510546	0.0282469	0.112451	0.0818922	-0.00554869	0.163625	0.0588202	0.0416248	0.149628	0.0613713	0.0956279	0.129989	0.025359	0.0769888	0.136834	0.0381649	0.116834
Lactulose	4618-18-2	C-Source, oligosaccharide	0.554043	0.0948179	0.348043	0.806146	0.0328785	0.555146	0.944687	0.0431012	0.802687	0.310983	0.102727	0.114983	0.280371	0.06435	0.141371	0.244092	0.179327	0.127092	0.139116	0.0463183	0.00511588	0.164197	0.0333767	0.0461973	0.147841	0.0341713	0.0258407	0.12469	0.0472234	0.0706898	0.138875	0.0581922	0.0858748	0.133228	0.0877187	0.113228
a-Hydroxyglutaric Acid-g-Lactone	21461-84-7	C-Source, carboxylic acid	0.251846	0.0825255	0.0458457	0.275406	0.0480423	0.0244061	0.292668	0.0468097	0.150668	0.284126	0.101319	0.0881262	0.290024	0.0656736	0.151024	0.260015	0.181147	0.143015	0.113906	0.0122541	-0.0200943	0.0930667	0.0104679	-0.0249333	0.0934926	0.0246011	-0.0285074	0.115784	0.0269274	0.0617837	0.128251	0.0228715	0.0752506	0.130967	0.0321052	0.110967
D-Glucosamine	66-84-2	C-Source, carbohydrate	0.122942	0.135158	-0.0830582	0.327291	0.0535441	0.0762912	0.441655	0.105843	0.299655	0.081352	0.180266	-0.114648	0.458405	0.345484	0.319405	0.652557	0.269437	0.535557	0.467388	0.124939	0.333388	0.624691	0.234698	0.506691	0.695063	0.201948	0.573063	0.0913534	0.0506124	0.0373534	0.114349	0.043943	0.0613489	0.130678	0.113383	0.110678
D,L-a-Glycerol Phosphate	3325-00-6	C-Source, carbohydrate	0.248433	0.0744229	0.0424332	0.296106	0.047598	0.0451059	0.31358	0.037727	0.17158	0.300271	0.117854	0.104271	0.256928	0.114193	0.117928	0.249065	0.192857	0.132065	0.147601	0.0760343	0.0136006	0.162084	0.078461	0.0440838	0.153252	0.00759181	0.0312522	0.130214	0.0492357	0.0762142	0.124722	0.0189588	0.0717222	0.122459	0.100949	0.102459
Adonitol	488-81-3	C-Source, carbohydrate	0.208593	0.0360857	0.00259264	0.207378	0.0140227	-0.0436219	0.199737	0.0215234	0.057737	0.228804	0.145133	0.0328044	0.143494	0.105937	0.0044936	0.158835	0.126089	0.0418345	0.118829	0.0630863	-0.015171	0.129958	0.0508012	0.0119582	0.132582	0.0458397	0.0105817	0.122218	0.0557124	0.0682175	0.138118	0.0588656	0.0851179	0.122313	0.0697346	0.102313
D-Tartaric Acid	57341-16-9	C-Source, carboxylic acid	0.20565	0.121854	-0.000350232	0.241987	0.0477776	-0.00901337	0.248944	0.0756442	0.106944	0.161438	0.072628	-0.0345623	0.241658	0.0256003	0.102658	0.263699	0.0295003	0.146699	0.0785286	0.0239268	-0.0554714	0.118249	0.0305704	0.000249161	0.0848217	0.071891	-0.0371783	0.102034	0.0373283	0.0480343	0.109744	0.0694742	0.0567444	0.119692	0.0939698	0.0996918
Maltotriose	1109-28-0	C-Source, oligosaccharide	0.674659	0.0727541	0.468659	0.879754	0.0643191	0.628754	0.98203	0.0382663	0.84003	0.745618	0.0902992	0.549618	0.906891	0.175657	0.767891	0.629696	0.506172	0.512696	0.997547	0.329572	0.863547	0.970275	0.256396	0.852275	0.961826	0.266501	0.839826	0.115532	0.0289534	0.0615317	0.132717	0.0577401	0.0797168	0.119496	0.0808369	0.099496
Mucic Acid	526-99-8	C-Source, carboxylic acid	0.203484	0.109096	-0.00251587	0.229643	0.107451	-0.0213568	0.155449	0.00708042	0.0134489	0.282392	0.0965581	0.086392	0.24342	0.0914764	0.10442	0.224603	0.171652	0.107603	0.116117	0.045797	-0.0178834	0.121807	0.043073	0.00380716	0.125374	0.0307572	0.00337379	0.107276	0.0462127	0.0532755	0.12627	0.0211863	0.0732701	0.118338	0.082483	0.0983384
D-Arabinose	10323-20-3	C-Source, carbohydrate	0.19007	0.126027	-0.0159304	0.30403	0.0698389	0.0530299	0.33999	0.0608327	0.19799	0.163544	0.0537626	-0.0324563	0.177489	0.0809931	0.0384886	0.191337	0.0821412	0.0743369	0.128625	0.0165551	-0.00537524	0.144415	0.0393883	0.0264148	0.131808	0.0705033	0.00980814	0.118731	0.0607803	0.0647307	0.113615	0.0181192	0.0606151	0.116417	0.0828567	0.0964173
D-Lactic Acid Methyl Ester	17392-83-5	C-Source, ester	0.359261	0.172045	0.153261	0.680478	0.360145	0.429478	0.746829	0.441485	0.604829	0.336376	0.250827	0.140376	0.662504	0.273462	0.523504	0.584401	0.252925	0.467401	0.14617	0.0624739	0.0121699	0.120909	0.0818831	0.00290945	0.180596	0.103284	0.0585958	0.0819897	0.00675344	0.0279897	0.0943298	0.0534186	0.0413298	0.107345	0.0264104	0.0873449
a-D-Glucose	50-99-7	C-Source, carbohydrate	0.658288	0.102046	0.452288	0.874234	0.0842209	0.623234	0.955425	0.0944594	0.813425	0.803672	0.210974	0.607672	0.984898	0.13211	0.845898	0.686815	0.530808	0.569815	1.02044	0.136803	0.886439	1.01032	0.14223	0.89232	1.05999	0.149165	0.937993	0.111089	0.0477657	0.0570894	0.146211	0.0709666	0.0932112	0.107202	0.044226	0.0872015
D-Ribono-1,4-Lactone	5336-08-3	C-Source, carboxylic acid	0.208001	0.19623	0.0020014	0.228407	0.101333	-0.0225926	0.227966	0.103071	0.0859662	0.173588	0.0690401	-0.0224121	0.223021	0.0759581	0.0840211	0.282659	0.0418041	0.165659	0.0629271	0.0240434	-0.0710729	0.0842721	0.0114302	-0.0337279	0.100296	0.0506207	-0.0217044	0.0653082	0.0294773	0.0113082	0.0924818	0.00710152	0.0394818	0.105664	0.051723	0.0856642
D-Fructose-6-Phosphate	26177-86-637250-85-4	C-Source, carbohydrate	0.241466	0.09686	0.0354658	0.256209	0.05293	0.00520913	0.26708	0.0470863	0.12508	0.272902	0.13048	0.0769016	0.237948	0.0832132	0.0989481	0.221051	0.175561	0.104051	0.171948	0.0526686	0.0379476	0.115219	0.0811435	-0.00278054	0.110126	0.0265337	-0.0118738	0.110686	0.033884	0.0566864	0.100589	0.0477986	0.0475887	0.10548	0.0948284	0.0854805
a-D-Lactose	63-42-3	C-Source, oligosaccharide	0.578054	0.0632218	0.372054	0.819294	0.114206	0.568294	0.91804	0.136019	0.77604	0.272643	0.124135	0.0766431	0.228351	0.107558	0.0893506	0.219403	0.175523	0.102403	0.128116	0.042843	-0.00588446	0.151018	0.0326074	0.0330182	0.139974	0.0428286	0.0179744	0.117721	0.0365273	0.063721	0.147463	0.0524967	0.0944628	0.1048	0.0559882	0.0848003
d-Amino Valeric Acid	5451-09-2	C-Source, carboxylic acid	0.359727	0.151288	0.153727	0.31447	0.0546549	0.0634698	0.336483	0.060331	0.194483	0.226472	0.0508611	0.0304722	0.297367	0.0346059	0.158367	0.319963	0.0643539	0.202963	0.0675218	0.00531232	-0.0664782	0.130287	0.0555856	0.0122871	0.0841409	0.0692585	-0.0378591	0.109854	0.0540226	0.0558543	0.0872067	0.0371522	0.0342067	0.104323	0.0780623	0.0843229
Putrescine	333-93-7	C-Source, amine	0.898555	0.182264	0.692555	0.94229	0.125732	0.69129	0.956492	0.129519	0.814492	0.454825	0.22212	0.258825	0.809616	0.0812543	0.670616	0.905292	0.0769894	0.788292	0.146747	0.052268	0.0127468	0.0906912	0.0597078	-0.0273088	0.115653	0.0864982	-0.00634704	0.0969855	0.0462287	0.0429855	0.102003	0.0327901	0.0490025	0.104308	0.0483077	0.0843081
m-Inositol	87-89-8	C-Source, carbohydrate	0.765625	0.146781	0.559625	0.948309	0.141019	0.697309	1.02383	0.166879	0.881829	0.780682	0.21648	0.584682	1.02738	0.161034	0.888383	0.727065	0.587666	0.610065	1.17579	0.0269904	1.04179	1.28728	0.0648377	1.16928	1.27944	0.0886872	1.15744	0.111606	0.0719834	0.0576064	0.0808263	0.0497192	0.0278263	0.104004	0.0618765	0.0840039
D-Glucose-1-Phosphate	56401-20-8	C-Source, carbohydrate	0.219742	0.0387121	0.0137419	0.220503	0.0124955	-0.030497	0.233669	0.019691	0.0916689	0.256168	0.141442	0.0601676	0.241001	0.0896585	0.102001	0.228896	0.147275	0.111896	0.0812489	0.0507123	-0.0527511	0.115131	0.0729015	-0.00286927	0.14341	0.0358261	0.0214098	0.0849498	0.101992	0.0309498	0.086514	0.0506689	0.033514	0.103828	0.0654528	0.0838283
L-Alaninamide	33208-99-0	C-Source, amide	0.26513	0.0975349	0.0591299	0.423543	0.164031	0.172543	0.54101	0.213458	0.39901	0.241654	0.0799825	0.0456536	0.344466	0.0373044	0.205466	0.432841	0.0515476	0.315841	0.105932	0.0558961	-0.028068	0.100872	0.083994	-0.0171285	0.116137	0.100883	-0.00586295	0.130868	0.0836354	0.0768679	0.0967376	0.0466286	0.0437376	0.102886	0.0361724	0.082886
b-Methyl-D-Glucoside	709-50-2	C-Source, carbohydrate	0.237142	0.00652711	0.031142	0.261017	0.0606553	0.0100175	0.272302	0.0724869	0.130302	0.230614	0.0937037	0.0346136	0.262253	0.115522	0.123253	0.250378	0.160231	0.133378	0.0983645	0.0322747	-0.0356355	0.0755222	0.00694205	-0.0424778	0.0763979	0.0126	-0.0456021	0.128707	0.0507846	0.0747071	0.111432	0.00843528	0.0584324	0.096985	0.056494	0.076985
L-Arabitol	7643-75-6	C-Source, carbohydrate	0.151086	0.0762155	-0.0549141	0.203883	0.112314	-0.0471166	0.216144	0.122812	0.0741437	0.160241	0.123887	-0.0357591	0.163413	0.170221	0.0244131	0.181654	0.157659	0.0646538	0.109234	0.057376	-0.0247663	0.139283	0.0291907	0.0212832	0.104562	0.0817014	-0.0174376	0.115929	0.0498445	0.0619294	0.101414	0.0270701	0.0484139	0.0960147	0.0657886	0.0760147
b-Methyl-D-Glucuronic Acid	134253-42-2	C-Source, carboxylic acid	0.309296	0.247617	0.103296	0.21415	0.0288261	-0.0368496	0.224194	0.0271061	0.0821937	0.17468	0.0815356	-0.0213196	0.187308	0.0898675	0.0483083	0.200999	0.0804476	0.0839992	0.0747302	0.0116867	-0.0592698	0.106842	0.0305693	-0.0111585	0.0950154	0.0617646	-0.0269846	0.0702521	0.0110393	0.0162521	0.103292	0.0181626	0.0502916	0.0955125	0.0649333	0.0755125
b-Cyclodextrin	7585-39-9	C-Source, polymer	0.293826	0.217121	0.0878258	0.177464	0.0265919	-0.0735358	0.161058	0.0220817	0.0190584	0.187942	0.0481016	-0.00805774	0.199936	0.0631433	0.0609362	0.183415	0.0895574	0.0664147	0.130965	0.0648837	-0.00303457	0.150701	0.0171453	0.032701	0.0990707	0.088399	-0.0229293	0.0888878	0.076081	0.0348878	0.107932	0.0693672	0.0549323	0.0950066	0.0268287	0.0750066
Dextrin	9004-53-9	C-Source, polymer	0.378447	0.197469	0.172447	0.292492	0.0697366	0.0414921	0.294428	0.0759027	0.152428	0.162049	0.069561	-0.0339513	0.110694	0.0895271	-0.0283061	0.11553	0.0887335	-0.00146969	0.184973	0.0704061	0.0509727	0.217513	0.0341869	0.099513	0.127147	0.0942431	0.00514712	0.090367	0.0187325	0.036367	0.0757496	0.0383734	0.0227496	0.0948886	0.065661	0.0748886
Maltose	69-79-4	C-Source, oligosaccharide	0.184565	0.0573997	-0.0214354	0.345272	0.0430426	0.0942717	0.523788	0.162965	0.381788	0.261946	0.161899	0.0659464	0.252538	0.176362	0.113538	0.390101	0.27698	0.273101	0.971345	0.241498	0.837345	0.975764	0.221192	0.857764	0.986998	0.208365	0.864998	0.112978	0.041481	0.0589784	0.123826	0.0443018	0.0708261	0.0941369	0.0565222	0.0741369
1,2-Propanediol	57-55-6	C-Source, alcohol	0.305854	0.119303	0.0998536	0.350067	0.0774384	0.0990673	0.366102	0.0677839	0.224102	0.430574	0.042308	0.234574	0.395758	0.115044	0.256758	0.318926	0.224225	0.201926	0.206359	0.0493916	0.0723586	0.17701	0.0707916	0.0590101	0.189666	0.0456326	0.0676658	0.114497	0.0614098	0.0604966	0.0891795	0.00815108	0.0361795	0.0936541	0.0497125	0.0736541
L-Glutamic Acid	6106-04-3	C-Source, amino acid	0.410598	0.0186009	0.204598	0.534332	0.0287488	0.283332	0.547218	0.123628	0.405218	0.442167	0.063125	0.246167	0.311287	0.0910452	0.172287	0.286045	0.211245	0.169045	0.841184	0.116285	0.707184	0.85277	0.120874	0.73477	0.704608	0.344958	0.582608	0.409516	0.153815	0.355516	0.288756	0.0519331	0.235756	0.0920071	0.1605	0.0720071
a-Methyl-D-Galactoside	3396-99-4	C-Source, carbohydrate	0.532722	0.0651848	0.326722	0.743444	0.101205	0.492444	0.84226	0.090326	0.70026	0.254053	0.13819	0.0580527	0.219883	0.122585	0.080883	0.224964	0.169259	0.107964	0.134697	0.0593195	0.000696636	0.139812	0.04137	0.0218123	0.139184	0.048028	0.0171845	0.11754	0.0521593	0.06354	0.126437	0.0548628	0.073437	0.0905055	0.0255242	0.0705055
D-Saccharic Acid	576-42-1	C-Source, carboxylic acid	0.683214	0.127475	0.477214	0.740624	0.106058	0.489624	0.732729	0.125641	0.590729	0.638015	0.137246	0.442015	0.597028	0.304255	0.458028	0.388227	0.333302	0.271227	0.114416	0.0640343	-0.0195841	0.138247	0.0315267	0.0202466	0.0681671	0.0390085	-0.0538329	0.0614048	0.0209123	0.00740484	0.0782462	0.0394514	0.0252462	0.0896231	0.0554817	0.0696231
D-Galactonic Acid-g-Lactone	2782-07-2	C-Source, carboxylic acid	0.734892	0.0668587	0.528892	0.823965	0.0752088	0.572965	0.86138	0.0902846	0.71938	0.236423	0.146794	0.0404228	0.194263	0.157195	0.0552628	0.211159	0.162632	0.094159	0.10219	0.0149515	-0.0318098	0.0825266	0.0379373	-0.0354734	0.0467528	0.0169242	-0.0752472	0.0747213	0.0176145	0.0207213	0.0825083	0.0526736	0.0295083	0.0875786	0.0646845	0.0675786
L-Lysine	657-27-2	C-Source, amino acid	0.353317	0.185313	0.147317	0.279563	0.0327018	0.0285628	0.306339	0.0431702	0.164339	0.200762	0.0998803	0.00476158	0.240453	0.101212	0.101453	0.25666	0.0895359	0.13966	0.0844556	0.0362914	-0.0495444	0.0777287	0.0223785	-0.0402713	0.0996344	0.0963447	-0.0223656	0.103024	0.0735511	0.0490238	0.0805362	0.0185006	0.0275362	0.0874629	0.0418832	0.0674629
D-Glucuronic Acid	14984-34-0	C-Source, carboxylic acid	0.182289	0.0323444	-0.0237113	0.217109	0.014993	-0.0338906	0.235987	0.0109598	0.0939867	0.230871	0.137111	0.0348705	0.183254	0.142886	0.0442541	0.204906	0.161249	0.0879058	0.148273	0.0518997	0.014273	0.148223	0.0649333	0.0302229	0.0988973	0.0458192	-0.0231027	0.110596	0.0575504	0.0565965	0.0874717	0.00229809	0.0344717	0.0869163	0.0720727	0.0669163
Quinic Acid	77-95-2	C-Source, carboxylic acid	0.505734	0.147693	0.299734	0.777051	0.0995881	0.526051	0.801076	0.123792	0.659076	0.521048	0.366498	0.325048	0.732337	0.173415	0.593337	0.769955	0.105391	0.652955	0.931337	0.0239045	0.797337	0.985755	0.102975	0.867755	0.995517	0.117676	0.873517	0.0694295	0.0507765	0.0154295	0.0994195	0.0339492	0.0464195	0.0866545	0.056118	0.0666545
N-Acetyl-D-Mannosamine	7772-94-3	C-Source, carbohydrate	0.24739	0.0510061	0.0413904	0.253887	0.0433813	0.00288712	0.274891	0.0413828	0.132891	0.291466	0.17339	0.0954659	0.220838	0.10892	0.0818375	0.217029	0.158025	0.100029	0.122642	0.0677554	-0.0113582	0.114156	0.0800513	-0.00384421	0.156476	0.0580521	0.0344759	0.118682	0.0574897	0.0646818	0.0871838	0.0183728	0.0341838	0.0864209	0.037835	0.0664209
Gly-Asp		C-Source, amino acid	0.269325	0.0294498	0.0633248	0.301891	0.0164001	0.0508915	0.302276	0.037669	0.160276	0.266488	0.123408	0.0704885	0.162419	0.0895312	0.0234188	0.126233	0.166431	0.00923307	0.140954	0.0575515	0.00695431	0.103942	0.0595818	-0.0140578	0.151118	0.105982	0.029118	0.100371	0.00704258	0.0463708	0.103354	0.0664158	0.0503537	0.0860021	0.0752904	0.0660021
Melibionic Acid	70803-54-2	C-Source, oligosaccharide	0.883749	0.252123	0.677749	1.08673	0.105078	0.835728	1.06495	0.107263	0.922946	0.142773	0.0576642	-0.0532273	0.306918	0.205086	0.167918	0.306447	0.216689	0.189447	0.0918911	0.0246193	-0.0421089	0.0902472	0.0569268	-0.0277528	0.108224	0.0561807	-0.0137757	0.100434	0.0629168	0.0464342	0.11641	0.0236145	0.0634103	0.0852048	0.0487799	0.0652048
D,L-Citramalic Acid	6236-10-8	C-Source, carboxylic acid	0.44833	0.125708	0.24233	0.500717	0.0144437	0.249717	0.480907	0.00820505	0.338907	0.33696	0.131999	0.14096	0.483049	0.040529	0.344049	0.48102	0.034984	0.36402	0.0797148	0.0251173	-0.0542852	0.0917999	0.0277339	-0.0262001	0.0943307	0.0395624	-0.0276693	0.122351	0.0536062	0.0683511	0.100355	0.0115808	0.0473548	0.0851577	0.0321478	0.0651577
D-Galacturonic Acid	91510-62-2	C-Source, carboxylic acid	0.260043	0.0565761	0.054043	0.293474	0.0513056	0.0424737	0.308619	0.0517215	0.166619	0.301167	0.0589948	0.105167	0.246805	0.128079	0.107805	0.102538	0.0532502	-0.0144616	0.179208	0.0917282	0.045208	0.0998608	0.0539837	-0.0181392	0.149701	0.0774359	0.0277013	0.108999	0.052621	0.0549988	0.0801224	0.0312226	0.0271224	0.0838955	0.0229606	0.0638955
L-Sorbose	87-79-6	C-Source, carbohydrate	0.150886	0.0658033	-0.0551141	0.209894	0.12441	-0.0411061	0.214944	0.138961	0.0729443	0.159676	0.0929473	-0.0363241	0.230616	0.0949766	0.0916159	0.252782	0.0862404	0.135782	0.0401083	0.00482332	-0.0938917	0.0438303	0.0186661	-0.0741697	0.0898576	0.0734714	-0.0321424	0.0749652	0.052005	0.0209652	0.0799755	0.016626	0.0269755	0.0820615	0.059891	0.0620615
N-Acetyl-D-glucosaminitol	4271-28-7	C-Source, carbohydrate	0.302973	0.16346	0.0969728	0.268828	0.0471643	0.017828	0.27913	0.0577179	0.13713	0.148816	0.0761587	-0.0471844	0.176938	0.0956278	0.0379381	0.194739	0.0788779	0.0777392	0.0829294	0.0150808	-0.0510706	0.0997922	0.0064411	-0.0182078	0.0946987	0.0661264	-0.0273013	0.106133	0.0634592	0.0521332	0.084662	0.0243393	0.031662	0.0816367	0.0538414	0.0616367
Malonic Acid	26522-85-0	C-Source, carboxylic acid	0.536274	0.130848	0.330274	0.599463	0.0200498	0.348463	0.650558	0.00411227	0.508558	0.313454	0.134294	0.117454	0.556683	0.118296	0.417683	0.62464	0.0858647	0.50764	0.0823191	0.0254177	-0.0516809	0.0835463	0.0566235	-0.0344537	0.07899	0.058948	-0.04301	0.0874211	0.0499993	0.0334211	0.0927263	0.0308238	0.0397263	0.0814046	0.0511309	0.0614046
D-Galactose	59-23-4	C-Source, carbohydrate	0.583207	0.0476809	0.377207	0.794274	0.0448321	0.543274	0.930933	0.0517836	0.788933	0.240854	0.105056	0.0448538	0.0912363	0.0970673	-0.0477637	0.091983	0.00345426	-0.025017	0.104174	0.0679748	-0.0298257	0.111608	0.0407836	-0.00639225	0.0901848	0.0255369	-0.0318152	0.0848556	0.0098479	0.0308556	0.0610654	0.0270079	0.0080654	0.0791419	0.0750852	0.0591419
D-Sorbitol	50-70-4	C-Source, carbohydrate	0.679001	0.123183	0.473001	0.881556	0.133826	0.630556	0.971427	0.0923638	0.829427	0.611123	0.17387	0.415123	0.60669	0.356186	0.46769	0.409577	0.326103	0.292577	0.145734	0.0502373	0.0117339	0.145248	0.0366466	0.0272484	0.146709	0.0333622	0.0247092	0.0679878	0.00445746	0.0139878	0.0710304	0.0230681	0.0180304	0.0781616	0.0427012	0.0581616
L-Galactonic Acid-g-Lactone	1668-08-2	C-Source, carboxylic acid	0.243577	0.122019	0.0375773	0.24871	0.101656	-0.00229029	0.246049	0.09083	0.104049	0.236768	0.122948	0.0407683	0.177679	0.137285	0.0386791	0.0949193	0.0625468	-0.0220807	0.154628	0.0554701	0.0206277	0.104151	0.03348	-0.0138486	0.159442	0.0679859	0.037442	0.093574	0.039008	0.039574	0.081441	0.0528732	0.028441	0.0777166	0.0351557	0.0577166
L-Arabinose	87-72-9	C-Source, carbohydrate	0.210203	0.0242529	0.00420252	0.250428	0.0948931	-0.000571785	0.225114	0.165374	0.0831141	0.233909	0.0617586	0.0379088	0.127939	0.155048	-0.0110613	0.137107	0.171485	0.0201069	0.105398	0.0687862	-0.0286024	0.11119	0.0428109	-0.00681025	0.0937187	0.0342451	-0.0282813	0.0583264	0.0508739	0.00432642	0.0612234	0.0505095	0.00822335	0.0775434	0.0357697	0.0575434
L-Fucose	2438-80-4	C-Source, carbohydrate	0.203543	0.0313822	-0.00245741	0.237864	0.0129101	-0.0131361	0.255722	0.0265371	0.113722	0.255992	0.114504	0.0599917	0.202522	0.129928	0.0635217	0.222731	0.195856	0.105731	0.152379	0.0820155	0.0183786	0.165599	0.0742424	0.0475986	0.139426	0.0450685	0.017426	0.111279	0.0612733	0.0572793	0.0916227	0.00483165	0.0386227	0.0775305	0.0535551	0.0575305
Glucuronamide	3789-97-7	C-Source, amide	0.229942	0.119408	0.0239421	0.249783	0.102009	-0.001217	0.246878	0.088655	0.104878	0.29509	0.143145	0.09909	0.152623	0.0508505	0.0136226	0.101247	0.0673395	-0.0157532	0.15579	0.0734988	0.0217898	0.0887822	0.0471747	-0.0292178	0.126946	0.0308115	0.00494597	0.0756666	0.00676223	0.0216666	0.0731354	0.0605117	0.0201354	0.0745185	0.0592461	0.0545185
Amygdalin	29883-15-6	C-Source, oligosaccharide	0.224321	0.0392824	0.018321	0.274299	0.0291747	0.0232991	0.271488	0.025562	0.129488	0.176407	0.0489869	-0.0195932	0.197806	0.0455611	0.0588056	0.218996	0.062467	0.101996	0.161922	0.0757164	0.0279217	0.177319	0.0682694	0.059319	0.171545	0.103043	0.0495454	0.113152	0.0569472	0.0591523	0.0850085	0.0247425	0.0320085	0.0744354	0.0462863	0.0544354
Chondroitin Sulfate C	12678-07-8	C-Source, polymer	0.168548	0.109611	-0.0374517	0.164138	0.0332089	-0.0868617	0.189438	0.0182715	0.0474385	0.163526	0.0909323	-0.032474	0.127641	0.0646846	-0.011359	0.165988	0.0910748	0.0489878	0.11412	0.0653074	-0.0198802	0.110985	0.0583011	-0.00701482	0.0827066	0.0848607	-0.0392934	0.0679725	0.0180065	0.0139725	0.0711075	0.0180821	0.0181075	0.0736232	0.0246408	0.0536232
Inulin	9005-80-5	C-Source, polymer	0.260264	0.151912	0.0542643	0.239444	0.0339367	-0.0115561	0.244583	0.0462186	0.102583	0.150434	0.0831674	-0.0455665	0.0835736	0.104388	-0.0554264	0.0795459	0.118387	-0.0374541	0.0947095	0.034122	-0.0392905	0.130207	0.0521275	0.0122072	0.0570891	0.0480851	-0.0649109	0.100468	0.0387555	0.046468	0.0718535	0.0363174	0.0188535	0.0733332	0.0567627	0.0533332
D-Arabitol	488-82-4	C-Source, carbohydrate	0.673379	0.206885	0.467379	0.805042	0.0458768	0.554042	0.924347	0.0617422	0.782347	0.516749	0.349245	0.320749	0.904319	0.241346	0.765319	1.04759	0.220092	0.930586	1.08437	0.0723832	0.950366	1.13421	0.0547744	1.01621	1.10052	0.0634964	0.978519	0.0774772	0.0654206	0.0234772	0.0812608	0.0310849	0.0282608	0.0725	0.0398409	0.0525
N-Acetyl-Neuraminic Acid	131-48-6	C-Source, carboxylic acid	0.331145	0.225275	0.125145	0.229658	0.0142258	-0.0213416	0.240946	0.0175263	0.0989455	0.167059	0.09344	-0.0289406	0.193277	0.0442952	0.0542775	0.205051	0.0392087	0.0880506	1.11629	0.151187	0.982293	1.21974	0.14377	1.10174	1.25898	0.109474	1.13698	0.084772	0.0471883	0.030772	0.072179	0.0311143	0.019179	0.0722618	0.0421814	0.0522618
2,3-Butanediol	513-85-9	C-Source, alcohol	0.356147	0.0248007	0.150147	0.375999	0.0471359	0.124999	0.378571	0.039903	0.236571	0.210256	0.118213	0.0142563	0.276104	0.148151	0.137104	0.354153	0.0440477	0.237153	0.178399	0.040086	0.044399	0.150778	0.0851575	0.0327778	0.188246	0.127349	0.0662464	0.113445	0.0657071	0.0594448	0.0741639	0.029211	0.0211639	0.0720398	0.0415541	0.0520398
L-Methionine	63-68-3	C-Source, amino acid	0.3848	0.28941	0.1788	0.200203	0.104505	-0.0507965	0.193263	0.116227	0.051263	0.201176	0.0675375	0.00517625	0.207554	0.0643793	0.0685537	0.234095	0.101456	0.117095	0.0964589	0.0581162	-0.0375411	0.0947535	0.0688939	-0.0232465	0.0694986	0.0221419	-0.0525014	0.0898097	0.0814865	0.0358097	0.0751504	0.0323907	0.0221504	0.0717205	0.0758136	0.0517205
Sedoheptulosan	469-90-9	C-Source, carbohydrate	0.316582	0.296462	0.110582	0.211004	0.0862634	-0.0399958	0.202026	0.122702	0.0600261	0.160338	0.0968226	-0.0356624	0.204662	0.0883085	0.0656616	0.218585	0.0827143	0.101585	0.0933648	0.0365368	-0.0406352	0.095701	0.0442674	-0.022299	0.104651	0.0692282	-0.0173487	0.0894876	0.0661979	0.0354876	0.0723307	0.00732245	0.0193307	0.0715942	0.046238	0.0515942
D-Raffinose	17629-30-0	C-Source, carbohydrate	0.648884	0.0430025	0.442884	0.855414	0.089403	0.604414	0.972393	0.0454699	0.830393	0.180052	0.0647717	-0.0159478	0.209622	0.106296	0.070622	0.228828	0.0842856	0.111828	0.102356	0.0349109	-0.0316441	0.0883712	0.0576301	-0.0296288	0.118962	0.0841796	-0.00303781	0.0633797	0.0200434	0.0093797	0.070632	0.0118965	0.017632	0.0710851	0.0351413	0.0510851
D-Trehalose	99-20-7	C-Source, oligosaccharide	0.296112	0.100749	0.0901124	0.465642	0.0767828	0.214642	0.550312	0.140901	0.408312	0.512394	0.0854799	0.316394	0.554761	0.120172	0.415761	0.62316	0.449539	0.50616	0.121049	0.0516478	-0.0129514	0.131558	0.0315332	0.0135582	0.11966	0.0161893	-0.00234038	0.0989511	0.0355231	0.0449511	0.0728595	0.0228843	0.0198595	0.0710313	0.0540159	0.0510313
Arbutin	497-76-7	C-Source, carbohydrate	0.206222	0.0603258	0.000222202	0.233909	0.0182021	-0.0170906	0.239064	0.00586603	0.0970644	0.153724	0.067668	-0.0422763	0.167356	0.0420066	0.0283559	0.191263	0.0566109	0.074263	0.0880171	0.0397741	-0.0459829	0.117109	0.0163173	-0.000891042	0.0915421	0.0619572	-0.0304579	0.090901	0.0517346	0.036901	0.0716457	0.016496	0.0186457	0.0709846	0.0444284	0.0509846
Stachyose	470-55-310094-58-3	C-Source, oligosaccharide	0.668705	0.144325	0.462705	0.971473	0.0547679	0.720473	1.06855	0.0583101	0.926548	0.157856	0.0785594	-0.038144	0.261031	0.14092	0.122031	0.285059	0.136965	0.168059	0.091929	0.0290864	-0.042071	0.111995	0.0265459	-0.0060046	0.119837	0.073594	-0.00216341	0.0825288	0.0678486	0.0285288	0.0775065	0.0169214	0.0245065	0.0702124	0.0396185	0.0502124
Oxalomalic Acid	89304-26-7	C-Source, carboxylic acid	0.305686	0.201069	0.0996859	0.278858	0.074133	0.027858	0.271468	0.0981097	0.129468	0.141163	0.0815575	-0.0548372	0.25893	0.0220333	0.11993	0.274869	0.0430065	0.157869	0.0794863	0.0282987	-0.0545137	0.0964924	0.0310267	-0.0215076	0.111487	0.0674966	-0.0105127	0.0458568	0.0399176	-0.00814325	0.0725442	0.0118083	0.0195442	0.0693391	0.0521526	0.0493391
Maltitol	585-88-6	C-Source, carbohydrate	0.180745	0.0991296	-0.0252548	0.45501	0.146473	0.20401	0.571028	0.175425	0.429028	0.203059	0.183489	0.00705875	0.331986	0.196771	0.192986	0.543292	0.315047	0.426292	0.0670051	0.0143346	-0.0669949	0.0864745	0.0220109	-0.0315255	0.0720283	0.0377467	-0.0499717	0.0673518	0.038194	0.0133518	0.0672311	0.0107521	0.0142311	0.068952	0.0699208	0.048952
Xylitol	87-99-0	C-Source, carbohydrate	0.334526	0.125024	0.128526	0.405683	0.19757	0.154683	0.450068	0.228657	0.308068	0.252586	0.183099	0.0565856	0.383309	0.16299	0.244309	0.465024	0.120566	0.348024	0.0410468	0.0132124	-0.0929532	0.0475457	0.0162778	-0.0704543	0.0626322	0.0438319	-0.0593678	0.101314	0.0667008	0.0473142	0.08443	0.0129639	0.03143	0.0681881	0.0375675	0.0481881
a-Methyl-D-Mannoside	617-04-9	C-Source, carbohydrate	0.148817	0.0328417	-0.0571829	0.207714	0.0206485	-0.0432857	0.215637	0.031517	0.0736373	0.180099	0.0665301	-0.0159011	0.168485	0.0924346	0.0294847	0.187517	0.086436	0.0705168	0.0794124	0.0281266	-0.0545876	0.123947	0.0290522	0.00594736	0.0946947	0.0579916	-0.0273053	0.0999146	0.0783678	0.0459146	0.0808997	0.0084711	0.0278997	0.0664407	0.0305817	0.0464407
g-Cyclodextrin	17465-86-0	C-Source, polymer	0.359344	0.271978	0.153344	0.257531	0.0791615	0.00653091	0.273813	0.0915129	0.131813	0.193014	0.0596238	-0.00298613	0.0598325	0.0354461	-0.0791675	0.0981648	0.0728714	-0.0188352	0.12364	0.0557108	-0.0103596	0.138172	0.0311617	0.0201717	0.0930644	0.0943215	-0.0289356	0.110532	0.0637534	0.0565325	0.076857	0.0117277	0.023857	0.0651576	0.0329431	0.0451576
L-Arginine	1119-34-2	C-Source, amino acid	0.532641	0.204055	0.326641	0.776524	0.0234135	0.525524	0.852442	0.0867312	0.710442	0.337481	0.14092	0.141481	0.638135	0.177905	0.499135	0.716802	0.163733	0.599802	0.0892357	0.044761	-0.0447643	0.098912	0.0655203	-0.019088	0.115157	0.0657884	-0.00684252	0.0568706	0.0507739	0.00287057	0.0644736	0.00124551	0.0114736	0.0643997	0.0235046	0.0443997
b-Methyl-D-Galactoside	1824-94-8	C-Source, carbohydrate	0.524892	0.233201	0.318892	0.66207	0.216063	0.41107	0.785923	0.213757	0.643923	0.175183	0.06862	-0.0208168	0.186447	0.0983402	0.0474473	0.215285	0.0795092	0.098285	0.0925545	0.0312269	-0.0414455	0.0973476	0.068156	-0.0206524	0.105088	0.0795347	-0.0169124	0.0517646	0.00610874	-0.00223545	0.0677867	0.0260841	0.0147867	0.063631	0.0502225	0.043631
Hydroxy-L-Proline	51-35-4	C-Source, amino acid	0.179438	0.0916176	-0.0265617	0.208092	0.101274	-0.0429083	0.204159	0.119705	0.0621588	0.186306	0.0940579	-0.00969357	0.23863	0.096015	0.0996298	0.249181	0.0920539	0.132181	0.0910301	0.0362836	-0.0429699	0.123379	0.0157197	0.00537878	0.116648	0.0614939	-0.0053522	0.0547321	0.0631777	0.000732132	0.0623576	0.0223369	0.0093576	0.0630856	0.0278047	0.0430856
L-Rhamnose	3615-41-6	C-Source, carbohydrate	0.684391	0.027476	0.478391	0.918858	0.0766395	0.667858	0.992599	0.049779	0.850599	0.689547	0.182373	0.493547	0.875211	0.163994	0.736211	0.591993	0.520999	0.474993	0.153496	0.0696798	0.0194955	0.169705	0.0662247	0.0517048	0.175228	0.0465422	0.0532276	0.0928151	0.0466668	0.0388151	0.0979926	0.0205251	0.0449926	0.0630815	0.0462783	0.0430815
D-Mannitol	69-65-8	C-Source, carbohydrate	0.615332	0.0440236	0.409332	0.822637	0.064569	0.571637	0.92952	0.0992797	0.78752	0.59248	0.114878	0.39648	0.838808	0.185583	0.699808	0.634648	0.503773	0.517648	0.167888	0.05768	0.0338877	0.219047	0.0415883	0.101047	0.368733	0.2026	0.246733	0.139292	0.033003	0.0852916	0.0994234	0.00609202	0.0464234	0.0629404	0.0455625	0.0429404
b-Methyl-D-Xyloside	612-05-5	C-Source, carbohydrate	0.342531	0.267246	0.136531	0.247945	0.0388159	-0.00305518	0.257599	0.0394507	0.115599	0.193913	0.0681716	-0.00208745	0.15891	0.142666	0.0199097	0.123671	0.0536514	0.00667058	0.0717115	0.017124	-0.0622885	0.0869518	0.0563421	-0.0310482	0.049428	0.0406294	-0.072572	0.093213	0.0432067	0.039213	0.080943	0.0044442	0.027943	0.0628844	0.031151	0.0428844
Salicin	138-52-3	C-Source, carbohydrate	0.150841	0.0396831	-0.0551587	0.232131	0.071773	-0.0188693	0.240328	0.0831525	0.0983276	0.169392	0.0679439	-0.0266078	0.238672	0.123134	0.099672	0.243652	0.123926	0.126652	0.0852692	0.0235719	-0.0487308	0.100978	0.03352	-0.0170216	0.119503	0.038695	-0.00249692	0.0670669	0.0675346	0.0130669	0.0685563	0.0185363	0.0155563	0.0628752	0.00849046	0.0428752
D-Tagatose	87-81-0	C-Source, carbohydrate	0.308606	0.335715	0.102606	0.204171	0.138513	-0.0468288	0.202266	0.153137	0.0602658	0.113111	0.113708	-0.0828886	0.174209	0.0940983	0.0352091	0.183642	0.0978018	0.0666418	0.0530927	0.0229684	-0.0809073	0.060145	0.0384764	-0.057855	0.0751233	0.0859865	-0.0468767	0.0570199	0.0403154	0.0030199	0.0555743	0.0210245	0.00257432	0.062868	0.0855017	0.042868
Turanose	547-25-1	C-Source, oligosaccharide	0.801453	0.296254	0.595453	0.984362	0.195711	0.733362	1.07829	0.171382	0.936286	0.538612	0.411414	0.342612	0.951125	0.239133	0.812125	1.01941	0.142451	0.902408	0.014256	0.04289	-0.119744	0.0727305	0.0140565	-0.0452695	0.0730513	0.0730445	-0.0489487	0.00995318	0.107253	-0.0440468	0.0744522	0.00504828	0.0214522	0.061534	0.0513916	0.041534
L-Glucose	921-60-8	C-Source, carbohydrate	0.319542	0.296847	0.113542	0.186529	0.0068218	-0.0644706	0.186938	0.0198989	0.044938	0.173485	0.108017	-0.022515	0.185239	0.115007	0.0462391	0.191926	0.109912	0.0749262	0.100441	0.0489239	-0.0335587	0.122153	0.0297046	0.00415325	0.11307	0.0752117	-0.0089301	0.0553672	0.0194859	0.00136715	0.0559924	0.0340234	0.00299242	0.0613943	0.0425838	0.0413943
D-Lactitol	81025-04-9	C-Source, oligosaccharide	0.369038	0.329882	0.163038	0.233527	0.03759	-0.0174727	0.253954	0.0494275	0.111954	0.13957	0.0862584	-0.0564296	0.186871	0.0192769	0.0478708	0.209046	0.020615	0.0920462	0.107432	0.0491963	-0.0265685	0.111021	0.0538707	-0.00697931	0.115748	0.0802456	-0.00625203	0.046217	0.0066482	-0.00778303	0.049244	0.0315201	-0.00375605	0.0605896	0.0512376	0.0405896
N-Acetyl-D-Galactosamine	14215-68-0	C-Source, carbohydrate	0.225161	0.0777193	0.0191606	0.286006	0.0803149	0.0350062	0.303509	0.0926497	0.161509	0.168763	0.0688448	-0.0272367	0.1204	0.0771177	-0.0186005	0.149083	0.0760998	0.0320827	0.130406	0.0684465	-0.00359357	0.152662	0.05954	0.0346615	0.129494	0.0831409	0.00749431	0.0730794	0.00163448	0.0190794	0.0757478	0.0260108	0.0227478	0.0605892	0.0353167	0.0405892
D-Melibiose	585-99-9	C-Source, oligosaccharide	0.665745	0.0687298	0.459745	0.86855	0.0389585	0.61755	0.95908	0.0800647	0.81708	0.235629	0.119849	0.0396293	0.149326	0.157652	0.0103265	0.0830529	0.0341367	-0.0339471	0.132043	0.0369303	-0.00195684	0.141802	0.0346422	0.0238018	0.090868	0.0114991	-0.031132	0.093817	0.0547397	0.039817	0.0911211	0.0291909	0.0381211	0.0598604	0.0353058	0.0398604
a-Methyl-D-Glucoside	3396-99-4	C-Source, carbohydrate	0.588358	0.0940873	0.382358	0.799316	0.0734201	0.548316	0.909902	0.0790335	0.767902	0.406089	0.247173	0.210089	0.829384	0.0913449	0.690384	0.916942	0.099931	0.799942	0.072406	0.0267589	-0.061594	0.0872205	0.0260336	-0.0307795	0.122256	0.00878861	0.000256081	0.0443192	0.012975	-0.00968083	0.0744888	0.011519	0.0214888	0.0592964	0.0507756	0.0392964
Sec-Butylamine	13952-84-6	C-Source, amine	0.17668	0.101862	-0.0293201	0.190935	0.0960193	-0.0600654	0.200285	0.0905897	0.0582848	0.210294	0.069994	0.0142943	0.22377	0.063523	0.08477	0.223494	0.0502394	0.106494	0.0951101	0.0390151	-0.0388899	0.0886007	0.0640284	-0.0293993	0.152021	0.0675433	0.0300212	0.0526892	0.0188466	-0.00131082	0.064385	0.0150933	0.011385	0.0589997	0.0132607	0.0389997
i-Erythritol	149-32-6	C-Source, carbohydrate	0.140739	0.0649075	-0.0652613	0.221033	0.0262438	-0.0299671	0.23223	0.0293297	0.0902299	0.17943	0.0884366	-0.0165698	0.175986	0.126602	0.036986	0.177811	0.118546	0.0608113	0.068326	0.0200143	-0.065674	0.108137	0.0292215	-0.00986337	0.0595263	0.0562823	-0.0624737	0.0686124	0.0146516	0.0146124	0.0620304	0.0193312	0.00903035	0.0589287	0.041179	0.0389287
D-Melezitose	10030-67-8	C-Source, oligosaccharide	0.573926	0.202079	0.367926	0.847516	0.0639093	0.596516	0.958742	0.05538	0.816742	0.370804	0.245123	0.174804	0.652878	0.155697	0.513878	0.75726	0.233392	0.64026	0.104656	0.0403014	-0.0293437	0.122159	0.038698	0.00415852	0.127502	0.0793526	0.00550167	0.0406601	0.0143067	-0.0133399	0.0555391	0.0369532	0.00253911	0.0586791	0.0610279	0.0386791
a-Cyclodextrin	10016-20-3	C-Source, polymer	0.289678	0.310977	0.0836778	0.123283	0.0224531	-0.127717	0.129942	0.0205048	-0.0120581	0.200651	0.0786053	0.00465085	0.218265	0.0704005	0.0792649	0.225725	0.0642454	0.108725	0.132643	0.0771972	-0.00135732	0.171231	0.0131866	0.0532308	0.112875	0.0904175	-0.00912462	0.0612725	0.0146131	0.00727253	0.0609109	0.0281294	0.00791092	0.0579607	0.0342624	0.0379607
D,L-Carnitine	461-05-2	C-Source, carboxylic acid	0.370935	0.104124	0.164935	0.661295	0.111853	0.410295	0.742849	0.128417	0.600849	0.280167	0.0606808	0.0841665	0.496011	0.362474	0.357011	0.622412	0.228669	0.505412	0.0722701	0.0352382	-0.0617299	0.0800086	0.0553164	-0.0379914	0.124159	0.0693015	0.00215921	0.048314	0.0589227	-0.00568604	0.0644424	0.0049684	0.0114424	0.0574683	0.0184957	0.0374683
Gelatin	9000-70-8	C-Source, polymer	0.347927	0.285981	0.141927	0.17296	0.0859547	-0.0780401	0.189521	0.0902364	0.0475206	0.212956	0.0402712	0.016956	0.0843954	0.105983	-0.0546046	0.160304	0.0711107	0.0433044	0.0850399	0.0424879	-0.0489601	0.101176	0.0225805	-0.0168242	0.0548493	0.0715259	-0.0671507	0.044139	0.0308329	-0.00986103	0.0522093	0.0339899	-0.000790726	0.0568197	0.0464181	0.0368197
D-Cellobiose	528-50-7	C-Source, oligosaccharide	0.226644	0.118321	0.0206442	0.234447	0.0917466	-0.0165527	0.243526	0.0899327	0.101526	0.263057	0.176083	0.0670565	0.168955	0.159139	0.0299551	0.0616688	0.0252467	-0.0553312	0.169739	0.0521813	0.035739	0.158865	0.0422223	0.0408648	0.140641	0.0325645	0.0186409	0.0952378	0.0286268	0.0412378	0.0995083	0.0532298	0.0465083	0.0566532	0.032005	0.0366532
Gentiobiose	554-91-6	C-Source, oligosaccharide	0.265069	0.0358667	0.0590687	0.258464	0.0892712	0.00746388	0.26973	0.0975009	0.12773	0.164313	0.0769336	-0.0316867	0.150262	0.0705194	0.0112621	0.175813	0.0756186	0.0588131	0.120826	0.0521262	-0.013174	0.11734	0.0662295	-0.000660429	0.111519	0.0877591	-0.010481	0.0442177	0.0211916	-0.0097823	0.0687035	0.0408821	0.0157035	0.0562315	0.0296803	0.0362315
D,L-Octopamine	770-05-8	C-Source, amine	0.346629	0.0315858	0.140629	0.335455	0.0313374	0.0844551	0.312126	0.0535718	0.170126	0.254732	0.0687692	0.0587316	0.304678	0.0619753	0.165678	0.325782	0.0757611	0.208782	0.0803866	0.031386	-0.0536134	0.109475	0.0268746	-0.008525	0.161012	0.0545081	0.0390123	0.0678516	0.0275599	0.0138516	0.056046	0.0142	0.00304602	0.0539091	0.00895155	0.0339091
Glycogen	9005-79-2	C-Source, polymer	0.242878	0.150334	0.0368777	0.248403	0.0558144	-0.00259723	0.277263	0.0149082	0.135263	0.172536	0.100394	-0.0234639	0.0846365	0.104284	-0.0543635	0.095243	0.114761	-0.021757	0.107552	0.0432223	-0.0264484	0.142115	0.0445529	0.0241151	0.0671411	0.0815344	-0.0548589	0.0933536	0.0241147	0.0393536	0.0538822	0.0324156	0.000882232	0.0531325	0.0391525	0.0331325
L-Lyxose	1949-78-6	C-Source, carbohydrate	0.146763	0.106484	-0.0592366	0.186264	0.136536	-0.0647364	0.20634	0.14267	0.0643403	0.229526	0.123775	0.0335264	0.213847	0.0863166	0.0748473	0.137974	0.263551	0.0209736	0.123959	0.0362526	-0.0100408	0.0439151	0.0208678	-0.0740849	0.0838416	0.0951798	-0.0381584	0.0788387	0.0161011	0.0248387	0.0628508	0.0323073	0.00985076	0.052822	0.0329023	0.032822
b-D-Allose	2595-97-3	C-Source, carbohydrate	0.194316	0.133973	-0.0116839	0.141554	0.0143819	-0.109446	0.143475	0.0245184	0.0014754	0.150615	0.0783935	-0.0453847	0.125457	0.0326611	-0.0135435	0.131605	0.0336367	0.0146047	0.0282404	0.0107391	-0.10576	0.0341403	0.0145247	-0.0838597	0.0325971	0.0403917	-0.0894029	0.109081	0.0731277	0.055081	0.0440265	0.0250002	-0.00897348	0.0522456	0.0507588	0.0322456
3-Methylglucose	13224-94-7	C-Source, carbohydrate	0.265493	0.206451	0.059493	0.138039	0.127156	-0.112961	0.133455	0.117003	-0.00854513	0.134703	0.0740372	-0.0612971	0.14734	0.0802329	0.00834002	0.14897	0.0838797	0.0319698	0.111549	0.0191857	-0.0224514	0.12996	0.00473401	0.0119596	0.118813	0.0750249	-0.00318732	0.0622693	0.0302582	0.00826934	0.0612852	0.0231199	0.00828519	0.051771	0.0469288	0.031771
Acetamide	60-35-5	C-Source, amide	0.239322	0.0560176	0.0333222	0.291591	0.0607119	0.0405906	0.261778	0.106707	0.119778	0.176649	0.0337677	-0.0193506	0.293414	0.189137	0.154414	0.278966	0.208631	0.161966	0.0792469	0.0216267	-0.0547531	0.0485797	0.037311	-0.0694203	0.0825812	0.0256615	-0.0394188	0.0548128	0.0115524	0.000812831	0.0680155	0.0277873	0.0150155	0.0517198	0.0150969	0.0317198
Laminarin	9008-22-4	C-Source, polymer	0.2169	0.0255685	0.0109005	0.264063	0.0259267	0.0130625	0.28022	0.0436619	0.13822	0.168638	0.0926524	-0.0273618	0.100587	0.103543	-0.0384131	0.125238	0.1142	0.00823785	0.0988225	0.0364559	-0.0351775	0.113416	0.0116675	-0.00458366	0.0626066	0.0402682	-0.0593934	0.078769	0.0206426	0.024769	0.0458088	0.0282469	-0.00719123	0.0515192	0.0457319	0.0315192
Negative Control		C-Source, negative control	0.203506	0.00961822	-0.00249444	0.260608	0.0756781	0.0096081	0.112054	0.028242	-0.0299456	0.137129	0.123338	-0.0588713	0.143378	0.0211529	0.00437776	0.174345	0.131918	0.0573446	0.143593	0.0659446	0.00959331	0.138017	0.0324623	0.0200168	0.148514	0.0022971	0.0265145	0.0558136	0.0216158	0.00181357	0.0508738	0.0262434	-0.00212619	0.0501079	0.0259215	0.0301079
D-Glucose-6-Phosphate	3671-99-6	C-Source, carbohydrate	0.252725	0.0669971	0.0467246	0.258514	0.00774377	0.0075142	0.281471	0.0142357	0.139471	0.302505	0.0552777	0.106505	0.213831	0.153149	0.0748311	0.142858	0.111848	0.0258576	0.132648	0.0831377	-0.00135194	0.140534	0.0664886	0.0225336	0.153692	0.0600956	0.0316917	0.0620623	0.0325808	0.00806229	0.0634145	0.0297574	0.0104145	0.0484871	0.0180171	0.0284871
D-Fucose	3615-37-0	C-Source, carbohydrate	0.32936	0.236727	0.12336	0.248659	0.0336393	-0.00234082	0.25262	0.0608511	0.11062	0.183349	0.109826	-0.0126508	0.13982	0.171737	0.000820271	0.140944	0.175036	0.0239437	0.0866332	0.0394836	-0.0473668	0.106712	0.0148985	-0.011288	0.0555484	0.107273	-0.0664516	0.101868	0.0409713	0.0478675	0.0590472	0.0494018	0.00604719	0.0478563	0.0926474	0.0278563
Mannan	9036-88-8	C-Source, polymer	0.234013	0.0332005	0.0280133	0.24134	0.0192598	-0.00966047	0.261364	0.0251231	0.119364	0.240678	0.0982719	0.0446783	0.108034	0.0700546	-0.0309657	0.174928	0.0638212	0.057928	0.0905339	0.0247559	-0.0434661	0.0906359	0.0333607	-0.0273641	0.0588826	0.026228	-0.0631174	0.121277	0.0216806	0.0672773	0.0773377	0.024145	0.0243377	0.0460076	0.0447161	0.0260076
D-Mannose	3458-28-4	C-Source, carbohydrate	0.315401	0.0730114	0.109401	0.390454	0.0791614	0.139454	0.415835	0.0758003	0.273835	0.407069	0.0514247	0.211069	0.0904107	0.046291	-0.0485893	0.126658	0.0831854	0.00965797	0.995042	0.0671475	0.861042	1.20512	0.111763	1.08712	1.13642	0.163769	1.01442	0.0804266	0.0339105	0.0264266	0.0657013	0.0333708	0.0127013	0.0446419	0.0527595	0.0246419
Tyramine	60-19-5	C-Source, amine	0.536493	0.109065	0.330493	0.813817	0.148941	0.562817	0.95669	0.100576	0.81469	0.554754	0.107074	0.358754	0.997784	0.256218	0.858784	0.748385	0.596631	0.631385	0.137172	0.0595575	0.0031724	0.0973168	0.0817311	-0.0206832	0.164942	0.0635743	0.0429421	0.0544146	0.0186297	0.000414584	0.0476176	0.0321129	-0.00538242	0.0416263	0.0159739	0.0216263
L-Ornithine	3184-13-2	C-Source, amino acid	0.313237	0.153996	0.107237	0.231543	0.0940634	-0.0194569	0.143466	0.214179	0.00146582	0.178084	0.0697392	-0.0179158	0.15021	0.0567185	0.0112099	0.0611036	0.247271	-0.0558964	0.111202	0.0615866	-0.0227982	0.0860094	0.0627261	-0.0319906	0.162722	0.136575	0.040722	0.0657601	0.0047559	0.0117601	0.0723107	0.01687	0.0193107	0.039831	0.0476956	0.019831
D-Alanine	338-69-2	C-Source, amino acid	0.428352	0.144931	0.222352	0.507802	0.122381	0.256802	0.559218	0.119319	0.417218	0.585119	0.147485	0.389119	0.786026	0.146527	0.647026	0.58843	0.430517	0.47143	0.178578	0.0301541	0.0445776	0.23367	0.109481	0.11567	0.134375	0.0984568	0.0123746	0.0462313	0.0169233	-0.00776874	0.0390831	0.00188536	-0.0139169	0.0391831	0.00289803	0.0191831
2,3-Butanone	431-03-8	C-Source, alcohol	0.29338	0.227827	0.0873802	0.153788	0.0898851	-0.0972123	0.136543	0.0507858	-0.00545712	0.169047	0.0587306	-0.0269531	0.14601	0.0789337	0.00700968	0.0970013	0.0315041	-0.0199987	0.115519	0.0632867	-0.0184811	0.10235	0.0838764	-0.0156505	0.201126	0.102639	0.0791262	0.0152413	0.0689755	-0.0387587	0.0506976	0.0246967	-0.00230238	0.0386813	0.0230404	0.0186813
D-Psicose	551-68-8	C-Source, carbohydrate	0.182489	0.103101	-0.0235113	0.177993	0.0857238	-0.0730065	0.184909	0.0969972	0.0429092	0.235761	0.218622	0.0397614	0.0986632	0.0700126	-0.0403368	0.0224504	0.172431	-0.0945496	0.0595417	0.0993607	-0.0744583	-0.0366383	0.145678	-0.154638	0.0131216	0.0650181	-0.108878	0.012114	0.0752133	-0.041886	-0.0150991	0.154741	-0.0680991	0.0329147	0.0842142	0.0129147
2-Deoxy-D-Ribose	533-67-5	C-Source, carbohydrate	0.217473	0.141257	0.0114729	0.18427	0.0395208	-0.0667303	0.212147	0.0250405	0.070147	0.0783951	0.0869759	-0.117605	0.147677	0.060051	0.00867677	0.171876	0.0717948	0.0548759	0.053444	0.012418	-0.080556	0.0976337	0.0600721	-0.0203663	0.0493927	0.0408969	-0.0726073	0.0587118	0.0340422	0.00471176	0.0574433	0.0372464	0.00444325	0.0306194	0.0244745	0.0106194
Acetoacetic Acid	3483-11-2	C-Source, carboxylic acid	0.262712	0.0820744	0.0567117	0.263811	0.0566384	0.0128105	0.265531	0.0489975	0.123531	0.226002	0.0515523	0.0300025	0.270599	0.0628241	0.131599	0.178683	0.208881	0.0616832	0.177957	0.0921778	0.0439573	0.180009	0.153814	0.062009	0.205933	0.0987632	0.0839331	0.0364645	0.0144381	-0.0175355	0.0339629	0.0320688	-0.0190371	0.0302042	0.0319195	0.0102042
Dihydroxyacetone	96-26-4	C-Source, alcohol	0.0674954	0.0211706	-0.138505	0.0437936	0.0333548	-0.207206	0.0468524	0.0287755	-0.0951476	0.0176592	0.0683245	-0.178341	0.0502296	0.0229553	-0.0887704	0.0549789	0.0434277	-0.0620211	0.042146	0.0313644	-0.091854	0.0297815	0.0106732	-0.0882185	0.0446166	0.0241765	-0.0773834	0.0297632	0.0289807	-0.0242368	0.034688	0.0136418	-0.018312	0.027407	0.00669267	0.00740695
b-Phenylethylamine	156-28-5	C-Source, amine	0.445161	0.100599	0.239161	0.655461	0.0983039	0.404461	0.722111	0.102066	0.580111	0.503918	0.0511284	0.307918	0.561505	0.0725068	0.422505	0.342884	0.252901	0.225884	0.135306	0.0624366	0.00130583	0.0697144	0.0151904	-0.0482856	0.14517	0.0644579	0.0231703	0.0268981	0.0234773	-0.0271019	0.0350645	0.00984873	-0.0179355	0.0272992	0.0165979	0.00729918
3-0-b-D-Galactopyranosyl-D-Arabinose	6057-48-3	C-Source, carbohydrate	0.209909	0.185076	0.00390868	0.134668	0.0508142	-0.116332	0.203478	0.0703045	0.0614776	0.16628	0.0912386	-0.0297196	0.152279	0.0980586	0.0132795	0.191415	0.163789	0.0744147	0.0284569	0.0135704	-0.105543	0.0478751	0.044178	-0.0701249	-0.0337153	0.0742445	-0.155715	0.0402151	0.0620248	-0.0137849	0.0424257	0.055153	-0.0105743	0.0258989	0.0599125	0.00589893
Sorbic Acid	110-44-1	C-Source, carboxylic acid	0.0816717	0.0797906	-0.124328	0.0678749	0.0549058	-0.183125	0.167446	0.0684903	0.0254462	0.0767211	0.0794134	-0.119279	0.265351	0.145213	0.126351	0.349009	0.0963138	0.232009	0.0197441	0.003129	-0.114256	0.0285805	0.00451669	-0.0894195	0.0488205	0.033681	-0.0731795	-0.00774118	0.0306436	-0.0617412	0.0160644	0.010173	-0.0369356	0.0228097	0.0174223	0.0028097
Capric Acid	1002-62-6	C-Source, carboxylic acid	0.220545	0.35782	0.0145452	0.0181032	0.051484	-0.232897	-0.0313829	0.0863726	-0.173383	0.0893327	0.138194	-0.106667	0.00409963	0.0340947	-0.1349	-0.0160137	0.110146	-0.133014	0.0221554	0.0125812	-0.111845	0.0246893	0.0102301	-0.0933107	0.033123	0.0152184	-0.088877	0.0111572	0.00378575	-0.0428428	0.0171395	0.00458899	-0.0358605	0.0174128	0.0080431	-0.00258718
Gly-Glu	7412-78-4	C-Source, amino acid	0.270962	0.0200843	0.0649618	0.318502	0.00514986	0.0675023	0.238718	0.0954505	0.0967181	0.245719	0.145971	0.0497185	0.165884	0.0302088	0.0268844	0.0579839	0.246731	-0.0590161	0.141931	0.0463189	0.00793145	0.0942643	0.0553339	-0.0237357	0.175385	0.0659311	0.0533854	0.0885575	0.0218299	0.0345575	0.101148	0.0441256	0.0481483	0.0154788	0.160193	-0.00452117
D-Threonine	632-20-2	C-Source, amino acid	0.211909	0.0513339	0.00590867	0.193389	0.121806	-0.0576111	0.23944	0.105881	0.0974399	0.273935	0.141385	0.0779348	0.228308	0.11366	0.0893083	0.184862	0.114852	0.0678622	0.102846	0.0609505	-0.031154	0.106509	0.0667424	-0.0114912	0.133494	0.0380799	0.0114938	0.00182423	0.0111702	-0.0521758	0.0189637	0.00416584	-0.0340363	0.0152457	0.00692926	-0.00475434
2'-Deoxyadenosine	16373-93-6	C-Source, carbohydrate	0.0973117	0.0518494	-0.108688	0.074869	0.0455326	-0.176131	0.062852	0.0470713	-0.079148	0.208025	0.0507461	0.0120252	0.0747661	0.0341364	-0.0642339	0.0579462	0.0413651	-0.0590538	0.106028	0.0280624	-0.0279725	0.106876	0.0670937	-0.0111244	0.0822625	0.105725	-0.0397375	0.0335812	0.0137185	-0.0204188	0.0504327	0.0359085	-0.00256729	0.0140354	0.00945939	-0.00596462
Inosine	58-63-9	C-Source, carbohydrate	0.244124	0.0493087	0.0381244	0.277261	0.0218858	0.0262608	0.267177	0.0453488	0.125177	0.262289	0.0896184	0.0662886	0.150847	0.0729737	0.0118474	0.0715542	0.0566608	-0.0454458	0.183735	0.075863	0.049735	0.220755	0.17079	0.102755	0.0711085	0.121352	-0.0508915	0.0571802	0.00982401	0.00318024	0.0900313	0.067233	0.0370313	0.0120696	0.0599892	-0.0079304
3-Hydroxy 2-Butanone	513-86-0	C-Source, alcohol	0.34231	0.0704152	0.13631	0.262802	0.13486	0.0118022	0.139456	0.235025	-0.00254394	0.220168	0.0666672	0.0241675	0.209969	0.0803779	0.0709687	0.0378837	0.233252	-0.0791163	0.141695	0.0588784	0.00769547	0.143519	0.0744017	0.0255188	0.0547697	0.0213958	-0.0672303	0.11388	0.0900719	0.0598801	0.0563844	0.0122444	0.00338442	0.0101178	0.110852	-0.00988218
Glycine	6000-43-7	C-Source, amino acid	0.332707	0.296336	0.126707	0.318343	0.187527	0.0673433	0.372735	0.237845	0.230735	0.309651	0.108777	0.113651	0.489161	0.0665843	0.350161	0.501707	0.0340522	0.384707	0.0600191	0.0287544	-0.0739809	0.0638159	0.0336958	-0.0541841	0.0903288	0.0450277	-0.0316712	-0.0123712	0.0193461	-0.0663712	0.00875537	0.0141332	-0.0442446	0.00918434	0.00300595	-0.0108157
D-Serine	312-84-5	C-Source, amino acid	0.150242	0.0177591	-0.0557585	0.158758	0.0349933	-0.0922421	0.158191	0.0518481	0.0161914	0.0343866	0.00990699	-0.161613	0.0254576	0.0068034	-0.113542	0.0483037	0.0396405	-0.0686963	0.129545	0.059787	-0.00445533	0.136357	0.0167801	0.0183571	0.11023	0.0987082	-0.0117702	0.0165348	0.0172387	-0.0374652	0.0161591	0.00357596	-0.0368409	0.00795672	0.00129019	-0.0120433
2-Hydroxybenzoic Acid	54-21-7	C-Source, carboxylic acid	0.125529	0.181958	-0.0804713	0.0398909	0.0186277	-0.211109	0.0416069	0.0152712	-0.100393	0.0846516	0.0745578	-0.111348	0.0671897	0.0377187	-0.0718103	0.0934626	0.0220079	-0.0235374	0.00990878	0.0350326	-0.124091	0.0383051	0.0175954	-0.0796949	0.073392	0.0904494	-0.048608	-0.00942704	0.0351122	-0.063427	0.0120094	0.0235584	-0.0409906	0.00447804	0.00942175	-0.015522
L-Tartaric Acid	6106-24-7	C-Source, carboxylic acid	0.471205	0.17407	0.265205	0.6401	0.0779099	0.3891	0.569041	0.12176	0.427041	0.434297	0.259774	0.238297	0.642599	0.176899	0.503599	0.572206	0.147825	0.455206	0.0776333	0.0439025	-0.0563667	0.104258	0.0638157	-0.0137422	0.0304371	0.0245978	-0.0915629	0.107993	0.0821846	0.0539926	0.0268115	0.0208691	-0.0261885	-0.00452373	0.117697	-0.0245237
Negative Control		C-Source, negative control	0.209028	0.0321886	0.00302789	0.242106	0.0593258	-0.00889379	0.172624	0.130079	0.0306239	0.253935	0.0270626	0.0579348	0.13531	0.122619	-0.00369008	0.141685	0.0655173	0.0246855	0.123831	0.0938127	-0.0101694	0.0983925	0.0696108	-0.0196075	0.095605	0.0383163	-0.026395	0.0524333	0.0239979	-0.00156672	0.0548033	0.00415687	0.00180333	-0.00943135	0.103457	-0.0294314
Adenosine	58-61-7	C-Source, carbohydrate	0.172861	0.0519714	-0.0331386	0.130403	0.0188386	-0.120597	0.132396	0.0191412	-0.00960425	0.199758	0.0376559	0.00375841	0.169196	0.0684845	0.0301959	0.0995095	0.0397555	-0.0174905	0.196719	0.0701138	0.0627188	0.229087	0.172414	0.111087	0.0564161	0.151851	-0.0655839	0.0617792	0.0478069	0.0077792	0.0560684	0.064055	0.00306843	-0.0221696	0.170212	-0.0421696
2-Aminoethanol	141-43-5	C-Source, alcohol	0.516409	0.0808261	0.310409	0.697594	0.115533	0.446594	0.51541	0.30125	0.37341	0.51316	0.127696	0.31716	0.815382	0.0913283	0.676382	0.39748	0.659759	0.28048	0.112367	0.0376123	-0.0216335	0.0844849	0.0820396	-0.0335151	-0.0530568	0.115073	-0.175057	0.0796687	0.0590665	0.0256687	0.0715826	0.054451	0.0185826	-0.025575	0.0542172	-0.045575
Pectin	9000-69-5	C-Source, polymer	0.171963	0.0749634	-0.0340373	0.203512	0.0505397	-0.0474882	0.209477	0.166258	0.0674766	0.186706	0.0358522	-0.0092936	0.148384	0.14468	0.00938408	0.0692219	0.19924	-0.0477781	0.123157	0.0304939	-0.0108435	0.0976138	0.0883852	-0.0203862	0.0133695	0.0354079	-0.108631	0.110866	0.0678022	0.0568661	0.0485536	0.0167177	-0.00444642	-0.0384068	0.0849454	-0.0584068
Thymidine	50-89-5	C-Source, carbohydrate	0.218353	0.0665693	0.0123531	0.261107	0.0228837	0.0101068	0.279128	0.0412921	0.137128	0.320839	0.0964338	0.124839	0.224683	0.0616765	0.085683	0.23285	0.147158	0.11585	0.130051	0.0536694	-0.00394918	0.137173	0.106432	0.0191729	0.0428088	0.150521	-0.0791912	0.0476601	0.0134809	-0.00633989	0.0709261	0.0467155	0.0179261	-0.0427784	0.108618	-0.0627784
Palatinose	13718-94-0	C-Source, oligosaccharide	0.546052	0.343677	0.340052	0.897157	0.037277	0.646157	0.991534	0.0775925	0.849534	0.417015	0.22641	0.221015	0.695613	0.202326	0.556613	0.788624	0.193604	0.671624	0.0933297	0.0115745	-0.0406703	0.122446	0.0600709	0.00444601	0.00876827	0.0400865	-0.113232	0.0919397	0.0672907	0.0379397	0.0246538	0.0182143	-0.0283462	-0.0481102	0.0981145	-0.0681102
Uridine	58-96-8	C-Source, carbohydrate	0.20144	0.0325529	-0.00455969	0.242988	0.0283364	-0.00801176	0.260125	0.0435378	0.118125	0.261747	0.0273513	0.0657467	0.0708177	0.0536525	-0.0681823	0.119704	0.0794396	0.00270407	0.728987	0.0942254	0.594987	0.777554	0.0879268	0.659554	0.467095	0.323146	0.345095	0.0651723	0.0391501	0.0111723	0.0695025	0.0769307	0.0165025	-0.0613029	0.0972073	-0.0813029
5-Keto-D-Gluconic Acid	91446-96-7	C-Source, carboxylic acid	0.267642	0.195983	0.0616422	0.41012	0.122759	0.15912	0.469825	0.150778	0.327825	0.281748	0.25015	0.0857478	0.213124	0.126283	0.0741236	0.225166	0.177257	0.108166	0.107266	0.0340625	-0.0267336	0.143167	0.0990083	0.0251668	-0.0510114	0.119378	-0.173011	0.103225	0.085623	0.0492247	-0.0184335	0.0778343	-0.0714335	-0.0808458	0.18737	-0.100846
Dulcitol	608-66-2	C-Source, carbohydrate	0.251212	0.0343483	0.0452122	0.219551	0.0532858	-0.0314491	0.0543085	0.188106	-0.0876915	0.307941	0.0463208	0.111941	0.0984407	0.0920289	-0.0405593	0.120972	0.0289182	0.00397243	0.13151	0.049468	-0.00249049	0.110239	0.100584	-0.00776054	-0.0523567	0.113054	-0.174357	0.0580608	0.0255455	0.00406076	0.0156572	0.153652	-0.0373428	-0.0949909	0.130297	-0.114991
