# Supplementary material for: Comparative and Functional Genomics of Rhodococcus opacus PD630 for Biofuels Development
Source: PLoS Genet. 2011 Sep 8;7(9):e1002219. doi: 10.1371/journal.pgen.1002219 (PMC3169528; doi:10.1371/journal.pgen.1002219)
Supplement: Table S3 — Genebank accession numbers for species used in comparative analysis. Column1_ Species name Column 2) Genbank genome accession numbers for comparative set of species. (XLS) [file pgen.1002219.s019.xls]

## Sheet: jh_rhodo_accessions.txt
genome sequence	accession
Acidothermus cellulolyticus 11B	NC_008578
Arthrobacter aurescens TC1	NC_008711
Arthrobacter sp. FB24	NC_008541
Bifidobacterium adolescentis ATCC 15703	NC_008618
Bifidobacterium longum NCC2705	NC_004307
Clavibacter michiganensis subsp. michiganensis NCPPB 382	NC_009480
Corynebacterium glutamicum ATCC 13032	NC_003450
Frankia alni ACN14a	NC_008278
Frankia sp. CcI3	NC_007777
Frankia sp. EAN1pec	NC_009921
Kineococcus radiotolerans SRS30216	NC_009664
Leifsonia xyli subsp. xyli str. CTCB07	NC_006087
Mycobacterium smegmatis str. MC2 155	NC_008596
Mycobacterium sp. JLS	NC_009077
Mycobacterium tuberculosis H37Rv	AL123456
Mycobacterium vanbaalenii PYR-1	NC_008726
Nocardia farcinica IFM 10152 DNA	AP006618
Propionibacterium acnes KPA171202	NC_006085
Ralstonia eutropha H16 chromosome 1	NC_008313
Ralstonia eutropha H16 chromosome 2	NC_008314
Ralstonia eutropha H16 megaplasmid pHG1	NC_005241
Renibacterium salmoninarum ATCC 33209	NC_010168
Rhodococcus opacus B4 DNA	AP011115
Rhodococcus sp. RHA1	NC_008268
Rubrobacter xylanophilus DSM 9941	NC_008148
Saccharopolyspora erythraea NRRL 2338	NC_009142
Salinispora tropica CNB-440	CP000667
Streptomyces avermitilis MA-4680	NC_003155
Streptomyces coelicolor A3(2)	AL645882
Thermobifida fusca YX	NC_007333
Tropheryma whipplei str. Twist	NC_004572
organism (FAS)	accession
Saccharomyces cerevisiae	NP_012739+NP_015093
Schizosaccharomyces pombe	NP_594370+NP_593823
Ustilago maydis	XP_759118
Schizochytrium sp. ACTT	ABJ98780
Phytophthora infestans	EEY57114
organism (MAS)	accession
Ciona intestinalis	XP_002124749
Danio rerio	XP_001923643
Mus musculus	NP_03201
Homo sapiens	NP_004095
