# Supplementary material for: Comparative and Functional Genomics of Rhodococcus opacus PD630 for Biofuels Development
Source: PLoS Genet. 2011 Sep 8;7(9):e1002219. doi: 10.1371/journal.pgen.1002219 (PMC3169528; doi:10.1371/journal.pgen.1002219)
Supplement: Table S4 — TribeMCL analysis of TAGs cycle genes implicated through metabolic reconstruction. Column A) presents the TribeMCL cluster identification number containing all homologous genes for 12 species. Column B) describes the bacterial species. Column C) presents the gene count for the whole TribeMCL analysis of the TAGs cycle. Column D) the EC number for the biochemical reactions within the TAGs cycle. Column E) LocusId is the gene identification (Broad) and locustag (NCBI). Column F) gene length. Column G) gene name. (TXT) [file pgen.1002219.s020.xls]

TribeMCL #	species name	gene count	ec	locusId	geneLength	geneName
480873874	C. glutamicum 13032	1	6.3.4.15	NCgl0679	810	biotin--protein ligase
480873874	M. tuberculosis H37Rv	2	6.3.4.15	Rv3279c	801	bifunctional biotin biosynthesis protein birA
480873874	S. avermitilis MA 4680	3	6.3.4.15	SAV_3330	876	biotin apo-protein ligase
480873874	M. sp JLS	4	6.3.4.15	Mjls_1340	813	biotin--acetyl-CoA-carboxylase ligase
480873874	R. jostii RHA1	5	6.3.4.15	RHA1_ro06293	849	biotin--[acetyl-CoA-carboxylase] ligase
480873874	M. smegmatis MC2 155	6	6.3.4.15	MSMEG_1822	813	biotin-[acetyl-CoA-carboxylase] ligase
480873874	R. opacus PD630	7	6.3.4.15	OPAG_03297	849	biotin-[acetyl-CoA-carboxylase] ligase
480873874	S. coelicolor A3(2)	8	6.3.4.15	SCK13.19	876	putative ligase
480873874	R. opacus B4	9	6.3.4.15	ROP_63570	855	biotin protein ligase
480873874	M. vanbaalenii PYR-1	10	6.3.4.15	Mvan_1722	774	biotin--acetyl-CoA-carboxylase ligase
480873874	R. eutropha H16	11	6.3.4.15	H16_A0135	924	biotin--protein ligase
480873874	N. farcinica IFM 10152	12	6.3.4.15	nfa9950	822	nfa9950 biotin-[acetyl-CoA carboxylase] holoenzyme synthetase/biotin operon repressor birA
480832378	C. glutamicum 13032	13	2.7.8.7	NCgl2405	408	4'-phosphopantetheinyl transferase
480874779	C. glutamicum 13032	14	2.7.8.7	NCgl1905	654	phosphopantetheinyl transferase component ofsiderophore synthetase
480832378	M. tuberculosis H37Rv	15	2.7.8.7	Rv2523c	393	holo-[acyl-carrier protein] synthase acpS
480874779	M. tuberculosis H37Rv	16	2.7.8.7	Rv2794c	684	conserved hypothetical protein
480832378	S. avermitilis MA 4680	17	2.7.8.7	SAV_4964	372	4'-phosphopantetheinyl transferase
480874779	S. avermitilis MA 4680	18	2.7.8.7	SAV_2905	783	phosphopantetheinyl transferase
480874779	S. avermitilis MA 4680	19	2.7.8.7	SAV_1748	690	phosphopantetheinyl transferase
480832378	M. sp JLS	20	2.7.8.7	Mjls_3660	393	4'-phosphopantetheinyl transferase
480874779	M. sp JLS	21	2.7.8.7	Mjls_2077	672	4'-phosphopantetheinyl transferase
480832378	R. jostii RHA1	22	2.7.8.7	RHA1_ro05754	438	probable holo-[acyl-carrier-protein] synthase
480832378	R. jostii RHA1	23	2.7.8.7	RHA1_ro01425	393	holo-[acyl-carrier-protein] synthase
480874779	R. jostii RHA1	24	2.7.8.7	RHA1_ro06650	684	probable phosphopantetheinyl transferase
480832378	M. smegmatis MC2 155	25	2.7.8.7	MSMEG_4756	393	holo-(acyl-carrier-protein) synthase
480874779	M. smegmatis MC2 155	26	2.7.8.7	MSMEG_2648	666	Sfp-type phosphopantetheinyl transferase
480832378	R. opacus PD630	27	2.7.8.7	OPAG_05574	393	holo-(acyl-carrier-protein) synthase
480874779	R. opacus PD630	28	2.7.8.7	OPAG_09114	1110	phosphopantetheinyl transferase
480832378	R. opacus PD630	29	2.7.8.7	OPAG_04423	420	holo-(acyl-carrier-protein) synthase
480832378	S. coelicolor A3(2)	30	2.7.8.7	SC6G4.22c	372	putative holo-[acyl-carrier protein] synthase
480874779	S. coelicolor A3(2)	31	2.7.8.7	SC5A7.23	681	conserved hypothetical protein SC5A7.23
480832378	R. opacus B4	32	2.7.8.7	ROP_11340	393	holo-[acyl-carrier-protein] synthase
480874779	R. opacus B4	33	2.7.8.7	ROP_66890	684	phosphopantetheinyl transferase
480832378	R. opacus B4	34	2.7.8.7	ROP_58170	438	holo-[acyl-carrier-protein] synthase
480832378	M. vanbaalenii PYR-1	35	2.7.8.7	Mvan_4124	402	holo-acyl-carrier-protein synthase
480874779	M. vanbaalenii PYR-1	36	2.7.8.7	Mvan_2328	687	4'-phosphopantetheinyl transferase
480832378	R. eutropha H16	37	2.7.8.7	H16_A2551	423	4'-phosphopantetheinyl transferase
480832378	N. farcinica IFM 10152	38	2.7.8.7	nfa12580	438	nfa12580 4'-phosphopantetheinyl transferase acpS
480874779	N. farcinica IFM 10152	39	2.7.8.7	nfa40540	669	nfa40540 phosphopantetheinyl transferase
480832243	C. glutamicum 13032	40	4.2.1.1	NCgl2579	624	carbonic anhydrase
480832243	M. tuberculosis H37Rv	41	4.2.1.1	Rv3588c	624	carbonic anhydrase
480908542	M. tuberculosis H37Rv	42	4.2.1.1	Rv1284	492	conserved hypothetical protein
480832243	S. avermitilis MA 4680	43	4.2.1.1	SAV_2210	582	carbonic anhydrase
480832243	S. avermitilis MA 4680	44	4.2.1.1	SAV_5657	606	carbonic anhydrase
480908542	S. avermitilis MA 4680	45	4.2.1.1	SAV_6113	549	plant-type carbonic anhydrase
480832243	M. sp JLS	46	4.2.1.1	Mjls_5131	621	carbonic anhydrase
480908542	M. sp JLS	47	4.2.1.1	Mjls_3936	492	carbonic anhydrase
480832243	R. jostii RHA1	48	4.2.1.1	RHA1_ro04449	627	carbonate dehydratase
480832243	R. jostii RHA1	49	4.2.1.1	RHA1_ro08296	618	carbonate dehydratase
480908542	R. jostii RHA1	50	4.2.1.1	RHA1_ro06403	495	carbonate dehydratase
480908542	M. smegmatis MC2 155	51	4.2.1.1	MSMEG_4985	492	carbonic anhydrase
480832243	R. opacus PD630	52	4.2.1.1	OPAG_03142	627	carbonate dehydratase
480908542	R. opacus PD630	53	4.2.1.1	OPAG_03405	495	carbonate dehydratase
480832243	S. coelicolor A3(2)	54	4.2.1.1	SCH35.03	624	putative carbonic anhydrase
480832243	S. coelicolor A3(2)	55	4.2.1.1	SC9B1.02c	582	probable carbonic anhydrase
480908542	S. coelicolor A3(2)	56	4.2.1.1	SC4A10.26	504	conserved hypothetical protein
480832243	R. opacus B4	57	4.2.1.1	ROP_00950	642	carbonic anhydrase
480832243	R. opacus B4	58	4.2.1.1	ROP_43660	627	carbonic anhydrase
480908542	R. opacus B4	59	4.2.1.1	ROP_64600	495	hypothetical protein
480832243	M. vanbaalenii PYR-1	60	4.2.1.1	Mvan_5345	621	carbonic anhydrase
480908542	M. vanbaalenii PYR-1	61	4.2.1.1	Mvan_4424	492	carbonic anhydrase
480832243	R. eutropha H16	62	4.2.1.1	H16_B2270	708	Beta-carbonic anhydrase
480832243	R. eutropha H16	63	4.2.1.1	H16_A0169	672	carbonic anhydrase
480832243	N. farcinica IFM 10152	64	4.2.1.1	nfa4300	624	nfa4300 hypothetical protein
480761520	C. glutamicum 13032	65	6.2.1.1	NCgl2216	1848	long-chain acyl-CoA synthetase (AMP-forming)
480761520	M. tuberculosis H37Rv	66	6.2.1.1	Rv2187	1803	long-chain fatty-acid-CoA ligase fadD15
480761520	M. tuberculosis H37Rv	67	6.2.1.1	Rv1550	1716	fatty-acid-CoA ligase fadD11
480761520	M. tuberculosis H37Rv	68	6.2.1.1	Rv3667	1956	acetyl-CoA synthetase acs
480761520	S. avermitilis MA 4680	69	6.2.1.1	SAV_377	1488	"acyl-CoA synthetase, long-chain fatty acid:CoA ligase"
480761520	S. avermitilis MA 4680	70	6.2.1.1	SAV_562	2019	acetoacetyl-CoA synthetase
480761520	S. avermitilis MA 4680	71	6.2.1.1	SAV_1104	1926	"acyl-CoA synthetase, long-chain fatty acid:CoA ligase"
480761520	S. avermitilis MA 4680	72	6.2.1.1	SAV_1848	1827	"acyl-CoA synthetase, long-chain fatty acid:CoA ligase"
480761520	S. avermitilis MA 4680	73	6.2.1.1	SAV_2031	1680	acetyl-CoA synthetase
480761520	S. avermitilis MA 4680	74	6.2.1.1	SAV_4599	1959	acetyl-coenzyme A synthetase
480761520	S. avermitilis MA 4680	75	6.2.1.1	SAV_4818	1917	"acyl-CoA synthetase, long-chain fatty acid:CoA ligase"
480761520	S. avermitilis MA 4680	76	6.2.1.1	SAV_5562	1911	"acyl-CoA synthetase, long-chain fatty acid:CoA ligase"
480761520	S. avermitilis MA 4680	77	6.2.1.1	SAV_6069	1797	"acyl-CoA synthetase, long-chain fatty acid:CoA ligase"
480761520	S. avermitilis MA 4680	78	6.2.1.1	SAV_6612	1668	"acyl-CoA synthetase, long chain-fatty acid:CoA ligase"
480761520	S. avermitilis MA 4680	79	6.2.1.1	SAV_6970	1968	acetoacetyl-CoA synthetase
480761520	M. sp JLS	80	6.2.1.1	Mjls_3293	1794	AMP-dependent synthetase and ligase
480761520	M. sp JLS	81	6.2.1.1	Mjls_3607	1809	AMP-dependent synthetase and ligase
480761520	M. sp JLS	82	6.2.1.1	Mjls_3960	1572	AMP-dependent synthetase and ligase
480761520	M. sp JLS	83	6.2.1.1	Mjls_4609	1878	AMP-dependent synthetase and ligase
480761520	M. sp JLS	84	6.2.1.1	Mjls_4819	1698	AMP-dependent synthetase and ligase
480761520	M. sp JLS	85	6.2.1.1	Mjls_5085	1932	acetoacetyl-CoA synthetase
480761520	M. sp JLS	86	6.2.1.1	Mjls_5196	2001	acetyl-CoA synthetase
480761520	R. jostii RHA1	87	6.2.1.1	RHA1_ro00539	2001	acetoacetate--CoA ligase
480761520	R. jostii RHA1	88	6.2.1.1	RHA1_ro01121	1812	probable long-chain-fatty-acid--CoA ligase
480761520	R. jostii RHA1	89	6.2.1.1	RHA1_ro01496	1659	long-chain-fatty-acid--CoA ligase
480761520	R. jostii RHA1	90	6.2.1.1	RHA1_ro01533	1614	probable long-chain-fatty-acid--CoA ligase
480761520	R. jostii RHA1	91	6.2.1.1	RHA1_ro01619	1641	acetate--CoA ligase
480761520	R. jostii RHA1	92	6.2.1.1	RHA1_ro01899	1800	probable long-chain-fatty-acid--CoA ligase
480761520	R. jostii RHA1	93	6.2.1.1	RHA1_ro02673	2028	probable acetoacetate--CoA ligase
480761520	R. jostii RHA1	94	6.2.1.1	RHA1_ro02704	1785	probable long-chain-fatty-acid--CoA ligase
480761520	R. jostii RHA1	95	6.2.1.1	RHA1_ro02708	1788	long-chain-fatty-acid--CoA ligase
480761520	R. jostii RHA1	96	6.2.1.1	RHA1_ro03009	1548	probable AMP-binding acyl-CoA synthetase
480761520	R. jostii RHA1	97	6.2.1.1	RHA1_ro03747	1851	probable long-chain-fatty-acid--CoA ligase
480761520	R. jostii RHA1	98	6.2.1.1	RHA1_ro03779	1572	long-chain-fatty-acid--CoA ligase
480761520	R. jostii RHA1	99	6.2.1.1	RHA1_ro04332	1965	acetate--CoA ligase
480761520	R. jostii RHA1	100	6.2.1.1	RHA1_ro04492	1521	probable acyl-CoA synthetase
480761520	R. jostii RHA1	101	6.2.1.1	RHA1_ro05006	1935	probable propionate--CoA ligase
480761520	R. jostii RHA1	102	6.2.1.1	RHA1_ro06034	1788	long-chain-fatty-acid--CoA ligase
480761520	R. jostii RHA1	103	6.2.1.1	RHA1_ro06100	1944	acetoacetate--CoA ligase
480761520	R. jostii RHA1	104	6.2.1.1	RHA1_ro06598	1623	probable acetate--CoA ligase
480761520	R. jostii RHA1	105	6.2.1.1	RHA1_ro06989	1521	probable long-chain-fatty-acid--CoA ligase
480761520	R. jostii RHA1	106	6.2.1.1	RHA1_ro07118	1842	probable long-chain-fatty-acid--CoA ligase
480761520	R. jostii RHA1	107	6.2.1.1	RHA1_ro08877	1965	acetate--CoA ligase
480761520	R. jostii RHA1	108	6.2.1.1	RHA1_ro08923	1917	acetyl-CoA synthetase
480761520	R. jostii RHA1	109	6.2.1.1	RHA1_ro08945	1500	probable long-chain-fatty-acid--CoA ligase
480761520	R. jostii RHA1	110	6.2.1.1	RHA1_ro10229	1503	long-chain-fatty-acid--CoA ligase
480761520	R. jostii RHA1	111	6.2.1.1	RHA1_ro10297	1545	probable long-chain-fatty-acid--CoA ligase
480761520	R. jostii RHA1	112	6.2.1.1	RHA1_ro11190	2010	acetate--CoA ligase
480761520	M. smegmatis MC2 155	113	6.2.1.1	MSMEG_4065	1563	feruloyl-CoA synthetase
480761520	M. smegmatis MC2 155	114	6.2.1.1	MSMEG_6179	2823	acetyl-coenzyme A synthetase
480761520	M. smegmatis MC2 155	115	6.2.1.1	MSMEG_0718	1650	acetyl-CoA synthetase
480761520	M. smegmatis MC2 155	116	6.2.1.1	MSMEG_4254	1800	AMP-binding enzyme
480761520	M. smegmatis MC2 155	117	6.2.1.1	MSMEG_5650	1689	AMP-dependent synthetase and ligase
480761520	M. smegmatis MC2 155	118	6.2.1.1	MSMEG_6024	1935	acetoacetyl-CoA synthase
480761520	M. smegmatis MC2 155	119	6.2.1.1	MSMEG_3986	1632	acetyl-coenzyme A synthetase
480761520	M. smegmatis MC2 155	120	6.2.1.1	MSMEG_5404	1872	propionate--CoA ligase
480761520	R. opacus PD630	121	6.2.1.1	OPAG_02537	1920	propionate-CoA ligase
480761520	R. opacus PD630	122	6.2.1.1	OPAG_06098	1965	acetate-CoA ligase
480761520	R. opacus PD630	123	6.2.1.1	OPAG_06150	1560	O-succinylbenzoate-CoA ligase
480761520	R. opacus PD630	124	6.2.1.1	OPAG_01765	1950	acetate-CoA ligase
480761520	R. opacus PD630	125	6.2.1.1	OPAG_01725	1587	dicarboxylate-CoA ligase PimA
480761520	R. opacus PD630	126	6.2.1.1	OPAG_03582	1623	dicarboxylate-CoA ligase PimA
480761520	R. opacus PD630	127	6.2.1.1	OPAG_05892	1812	O-succinylbenzoate-CoA ligase
480761520	R. opacus PD630	128	6.2.1.1	OPAG_01299	1953	acetate-CoA ligase
480761520	R. opacus PD630	129	6.2.1.1	OPAG_04717	1788	O-succinylbenzoate-CoA ligase
480761520	R. opacus PD630	130	6.2.1.1	OPAG_04786	1944	acetoacetate-CoA ligase
480761520	R. opacus PD630	131	6.2.1.1	OPAG_07901	1572	dicarboxylate-CoA ligase PimA
480761520	R. opacus PD630	132	6.2.1.1	OPAG_07879	1851	long-chain fatty-acid-CoA ligase
480761520	R. opacus PD630	133	6.2.1.1	OPAG_00454	1800	long-chain fatty-acid-CoA ligase
480761520	R. opacus PD630	134	6.2.1.1	OPAG_04000	1845	long-chain fatty-acid-CoA ligase
480761520	R. opacus PD630	135	6.2.1.1	OPAG_06784	1785	fatty-acid-CoA ligase FadD
480761520	R. opacus PD630	136	6.2.1.1	OPAG_00155	1641	acetate-CoA ligase
480761520	R. opacus PD630	137	6.2.1.1	OPAG_00069	1614	dicarboxylate-CoA ligase PimA
480761520	R. opacus PD630	138	6.2.1.1	OPAG_00028	1659	dicarboxylate-CoA ligase PimA
480761520	S. coelicolor A3(2)	139	6.2.1.1	SC1A8A.13c	1977	acetoacetyl-CoA synthetase
480761520	S. coelicolor A3(2)	140	6.2.1.1	SC6G10.04	1797	putative long chain fatty acid CoA ligase
480761520	S. coelicolor A3(2)	141	6.2.1.1	SCC77.28c	1944	putative long-chain fatty-acid CoA ligase.
480761520	S. coelicolor A3(2)	142	6.2.1.1	SCC46.05c	1929	putative long-chain fatty acid ligase
480761520	S. coelicolor A3(2)	143	6.2.1.1	SCH5.26	1956	acetyl-coenzyme A synthetase
480761520	S. coelicolor A3(2)	144	6.2.1.1	SCD35.10	1929	putative long-chain-fatty acid CoA ligase
480761520	S. coelicolor A3(2)	145	6.2.1.1	SC2G5.16	1677	putative acetyl-coenzyme A synthetase
480761520	S. coelicolor A3(2)	146	6.2.1.1	SC4B5.02c	1827	putative long-chain-fatty-acid-CoA ligase
480761520	S. coelicolor A3(2)	147	6.2.1.1	SC6A5.39	1839	putative long chain fatty acid coA ligase
480761520	S. coelicolor A3(2)	148	6.2.1.1	SC4G10.08c	1911	putative long-chain-fatty-acid-CoA ligase.
480761520	R. opacus B4	149	6.2.1.1	ROP_08490	1812	long-chain fatty-acid--CoA ligase FadD15
480761520	R. opacus B4	150	6.2.1.1	ROP_13190	1641	putative acetate--CoA ligase
480761520	R. opacus B4	151	6.2.1.1	ROP_15790	1800	long-chain fatty-acid--CoA ligase
480761520	R. opacus B4	152	6.2.1.1	ROP_23620	1521	putative fatty-acid--CoA ligase
480761520	R. opacus B4	153	6.2.1.1	ROP_24900	1638	putative fatty-acid--CoA ligase
480761520	R. opacus B4	154	6.2.1.1	ROP_25120	1809	putative fatty-acid--CoA ligase
480761520	R. opacus B4	155	6.2.1.1	ROP_28220	1944	putative acetate--CoA ligase
480761520	R. opacus B4	156	6.2.1.1	ROP_28900	1965	putative acetate--CoA ligase
480761520	R. opacus B4	157	6.2.1.1	ROP_32950	1983	acetoacetyl-CoA synthetase
480761520	R. opacus B4	158	6.2.1.1	ROP_35670	1851	putative long-chain fatty-acid--CoA ligase
480761520	R. opacus B4	159	6.2.1.1	ROP_36340	1572	putative long-chain fatty-acid--CoA ligase
480761520	R. opacus B4	160	6.2.1.1	ROP_42420	1965	acetate--CoA ligase
480761520	R. opacus B4	161	6.2.1.1	ROP_45780	1953	acetate--CoA ligase
480761520	R. opacus B4	162	6.2.1.1	ROP_46180	2010	acetoacetyl-CoA synthetase
480761520	R. opacus B4	163	6.2.1.1	ROP_50660	1935	propionate--CoA ligase
480761520	R. opacus B4	164	6.2.1.1	ROP_60930	1818	long-chain fatty-acid--CoA ligase
480761520	R. opacus B4	165	6.2.1.1	ROP_61570	1941	acetoacetyl-CoA synthetase
480761520	R. opacus B4	166	6.2.1.1	ROP_66320	1620	acetate--CoA ligase
480761520	M. vanbaalenii PYR-1	167	6.2.1.1	Mvan_1407	1797	AMP-dependent synthetase and ligase
480761520	M. vanbaalenii PYR-1	168	6.2.1.1	Mvan_3549	1809	AMP-dependent synthetase and ligase
480761520	M. vanbaalenii PYR-1	169	6.2.1.1	Mvan_5298	1899	acetoacetyl-CoA synthase
480761520	M. vanbaalenii PYR-1	170	6.2.1.1	Mvan_3993	1575	AMP-dependent synthetase and ligase
480761520	M. vanbaalenii PYR-1	171	6.2.1.1	Mvan_1564	1701	AMP-dependent synthetase and ligase
480761520	M. vanbaalenii PYR-1	172	6.2.1.1	Mvan_1594	1854	AMP-dependent synthetase and ligase
480761520	M. vanbaalenii PYR-1	173	6.2.1.1	Mvan_5425	1992	acetate--CoA ligase
480761520	M. vanbaalenii PYR-1	174	6.2.1.1	Mvan_4765	1872	AMP-dependent synthetase and ligase
480761520	R. eutropha H16	175	6.2.1.1	H16_B0696	1713	acyl-CoA synthetase
480761520	R. eutropha H16	176	6.2.1.1	H16_B0834	1983	acetyl-CoA synthetase
480761520	R. eutropha H16	177	6.2.1.1	H16_B1102	1653	Acetyl-CoA synthetase
480761520	R. eutropha H16	178	6.2.1.1	H16_B1736	1734	long-chain-fatty-acid-CoA ligase
480761520	R. eutropha H16	179	6.2.1.1	H16_A0285	1959	long-chain acyl-CoA synthetase (AMP-forming)
480761520	R. eutropha H16	180	6.2.1.1	H16_A1197	1731	Acyl-CoA synthetase
480761520	R. eutropha H16	181	6.2.1.1	H16_A1295	1740	acyl-CoA synthetase
480761520	R. eutropha H16	182	6.2.1.1	H16_A1616	2058	Acetyl-coenzyme A synthetase
480761520	R. eutropha H16	183	6.2.1.1	H16_A2462	1893	propionyl-CoA synthetase
480761520	R. eutropha H16	184	6.2.1.1	H16_A2525	1983	acetyl-CoA synthetase
480761520	R. eutropha H16	185	6.2.1.1	H16_A2794	1716	acyl-CoA synthetase
480761520	R. eutropha H16	186	6.2.1.1	H16_A2860	2031	acetoacetyl-CoA synthetase
480761520	N. farcinica IFM 10152	187	6.2.1.1	nfa47040	1794	nfa47040 acyl-CoA synthetase
480761520	N. farcinica IFM 10152	188	6.2.1.1	nfa41510	1650	nfa41510 acyl-CoA synthetase
480761520	N. farcinica IFM 10152	189	6.2.1.1	nfa29120	1830	nfa29120 acyl-CoA synthetase
480761520	N. farcinica IFM 10152	190	6.2.1.1	nfa6660	2001	nfa6660 acyl-CoA synthetase
480761520	N. farcinica IFM 10152	191	6.2.1.1	nfa28650	1965	nfa28650 acetoacetyl-CoA synthetase
480761520	N. farcinica IFM 10152	192	6.2.1.1	nfa50420	1947	nfa50420 acetoacetyl-CoA synthetase					
480761520	N. farcinica IFM 10152	193	6.2.1.1	nfa24050	1632	nfa24050 acyl-CoA synthetase					
480761520	N. farcinica IFM 10152	194	6.2.1.1	nfa3550	1953	nfa3550 acetyl-CoA synthetase					
480761520	N. farcinica IFM 10152	195	6.2.1.1	nfa17920	1956	nfa17920 acetyl-CoA synthetase					
480766678	C. glutamicum 13032	196	6.4.1.2	NCgl0670	1776	acyl-CoA carboxylase	6.4.1.3	CorGlu_ATCC_13032_GB1	NCgl0670	1776	acyl-CoA carboxylase
480766678	M. tuberculosis H37Rv	197	6.4.1.2	Rv0973c	2004	acetyl-/propionyl-CoA carboxylase alpha subunit accA2	6.4.1.3	MT_H37RV_V2	Rv0973c	2004	acetyl-/propionyl-CoA carboxylase alpha subunit accA2
480766678	M. tuberculosis H37Rv	198	6.4.1.2	Rv3285	1803	bifunctional acetyl-/propionyl-coenzyme A carboxylase alpha chain accA3	6.4.1.3	MT_H37RV_V2	Rv3285	1803	bifunctional acetyl-/propionyl-coenzyme A carboxylase alpha chain accA3
480766678	M. tuberculosis H37Rv	199	6.4.1.2	Rv2501c	1965	acetyl-/propionyl-CoA carboxylase alpha subunit accA1	6.4.1.3	MT_H37RV_V2	Rv2501c	1965	acetyl-/propionyl-CoA carboxylase alpha subunit accA1
480766678	S. avermitilis MA 4680	200	6.4.1.2	SAV_5277	2103	acetyl/propionyl CoA carboxylase alpha subunit	6.4.1.3	SM_AVER2	SAV5277	2103	acetyl/propionyl CoA carboxylase alpha subunit
480766678	S. avermitilis MA 4680	201	6.4.1.2	SAV_3337	1773	"acyl-CoA carboxylase, alpha subunit"	6.4.1.3	SM_AVER2	SAV3337	1773	"acyl-CoA carboxylase, alpha subunit"
480766678	S. avermitilis MA 4680	202	6.4.1.2	SAV_3866	1851	acetyl/propionyl CoA carboxylase alpha subunit	6.4.1.3	SM_AVER2	SAV3866	1851	acetyl/propionyl CoA carboxylase alpha subunit
480766678	M. sp JLS	203	6.4.1.2	Mjls_3635	1989	"carbamoyl-phosphate synthase L chain,ATP-binding"	6.4.1.3	MycSp_JLS_GB1	Mjls_3635	1989	"carbamoyl-phosphate synthase L chain,ATP-binding"
480766678	M. sp JLS	204	6.4.1.2	Mjls_3213	2034	"carbamoyl-phosphate synthase L chain,ATP-binding"	6.4.1.3	MycSp_JLS_GB1	Mjls_3213	2034	"carbamoyl-phosphate synthase L chain,ATP-binding"
480766678	M. sp JLS	205	6.4.1.2	Mjls_1325	1809	"carbamoyl-phosphate synthase L chain,ATP-binding"	6.4.1.3	MycSp_JLS_GB1	Mjls_1325	1809	"carbamoyl-phosphate synthase L chain,ATP-binding"
480766678	M. sp JLS	206	6.4.1.2	Mjls_4687	1938	pyruvate carboxylase	6.4.1.3	MycSp_JLS_GB1	Mjls_4687	1938	pyruvate carboxylase
480766678	R. jostii RHA1	207	6.4.1.2	RHA1_ro08921	1782	biotin carboxylase	6.4.1.3	RHA1	RHA1_ro08921	1782	biotin carboxylase
480766678	R. jostii RHA1	208	6.4.1.2	RHA1_ro06096	2019	acetyl-CoA carboxylase biotin carboxylase subunit	6.4.1.3	RHA1	RHA1_ro06096	2019	acetyl-CoA carboxylase biotin carboxylase subunit
480766678	R. jostii RHA1	209	6.4.1.2	RHA1_ro06282	1812	acetyl/propionyl-CoA carboxylase alpha subunit	6.4.1.3	RHA1	RHA1_ro06282	1812	acetyl/propionyl-CoA carboxylase alpha subunit
481001082	R. jostii RHA1	210	6.4.1.2	RHA1_ro04222	5487	probable acetyl/propionyl-CoA carboxylase alpha subunit					
480933980	R. jostii RHA1	211	6.4.1.2	RHA1_ro05397	3183	carboxylase/ CoA carboxylase	6.4.1.3	RHA1	RHA1_ro05397	3183	carboxylase/ CoA carboxylase
480933980	R. jostii RHA1	212	6.4.1.2	RHA1_ro02782	3222	carboxylase	6.4.1.3	RHA1	RHA1_ro02782	3222	carboxylase
480766678	R. jostii RHA1	213	6.4.1.2	RHA1_ro01930	2010	"probable methylcrotonoyl-CoA carboxylase, alpha chain"	6.4.1.3	RHA1	RHA1_ro01930	2010	"probable methylcrotonoyl-CoA carboxylase, alpha chain"
480766678	R. jostii RHA1	214	6.4.1.2	RHA1_ro03742	1782	acetyl/propionyl-CoA carboxylase alpha subunit	6.4.1.3	RHA1	RHA1_ro03742	1782	acetyl/propionyl-CoA carboxylase alpha subunit
480766678	R. jostii RHA1	215	6.4.1.2	RHA1_ro10399	1338	acetyl CoA carboxylase biotin carboxylase subunit	6.4.1.3	RHA1	RHA1_ro10399	1338	acetyl CoA carboxylase biotin carboxylase subunit
480766678	M. smegmatis MC2 155	216	6.4.1.2	MSMEG_0334	2010	acetyl-/propionyl-coenzyme A carboxylase alpha chain	6.4.1.3	MT_Smeg	MSMEG_0334	2010	acetyl-/propionyl-coenzyme A carboxylase alpha chain
480766678	M. smegmatis MC2 155	217	6.4.1.2	MSMEG_4716	2010	acetyl-/propionyl-coenzyme A carboxylase alpha chain	6.4.1.3	MT_Smeg	MSMEG_4716	2010	acetyl-/propionyl-coenzyme A carboxylase alpha chain
480766678	M. smegmatis MC2 155	218	6.4.1.2	MSMEG_5493	1947	acetyl-/propionyl-coenzyme A carboxylase alpha chain	6.4.1.3	MT_Smeg	MSMEG_5493	1947	acetyl-/propionyl-coenzyme A carboxylase alpha chain
480766678	M. smegmatis MC2 155	219	6.4.1.2	MSMEG_1807	1797	acetyl-/propionyl-coenzyme A carboxylase alpha chain	6.4.1.3	MT_Smeg	MSMEG_1807	1797	acetyl-/propionyl-coenzyme A carboxylase alpha chain
480766678	R. opacus PD630	220	6.4.1.2	OPAG_01457	1515	"acetyl-CoA carboxylase, biotin carboxylase"	6.4.1.3	Rho_opacus_V3	OPAG_01457	1515	"acetyl-CoA carboxylase, biotin carboxylase"
480766678	R. opacus PD630	221	6.4.1.2	OPAG_00485	1992	"acetyl-CoA carboxylase, biotin carboxylase"	6.4.1.3	Rho_opacus_V3	OPAG_00485	1992	"acetyl-CoA carboxylase, biotin carboxylase"
480766678	R. opacus PD630	222	6.4.1.2	OPAG_04782	2010	"acetyl-CoA carboxylase, biotin carboxylase"	6.4.1.3	Rho_opacus_V3	OPAG_04782	2010	"acetyl-CoA carboxylase, biotin carboxylase"
480766678	R. opacus PD630	223	6.4.1.2	OPAG_06946	1749	"acetyl-CoA carboxylase, biotin carboxylase"	6.4.1.3	Rho_opacus_V3	OPAG_06946	1749	"acetyl-CoA carboxylase, biotin carboxylase"
480933980	R. opacus PD630	224	6.4.1.2	OPAG_06950	3240	biotin carboxylase	6.4.1.3	Rho_opacus_V3	OPAG_06950	3240	biotin carboxylase
481001082	R. opacus PD630	225	6.4.1.2	OPAG_06248	5487	acetyl/propionyl-CoA carboxylase alpha subunit					
480933980	R. opacus PD630	226	6.4.1.2	OPAG_01237	3222	carboxylase	6.4.1.3	Rho_opacus_V3	OPAG_01237	3222	carboxylase
480766678	S. coelicolor A3(2)	227	6.4.1.2	SCD10.13	1845	"putative acetyl/propionyl CoA carboxylase, alpha subunit"	6.4.1.3	SM_COEL_V2	SCD10.13	1845	"putative acetyl/propionyl CoA carboxylase, alpha subunit"
480766678	S. coelicolor A3(2)	228	6.4.1.2	SC2C4.01c	1773	putative acyl-CoA carboxylase complex A subunit	6.4.1.3	SM_COEL_V2	SC2C4.01c	1773	putative acyl-CoA carboxylase complex A subunit
480766678	S. coelicolor A3(2)	229	6.4.1.2	SCC105.08	1941	acetyl/propionyl CoA carboxylase alpha subunit	6.4.1.3	SM_COEL_V2	SCC105.08	1941	acetyl/propionyl CoA carboxylase alpha subunit
480766678	S. coelicolor A3(2)	230	6.4.1.2	SCK13.13c	1773	putative acyl-CoA carboxylase complex A subunit	6.4.1.3	SM_COEL_V2	SCK13.13c	1773	putative acyl-CoA carboxylase complex A subunit
480766678	R. opacus B4	231	6.4.1.2	ROP_63450	1791	acyl-CoA carboxylase alpha chain	6.4.1.3	RhoOpa_B4	ROP_63450	1791	acyl-CoA carboxylase alpha chain
480766678	R. opacus B4	232	6.4.1.2	ROP_31190	1791	acyl-CoA carboxylase alpha chain	6.4.1.3	RhoOpa_B4	ROP_31190	1791	acyl-CoA carboxylase alpha chain
480766678	R. opacus B4	233	6.4.1.2	ROP_29700	1410	acetyl-CoA carboxylase biotin carboxylasesubunit	6.4.1.3	RhoOpa_B4	ROP_29700	1410	acetyl-CoA carboxylase biotin carboxylasesubunit
480766678	R. opacus B4	234	6.4.1.2	ROP_61530	2010	acyl-CoA carboxylase alpha chain	6.4.1.3	RhoOpa_B4	ROP_61530	2010	acyl-CoA carboxylase alpha chain
481001082	R. opacus B4	235	6.4.1.2	ROP_41490	5487	putative acyl-CoA carboxylase					
480933980	R. opacus B4	236	6.4.1.2	ROP_23990	3222	putative acyl-CoA carboxylase	6.4.1.3	RhoOpa_B4	ROP_23990	3222	putative acyl-CoA carboxylase
480766678	R. opacus B4	237	6.4.1.2	ROP_16130	1980	acyl-CoA carboxylase alpha chain	6.4.1.3	RhoOpa_B4	ROP_16130	1980	acyl-CoA carboxylase alpha chain
480766678	R. opacus B4	238	6.4.1.2	ROP_35620	1782	acyl-CoA carboxylase alpha chain	6.4.1.3	RhoOpa_B4	ROP_35620	1782	acyl-CoA carboxylase alpha chain
480766678	M. vanbaalenii PYR-1	239	6.4.1.2	Mvan_4849	1971	"Carbamoyl-phosphate synthase L chain, ATP-binding"	6.4.1.3	MV1	Mvan_4849	1971	"Carbamoyl-phosphate synthase L chain, ATP-binding"
480766678	M. vanbaalenii PYR-1	240	6.4.1.2	Mvan_0345	1998	"Carbamoyl-phosphate synthase L chain, ATP-binding"	6.4.1.3	MV1	Mvan_0345	1998	"Carbamoyl-phosphate synthase L chain, ATP-binding"
480766678	M. vanbaalenii PYR-1	241	6.4.1.2	Mvan_4090	1983	"Carbamoyl-phosphate synthase L chain, ATP-binding"	6.4.1.3	MV1	Mvan_4090	1983	"Carbamoyl-phosphate synthase L chain, ATP-binding"
480766678	M. vanbaalenii PYR-1	242	6.4.1.2	Mvan_1664	1803	"Carbamoyl-phosphate synthase L chain, ATP-binding"	6.4.1.3	MV1	Mvan_1664	1803	"Carbamoyl-phosphate synthase L chain, ATP-binding"
480766678	R. eutropha H16	243	6.4.1.2	H16_A3172	1353	acetyl-CoA carboxylase biotin carboxylasesubunit	6.4.1.3	RalEut_H16_GB1	H16_A3172	1353	acetyl-CoA carboxylase biotin carboxylasesubunit
480766678	R. eutropha H16	244	6.4.1.2	H16_A2142	2103	Acetyl-CoA carboxylase alpha chain	6.4.1.3	RalEut_H16_GB1	H16_A2142	2103	Acetyl-CoA carboxylase alpha chain
480766678	R. eutropha H16	245	6.4.1.2	H16_A0184	2028	biotin carboxylase	6.4.1.3	RalEut_H16_GB1	H16_A0184	2028	biotin carboxylase
480933980	R. eutropha H16	246	6.4.1.2	H16_A3290	3309	biotin carboxylase	6.4.1.3	RalEut_H16_GB1	H16_A3290	3309	biotin carboxylase
480933980	R. eutropha H16	247	6.4.1.2	H16_A2946	3327	acetyl-CoA carboxylase	6.4.1.3	RalEut_H16_GB1	H16_A2946	3327	acetyl-CoA carboxylase
480766678	R. eutropha H16	248	6.4.1.2	H16_A1974	2016	"Acetyl/propionyl-CoA carboxylase, alpha subunit"	6.4.1.3	RalEut_H16_GB1	H16_A1974	2016	"Acetyl/propionyl-CoA carboxylase, alpha subunit"
480766678	R. eutropha H16	249	6.4.1.2	H16_B1757	1731	"Acetyl/propionyl-CoA carboxylase, alpha subunit"	6.4.1.3	RalEut_H16_GB1	H16_B1757	1731	"Acetyl/propionyl-CoA carboxylase, alpha subunit"
480766678	N. farcinica IFM 10152	250	6.4.1.2	nfa9890	1797	nfa9890 acyl-CoA carboxylase alpha subunit	6.4.1.3	NCF1	nfa9890	1797	nfa9890 acyl-CoA carboxylase alpha subunit
480766678	N. farcinica IFM 10152	251	6.4.1.2	nfa50380	2085	nfa50380 acetyl-CoA carboxylase alpha subunit	6.4.1.3	NCF1	nfa50380	2085	nfa50380 acetyl-CoA carboxylase alpha subunit
480933980	N. farcinica IFM 10152	252	6.4.1.2	nfa26940	3267	nfa26940 pyruvate carboxylase	6.4.1.3	NCF1	nfa26940	3267	nfa26940 pyruvate carboxylase
480766678	N. farcinica IFM 10152	253	6.4.1.2	nfa53290	2013	nfa53290 acetyl/propionyl-CoA carboxylase alpha subunit	6.4.1.3	NCF1	nfa53290	2013	nfa53290 acetyl/propionyl-CoA carboxylase alpha subunit
480908419	C. glutamicum 13032	254	2.3.1.86	NCgl2409	8991	3-oxoacyl-(acyl-carrier-protein) synthase					
480908419	C. glutamicum 13032	255	2.3.1.86	NCgl0802	8910	fatty-acid synthase					
480908419	M. tuberculosis H37Rv	256	2.3.1.86	Rv2524c	9210	fatty-acid synthase fas
480908419	M. sp JLS	257	2.3.1.86	Mjls_3661	9228	fatty acid synthase
480908419	R. jostii RHA1	258	2.3.1.86	RHA1_ro01426	9387	probable fatty-acyl-CoA synthase
480908419	M. smegmatis MC2 155	259	2.3.1.86	MSMEG_4757	9270	fatty acid synthase
480908419	R. opacus PD630	260	2.3.1.86	OPAG_09195	9387	fatty acid synthase FasI
480908419	R. opacus B4	261	2.3.1.86	ROP_11350	9324	fatty-acid synthase I
480908419	M. vanbaalenii PYR-1	262	2.3.1.86	Mvan_4125	9294	MaoC domain protein dehydratase
480908419	N. farcinica IFM 10152	263	2.3.1.86	nfa12570	9378	nfa12570 fatty acid synthase
480933624	R. opacus B4	264	2.3.1.15	ROP_57110	2259	putative glycerol-3-phosphate O-acyltransferase
480933624	M. vanbaalenii PYR-1	265	2.3.1.15	Mvan_4074	2352	phospholipid/glycerol acyltransferase
480933624	M. tuberculosis H37Rv	266	2.3.1.15	Rv2482c	2370	glycerol-3-phosphate acyltransferase plsB2
480933624	M. tuberculosis H37Rv	267	2.3.1.15	Rv1551	1866	acyltransferase plsB1
480933624	M. sp JLS	268	2.3.1.15	Mjls_3623	2373	glycerol-3-phosphate acyltransferase
480933624	N. farcinica IFM 10152	269	2.3.1.15	nfa6180	2496	nfa6180 glycerol-3-phosphate acyltransferase plsB
480933624	M. smegmatis MC2 155	270	2.3.1.15	MSMEG_4703	2361	glycerol-3-phosphate acyltransferase
480933624	R. jostii RHA1	271	2.3.1.15	RHA1_ro05648	2259	glycerol-3-phosphate O-acyltransferase
480933624	R. opacus PD630	272	2.3.1.15	OPAG_04306	2259	glycerol-3-phosphate O-acyltransferase
480766702	C. glutamicum 13032	273	2.3.1.51	NCgl2792	879	1-acyl-sn-glycerol-3-phosphate acyltransferase
480766702	C. glutamicum 13032	274	2.3.1.51	NCgl2104	738	1-acyl-sn-glycerol-3-phosphate acyltransferase
480766702	M. tuberculosis H37Rv	275	2.3.1.51	Rv2182c	744	1-acylglycerol-3-phosphate o-acyltransferase
480766702	M. tuberculosis H37Rv	276	2.3.1.51	Rv3816c	780	acyltransferase
480908167	M. tuberculosis H37Rv	277	2.3.1.51	Rv3026c	915	conserved hypothetical protein
480933850	M. tuberculosis H37Rv	278	2.3.1.51	Rv2483c	1743	bifunctionnal phospholipid biosynthesis enzyme plsC
480766702	M. tuberculosis H37Rv	279	2.3.1.51	Rv3814c	786	acyltransferase
480766702	M. tuberculosis H37Rv	280	2.3.1.51	Rv3815c	756	acyltransferase
480766702	S. avermitilis MA 4680	281	2.3.1.51	SAV_7111	726	1-acylglycerol-3-phosphate O-acyltransferase
480766702	S. avermitilis MA 4680	282	2.3.1.51	SAV_6783	672	1-acylglycerol-3-phosphate O-acyltransferase
480908167	S. avermitilis MA 4680	283	2.3.1.51	SAV_7311	900	1-acylglycerol-3-phosphate O-acyltransferase
480766702	S. avermitilis MA 4680	284	2.3.1.51	SAV_6523	717	1-acylglycerol-3-phosphate O-acyltransferase
480766702	S. avermitilis MA 4680	285	2.3.1.51	SAV_1485	729	1-acylglycerol-3-phosphate O-acyltransferase
480766702	S. avermitilis MA 4680	286	2.3.1.51	SAV_2681	801	1-acylglycerol-3-phosphate O-acyltransferase
480766702	S. avermitilis MA 4680	287	2.3.1.51	SAV_6080	783	1-acylglycerol-3-phosphate O-acyltransferase
480766702	M. sp JLS	288	2.3.1.51	Mjls_3288	720	phospholipid/glycerol acyltransferase
480766702	M. sp JLS	289	2.3.1.51	Mjls_5406	828	phospholipid/glycerol acyltransferase
480933850	M. sp JLS	290	2.3.1.51	Mjls_3624	1686	1-acyl-sn-glycerol-3-phosphate acyltransferase
480908167	M. sp JLS	291	2.3.1.51	Mjls_1854	837	lyso-ornithine lipid acyltransferase
480766702	M. sp JLS	292	2.3.1.51	Mjls_5405	750	phospholipid/glycerol acyltransferase
480766702	R. jostii RHA1	293	2.3.1.51	RHA1_ro04048	738	1-acyl-sn-glycerol-3-phosphate acyltransferase
480766702	R. jostii RHA1	294	2.3.1.51	RHA1_ro01115	759	probable 1-acyl-sn-glycerol-3-phosphate acyltransferase
480908167	R. jostii RHA1	295	2.3.1.51	RHA1_ro06465	924	possible acyltransferases
480980245	R. jostii RHA1	296	2.3.1.51	RHA1_ro02025	753	possible acyltransferase
480933850	R. jostii RHA1	297	2.3.1.51	RHA1_ro05647	1440	probable phosphoserine phosphatase (Psp)/ probable 1-acylglycerol-3-phosphate O-acyltransferase (PlsC)
480766702	R. jostii RHA1	298	2.3.1.51	RHA1_ro04047	756	1-acyl-sn-glycerol-3-phosphate acyltransferase
480766702	R. jostii RHA1	299	2.3.1.51	RHA1_ro04182	669	probable 1-acylglycerol-3-phosphate O-acyltransferase
480766702	M. smegmatis MC2 155	300	2.3.1.51	MSMEG_6408	762	acyltransferase family protein
480908167	M. smegmatis MC2 155	301	2.3.1.51	MSMEG_2356	831	acyltransferase
480933850	M. smegmatis MC2 155	302	2.3.1.51	MSMEG_4704	1527	acyltransferase family protein
480766702	M. smegmatis MC2 155	303	2.3.1.51	MSMEG_6409	792	acyltransferase family protein
480766702	M. smegmatis MC2 155	304	2.3.1.51	MSMEG_4248	726	1-acylglycerol-3-phosphate O-acyltransferase
480766702	R. opacus PD630	305	2.3.1.51	OPAG_06417	738	1-acyl-sn-glycerol-3-phosphate acyltransferase
480766702	R. opacus PD630	306	2.3.1.51	OPAG_05898	735	1-acyl-sn-glycerol-3-phosphate acyltransferase
480908167	R. opacus PD630	307	2.3.1.51	OPAG_03466	888	acyltransferase
480980245	R. opacus PD630	308	2.3.1.51	OPAG_00578	753	acyltransferase
480933850	R. opacus PD630	309	2.3.1.51	OPAG_04305	1440	conserved hypothetical protein
480766702	R. opacus PD630	310	2.3.1.51	OPAG_06418	756	1-acyl-sn-glycerol-3-phosphate acyltransferase
480766702	S. coelicolor A3(2)	311	2.3.1.51	SCL24.02	672	putative acyltransferase
480908167	S. coelicolor A3(2)	312	2.3.1.51	SCM10.08c	828	putative acyltransferase
480766702	S. coelicolor A3(2)	313	2.3.1.51	SC7A1.02	795	putative acyltransferase
480766702	S. coelicolor A3(2)	314	2.3.1.51	2SCG4.01	729	putative acyltransferase
480766702	S. coelicolor A3(2)	315	2.3.1.51	SC6E10.16c	789	conserved hypothetical protein
480766702	S. coelicolor A3(2)	316	2.3.1.51	2SCG1.03	723	putative acyltransferase
480766702	S. coelicolor A3(2)	317	2.3.1.51	2SCI34.12c	663	putative transferase
480766702	R. opacus B4	318	2.3.1.51	ROP_39250	756	putative acyltransferase
480766702	R. opacus B4	319	2.3.1.51	ROP_08430	756	putative acyltransferase
480766702	R. opacus B4	320	2.3.1.51	ROP_39260	738	putative acyltransferase
480766702	R. opacus B4	321	2.3.1.51	ROP_41110	669	putative acyltransferase
480908167	R. opacus B4	322	2.3.1.51	ROP_65180	924	putative 1-acylglycerol-3-phosphateO-acyltransferase
480980245	R. opacus B4	323	2.3.1.51	ROP_16990	753	hypothetical protein
480933850	R. opacus B4	324	2.3.1.51	ROP_57100	1440	putative 1-acylglycerol-3-phosphateO-acyltransferase
480766702	M. vanbaalenii PYR-1	325	2.3.1.51	Mvan_5655	747	phospholipid/glycerol acyltransferase
480908167	M. vanbaalenii PYR-1	326	2.3.1.51	Mvan_2104	885	phospholipid/glycerol acyltransferase
480933850	M. vanbaalenii PYR-1	327	2.3.1.51	Mvan_4075	1578	"HAD-superfamily subfamily IB hydrolase, TIGR01490"
480766702	M. vanbaalenii PYR-1	328	2.3.1.51	Mvan_3544	723	phospholipid/glycerol acyltransferase
480766702	M. vanbaalenii PYR-1	329	2.3.1.51	Mvan_5656	789	phospholipid/glycerol acyltransferase
480766702	R. eutropha H16	330	2.3.1.51	H16_A2089	627	1-Acyl-sn-glycerol-3-phosphate acyltransferase
480908167	R. eutropha H16	331	2.3.1.51	H16_A2911	834	1-acylglycerol-3-phosphate O-acyltransferase
480766702	R. eutropha H16	332	2.3.1.51	H16_A0519	765	1-acylglycerol-3-phosphate O-acyltransferase
480766702	N. farcinica IFM 10152	333	2.3.1.51	nfa1500	741	nfa1500 1-acylglycerol-3-phosphate O-acyltransferase
480766702	N. farcinica IFM 10152	334	2.3.1.51	nfa17120	723	nfa17120 1-acylglycerol-3-phosphate O-acyltransferase
480766702	N. farcinica IFM 10152	335	2.3.1.51	nfa1490	753	nfa1490 1-acylglycerol-3-phosphate O-acyltransferase
480908167	N. farcinica IFM 10152	336	2.3.1.51	nfa42740	903	nfa42740 acyltransferase
480933850	N. farcinica IFM 10152	337	2.3.1.51	nfa6170	1401	nfa6170 1-acylglycerol-3-phosphate O-acyltransferase
480980245	N. farcinica IFM 10152	338	2.3.1.51	nfa55100	762	nfa55100 hypothetical protein
480766942	C. glutamicum 13032	339	3.1.3.4	NCgl2785	480	membrane-associated phospholipid phosphatase
480766942	M. tuberculosis H37Rv	340	3.1.3.4	Rv0308	717	conserved membrane protein
480766942	S. avermitilis MA 4680	341	3.1.3.4	SAV_127	729	hypothetical protein
480766942	S. avermitilis MA 4680	342	3.1.3.4	SAV_126	606	integral membrane protein
480766942	S. avermitilis MA 4680	343	3.1.3.4	SAV_2584	825	hypothetical protein
480766942	S. avermitilis MA 4680	344	3.1.3.4	SAV_1169	852	hypothetical protein
480766942	S. avermitilis MA 4680	345	3.1.3.4	SAV_4082	699	integral membrane protein
480766942	S. avermitilis MA 4680	346	3.1.3.4	SAV_1501	684	hypothetical protein
480766942	M. sp JLS	347	3.1.3.4	Mjls_0381	660	"phosphoesterase, PA-phosphatase related"
480766942	R. jostii RHA1	348	3.1.3.4	RHA1_ro04970	555	hypothetical protein
480766942	R. jostii RHA1	349	3.1.3.4	RHA1_ro00075	687	"phosphatidic acid phosphatase, type 2"
480766942	M. smegmatis MC2 155	350	3.1.3.4	MSMEG_0634	672	PAP2 superfamily protein
480766942	R. opacus PD630	351	3.1.3.4	OPAG_02574	555	conserved hypothetical protein
480766942	R. opacus PD630	352	3.1.3.4	OPAG_07226	687	phosphatidic acid phosphatase
480766942	S. coelicolor A3(2)	353	3.1.3.4	SCG20A.27	693	putative integral membrane protein
480766942	S. coelicolor A3(2)	354	3.1.3.4	2SCG4.18	672	putative integral membrane protein
480766942	S. coelicolor A3(2)	355	3.1.3.4	SC8B7.04	744	putative integral membrane protein
480766942	S. coelicolor A3(2)	356	3.1.3.4	SCF51.01c	753	putative integral membrane protein
480766942	S. coelicolor A3(2)	357	3.1.3.4	SC3A7.24c	606	putative integral membrane protein
480766942	S. coelicolor A3(2)	358	3.1.3.4	SC3A7.23c	819	putative integral membrane protein
480766942	S. coelicolor A3(2)	359	3.1.3.4	SCD72A.19	717	putative integral membrane protein
480766942	R. opacus B4	360	3.1.3.4	ROP_50370	543	hypothetical membrane protein
480766942	M. vanbaalenii PYR-1	361	3.1.3.4	Mvan_0429	666	"phosphoesterase, PA-phosphatase related"
480766942	N. farcinica IFM 10152	362	3.1.3.4	nfa54310	717	nfa54310 hypothetical protein
480766942	N. farcinica IFM 10152	363	3.1.3.4	nfa37230	675	nfa37230 transporter
480765051	M. tuberculosis H37Rv	364	2.3.1.20	Rv3087	1419	conserved hypothetical protein
480765051	M. tuberculosis H37Rv	365	2.3.1.20	Rv2285	1338	conserved hypothetical protein
480765051	M. tuberculosis H37Rv	366	2.3.1.20	Rv0895	1518	conserved hypothetical protein
480765051	M. tuberculosis H37Rv	367	2.3.1.20	Rv1425	1380	conserved hypothetical protein
480765051	M. tuberculosis H37Rv	368	2.3.1.20	Rv3480c	1494	conserved hypothetical protein
480765051	M. tuberculosis H37Rv	369	2.3.1.20	Rv3734c	1365	conserved hypothetical protein
480765051	M. tuberculosis H37Rv	370	2.3.1.20	Rv3088	1425	conserved hypothetical protein
480765051	M. tuberculosis H37Rv	371	2.3.1.20	Rv1760	1509	conserved hypothetical protein
480765051	M. tuberculosis H37Rv	372	2.3.1.20	Rv0221	1410	conserved hypothetical protein
480765051	M. tuberculosis H37Rv	373	2.3.1.20	Rv3371	1341	conserved hypothetical protein
480765051	M. tuberculosis H37Rv	374	2.3.1.20	Rv3740c	1347	conserved hypothetical protein
480765051	M. tuberculosis H37Rv	375	2.3.1.20	Rv1125	1245	conserved hypothetical protein
480765051	M. tuberculosis H37Rv	376	2.3.1.20	Rv2484c	1476	conserved hypothetical protein
480765051	M. tuberculosis H37Rv	377	2.3.1.20	Rv3130c	1392	conserved hypothetical protein
480765051	S. avermitilis MA 4680	378	2.3.1.20	SAV_7256	1344	hypothetical protein
480765051	M. sp JLS	379	2.3.1.20	Mjls_5461	2262	diacylglycerol O-acyltransferase
480765051	M. sp JLS	380	2.3.1.20	Mjls_3625	1482	diacylglycerol O-acyltransferase
480765051	M. sp JLS	381	2.3.1.20	Mjls_2017	1407	hypothetical protein
480765051	M. sp JLS	382	2.3.1.20	Mjls_4887	1365	diacylglycerol O-acyltransferase
480765051	M. sp JLS	383	2.3.1.20	Mjls_0864	1386	diacylglycerol O-acyltransferase
480765051	M. sp JLS	384	2.3.1.20	Mjls_3420	1416	diacylglycerol O-acyltransferase
480765051	M. sp JLS	385	2.3.1.20	Mjls_3546	1389	diacylglycerol O-acyltransferase
480765051	M. sp JLS	386	2.3.1.20	Mjls_4314	1263	hypothetical protein
480765051	M. sp JLS	387	2.3.1.20	Mjls_1389	1407	diacylglycerol O-acyltransferase
480765051	M. sp JLS	388	2.3.1.20	Mjls_3769	1452	diacylglycerol O-acyltransferase
480765051	M. sp JLS	389	2.3.1.20	Mjls_0192	1419	diacylglycerol O-acyltransferase
480765051	M. sp JLS	390	2.3.1.20	Mjls_3419	1407	diacylglycerol O-acyltransferase
480765051	M. sp JLS	391	2.3.1.20	Mjls_4637	1422	diacylglycerol O-acyltransferase
480765051	M. sp JLS	392	2.3.1.20	Mjls_2583	1377	diacylglycerol O-acyltransferase
480765051	M. sp JLS	393	2.3.1.20	Mjls_3342	1392	diacylglycerol O-acyltransferase
480765051	M. sp JLS	394	2.3.1.20	Mjls_4125	1401	diacylglycerol O-acyltransferase
480765051	M. sp JLS	395	2.3.1.20	Mjls_0788	1455	diacylglycerol O-acyltransferase
480765051	R. jostii RHA1	396	2.3.1.20	RHA1_ro07279	1515	hypothetical protein
480765051	R. jostii RHA1	397	2.3.1.20	RHA1_ro08645	1422	hypothetical protein
480765051	R. jostii RHA1	398	2.3.1.20	RHA1_ro01601	1362	hypothetical protein
480765051	R. jostii RHA1	399	2.3.1.20	RHA1_ro06855	1395	hypothetical protein
480765051	R. jostii RHA1	400	2.3.1.20	RHA1_ro00039	1422	hypothetical protein
480765051	R. jostii RHA1	401	2.3.1.20	RHA1_ro00583	1293	hypothetical protein
480765051	R. jostii RHA1	402	2.3.1.20	RHA1_ro05356	1392	hypothetical protein
480765051	R. jostii RHA1	403	2.3.1.20	RHA1_ro00005	1515	hypothetical protein
480765051	R. jostii RHA1	404	2.3.1.20	RHA1_ro08660	1494	hypothetical protein
480765051	R. jostii RHA1	405	2.3.1.20	RHA1_ro05649	1455	hypothetical protein
480765051	R. jostii RHA1	406	2.3.1.20	RHA1_ro06332	1425	hypothetical protein
480765051	R. jostii RHA1	407	2.3.1.20	RHA1_ro00023	1311	hypothetical protein
480765051	R. jostii RHA1	408	2.3.1.20	RHA1_ro02966	1404	hypothetical protein
480765051	R. jostii RHA1	409	2.3.1.20	RHA1_ro00087	1386	hypothetical protein
480765051	R. jostii RHA1	410	2.3.1.20	RHA1_ro00024	1434	hypothetical protein
480765051	M. smegmatis MC2 155	411	2.3.1.20	MSMEG_3948	1404	"acyltransferase, ws/dgat/mgat subfamily protein"
480765051	M. smegmatis MC2 155	412	2.3.1.20	MSMEG_4297	1398	"acyltransferase, ws/dgat/mgat subfamily protein"
480765051	M. smegmatis MC2 155	413	2.3.1.20	MSMEG_1882	1410	"acyltransferase, ws/dgat/mgat subfamily protein"
480765051	M. smegmatis MC2 155	414	2.3.1.20	MSMEG_4705	1467	"acyltransferase, ws/dgat/mgat subfamily protein"
480765051	M. smegmatis MC2 155	415	2.3.1.20	MSMEG_0290	1419	"acyltransferase, ws/dgat/mgat subfamily protein"
480765051	M. smegmatis MC2 155	416	2.3.1.20	MSMEG_5242	1407	"acyltransferase, ws/dgat/mgat subfamily protein"
480765051	M. smegmatis MC2 155	417	2.3.1.20	MSMEG_3933	1356	hypothetical protein
480765051	M. smegmatis MC2 155	418	2.3.1.20	MSMEG_5205	1266	hypothetical protein
480765051	M. smegmatis MC2 155	419	2.3.1.20	MSMEG_6322	1374	bifunctional wax ester synthase/acyl-CoA diacylglycerol acyltransferase
480765051	R. opacus PD630	420	2.3.1.20	OPAG_01553	1404	conserved hypothetical protein
480765051	R. opacus PD630	421	2.3.1.20	OPAG_07266	1407	conserved hypothetical protein
480765051	R. opacus PD630	422	2.3.1.20	OPAG_07257	1422	diacylglycerol O-acyltransferase
480765051	R. opacus PD630	423	2.3.1.20	OPAG_05286	1332	conserved hypothetical protein
480765051	R. opacus PD630	424	2.3.1.20	OPAG_06225	1401	predicted protein
480765051	R. opacus PD630	425	2.3.1.20	OPAG_07648	1392	conserved hypothetical protein
480765051	R. opacus PD630	426	2.3.1.20	OPAG_03334	1425	acyltransferase
480765051	R. opacus PD630	427	2.3.1.20	OPAG_05208	1494	conserved hypothetical protein
480765051	R. opacus PD630	428	2.3.1.20	OPAG_03922	1374	conserved hypothetical protein
480765051	R. opacus PD630	429	2.3.1.20	OPAG_07267	1311	conserved hypothetical protein
480765051	R. opacus PD630	430	2.3.1.20	OPAG_04307	1467	conserved hypothetical protein
480765051	R. opacus PD630	431	2.3.1.20	OPAG_00138	1362	wax ester synthase/diacylglycerol acyltransferase
480765051	R. opacus PD630	432	2.3.1.20	OPAG_03918	1419	conserved hypothetical protein
480765051	R. opacus PD630	433	2.3.1.20	OPAG_03807	1395	acyltransferase
480765051	S. coelicolor A3(2)	434	2.3.1.20	SCM11.13c	1341	conserved hypothetical protein
480765051	S. coelicolor A3(2)	435	2.3.1.20	SCJ21.04c	1347	conserved hypothetical protein SCJ2.04c
480765051	S. coelicolor A3(2)	436	2.3.1.20	2SCG18.27c	1242	conserved hypothetical protein
480765051	R. opacus B4	437	2.3.1.20	ROP_02100	1386	putative wax ester synthase/diacylglycerolacyltransferase
480765051	R. opacus B4	438	2.3.1.20	ROP_04650	1293	hypothetical protein
480765051	R. opacus B4	439	2.3.1.20	ROP_54550	1395	wax ester synthase/diacylglycerolacyltransferase
480765051	R. opacus B4	440	2.3.1.20	ROP_63930	1425	putative acyltransferase
480765051	R. opacus B4	441	2.3.1.20	ROP_57120	1467	hypothetical protein
480765051	R. opacus B4	442	2.3.1.20	ROP_68400	1395	hypothetical protein
480765051	R. opacus B4	443	2.3.1.20	ROP_13050	1356	wax ester synthase/diacylglycerolacyltransferase
480765051	R. opacus B4	444	2.3.1.20	ROP_26950	1407	wax ester synthase/diacylglycerolacyltransferase
480765051	M. vanbaalenii PYR-1	445	2.3.1.20	Mvan_4722	1362	protein of unknown function UPF0089
480765051	M. vanbaalenii PYR-1	446	2.3.1.20	Mvan_2903	1377	protein of unknown function UPF0089
480765051	M. vanbaalenii PYR-1	447	2.3.1.20	Mvan_5773	1386	protein of unknown function UPF0089
480765051	M. vanbaalenii PYR-1	448	2.3.1.20	Mvan_1764	1410	protein of unknown function UPF0089
480765051	M. vanbaalenii PYR-1	449	2.3.1.20	Mvan_4103	1362	protein of unknown function UPF0089
480765051	M. vanbaalenii PYR-1	450	2.3.1.20	Mvan_0444	1410	protein of unknown function UPF0089
480765051	M. vanbaalenii PYR-1	451	2.3.1.20	Mvan_4596	1257	protein of unknown function UPF0089
480765051	M. vanbaalenii PYR-1	452	2.3.1.20	Mvan_4104	1416	protein of unknown function UPF0089
480765051	M. vanbaalenii PYR-1	453	2.3.1.20	Mvan_1065	1371	protein of unknown function UPF0089
480765051	M. vanbaalenii PYR-1	454	2.3.1.20	Mvan_4224	1458	protein of unknown function UPF0089
480765051	M. vanbaalenii PYR-1	455	2.3.1.20	Mvan_3601	1437	protein of unknown function UPF0089
480765051	M. vanbaalenii PYR-1	456	2.3.1.20	Mvan_4076	1488	protein of unknown function UPF0089
480765051	M. vanbaalenii PYR-1	457	2.3.1.20	Mvan_2253	1431	protein of unknown function UPF0089
480765051	M. vanbaalenii PYR-1	458	2.3.1.20	Mvan_0228	1431	protein of unknown function UPF0089
480765051	N. farcinica IFM 10152	459	2.3.1.20	nfa11660	1347	nfa11660 hypothetical protein
480765051	N. farcinica IFM 10152	460	2.3.1.20	nfa46000	1407	nfa46000 hypothetical protein
480765051	N. farcinica IFM 10152	461	2.3.1.20	nfa55790	1350	nfa55790 hypothetical protein
480765051	N. farcinica IFM 10152	462	2.3.1.20	nfa15730	1419	nfa15730 hypothetical protein
480765051	N. farcinica IFM 10152	463	2.3.1.20	nfa23780	1395	nfa23780 hypothetical protein
480765051	N. farcinica IFM 10152	464	2.3.1.20	nfa2710	1443	nfa2710 hypothetical protein
480766624	C. glutamicum 13032	465	3.1.1.3	NCgl1426	1317	hypothetical protein
480766895	C. glutamicum 13032	466	3.1.1.3	NCgl0080	903	acetyltransferase or hydrolase
480766895	C. glutamicum 13032	467	3.1.1.3	NCgl0079	975	acetyltransferase or hydrolase
480766624	M. tuberculosis H37Rv	468	3.1.1.3	Rv1592c	1341	conserved hypothetical protein
480766669	M. tuberculosis H37Rv	469	3.1.1.3	Rv3591c	774	hydrolase
480766669	M. tuberculosis H37Rv	470	3.1.1.3	Rv0045c	897	hydrolase
480766669	M. tuberculosis H37Rv	471	3.1.1.3	Rv3473c	786	peroxidase bpoA
480766669	M. tuberculosis H37Rv	472	3.1.1.3	Rv1123c	909	peroxidase bpoB
480766624	S. avermitilis MA 4680	473	3.1.1.3	SAV_5844	1251	hypothetical protein
480766895	S. avermitilis MA 4680	474	3.1.1.3	SAV_3461	861	lipase
480766669	S. avermitilis MA 4680	475	3.1.1.3	SAV_519	876	hydrolase
480766669	S. avermitilis MA 4680	476	3.1.1.3	SAV_1585	759	hypothetical protein
480766895	S. avermitilis MA 4680	477	3.1.1.3	SAV_7089	687	secreted lipase
480766895	S. avermitilis MA 4680	478	3.1.1.3	SAV_6559	861	secreted lipase
480766669	S. avermitilis MA 4680	479	3.1.1.3	SAV_3854	924	hydrolase
480766624	M. sp JLS	480	3.1.1.3	Mjls_3087	1353	triacylglycerol lipase
480766669	M. sp JLS	481	3.1.1.3	Mjls_5136	792	alpha/beta hydrolase fold
480766669	M. sp JLS	482	3.1.1.3	Mjls_4320	939	alpha/beta hydrolase fold
480766669	M. sp JLS	483	3.1.1.3	Mjls_1456	783	alpha/beta hydrolase fold
480766669	M. sp JLS	484	3.1.1.3	Mjls_0256	942	alpha/beta hydrolase fold
480766669	M. sp JLS	485	3.1.1.3	Mjls_2728	828	alpha/beta hydrolase fold
480766669	M. sp JLS	486	3.1.1.3	Mjls_3232	912	alpha/beta hydrolase fold
480766669	M. sp JLS	487	3.1.1.3	Mjls_5753	897	alpha/beta hydrolase fold
480766624	M. sp JLS	488	3.1.1.3	Mjls_1897	1149	secretory lipase
480766669	M. sp JLS	489	3.1.1.3	Mjls_4592	891	alpha/beta hydrolase fold
480766624	M. sp JLS	490	3.1.1.3	Mjls_1374	1302	triacylglycerol lipase
480766624	M. sp JLS	491	3.1.1.3	Mjls_0411	1344	triacylglycerol lipase
480766624	R. jostii RHA1	492	3.1.1.3	RHA1_ro00140	1221	possible lipase
480766669	R. jostii RHA1	493	3.1.1.3	RHA1_ro10341	906	possible hydrolase
480766669	R. jostii RHA1	494	3.1.1.3	RHA1_ro00365	900	possible hydrolase
480766669	R. jostii RHA1	495	3.1.1.3	RHA1_ro06688	741	possible hydrolase
480766624	R. jostii RHA1	496	3.1.1.3	RHA1_ro05804	1155	hypothetical protein
480766624	R. jostii RHA1	497	3.1.1.3	RHA1_ro08421	1167	probable secretory lipase
480766624	R. jostii RHA1	498	3.1.1.3	RHA1_ro05031	1101	hypothetical protein
480766624	R. jostii RHA1	499	3.1.1.3	RHA1_ro05038	1248	possible lipase
480766624	R. jostii RHA1	500	3.1.1.3	RHA1_ro07019	1161	hypothetical protein
480766624	R. jostii RHA1	501	3.1.1.3	RHA1_ro01897	1221	probable triacylglycerol lipase
480766624	R. jostii RHA1	502	3.1.1.3	RHA1_ro06995	1134	lipase
480766624	R. jostii RHA1	503	3.1.1.3	RHA1_ro01215	1206	probable lipase precursor
480766624	R. jostii RHA1	504	3.1.1.3	RHA1_ro02500	1143	hypothetical protein
480766669	R. jostii RHA1	505	3.1.1.3	RHA1_ro05140	888	possible hydrolase
480766669	R. jostii RHA1	506	3.1.1.3	RHA1_ro04437	738	probable hydrolase
480766624	R. jostii RHA1	507	3.1.1.3	RHA1_ro02663	1275	probable triacylglycerol lipase
480766624	R. jostii RHA1	508	3.1.1.3	RHA1_ro08131	1167	probable lipase
480766624	R. jostii RHA1	509	3.1.1.3	RHA1_ro04722	1413	triacylglycerol lipase
480766624	R. jostii RHA1	510	3.1.1.3	RHA1_ro04027	1191	probable triacylglycerol lipase
480766624	R. jostii RHA1	511	3.1.1.3	RHA1_ro04293	1119	hypothetical protein
480766624	R. jostii RHA1	512	3.1.1.3	RHA1_ro06372	1266	probable triacylglycerol lipase
480766895	R. jostii RHA1	513	3.1.1.3	RHA1_ro08422	1014	probable lipase
480766895	R. jostii RHA1	514	3.1.1.3	RHA1_ro06108	936	possible lipase
480766895	R. jostii RHA1	515	3.1.1.3	RHA1_ro09094	1023	probable lipase
480766895	R. jostii RHA1	516	3.1.1.3	RHA1_ro07162	978	possible lipase
480766895	R. jostii RHA1	517	3.1.1.3	RHA1_ro05456	966	possible triacylglycerol lipase
480766895	R. jostii RHA1	518	3.1.1.3	RHA1_ro08132	1017	probable secreted lipase
480766669	R. jostii RHA1	519	3.1.1.3	RHA1_ro00371	864	probable hydrolase
480766624	R. jostii RHA1	520	3.1.1.3	RHA1_ro01045	1131	hypothetical protein
480766624	R. jostii RHA1	521	3.1.1.3	RHA1_ro09095	1167	hypothetical protein
480766895	R. jostii RHA1	522	3.1.1.3	RHA1_ro04422	936	possible lipase
480766624	M. smegmatis MC2 155	523	3.1.1.3	MSMEG_2381	1182	hypothetical protein
480766669	M. smegmatis MC2 155	524	3.1.1.3	MSMEG_0460	945	alpha/beta hydrolase fold
480766669	M. smegmatis MC2 155	525	3.1.1.3	MSMEG_6906	915	putative hydrolase
480766669	M. smegmatis MC2 155	526	3.1.1.3	MSMEG_6085	774	"hydrolase, alpha/beta hydrolase fold family protein"
480766624	M. smegmatis MC2 155	527	3.1.1.3	MSMEG_3197	1332	lipase
480766669	M. smegmatis MC2 155	528	3.1.1.3	MSMEG_5209	864	"hydrolase, alpha/beta fold family protein"
480766624	R. opacus PD630	529	3.1.1.3	OPAG_02818	1413	triacylglycerol lipase
480766624	R. opacus PD630	530	3.1.1.3	OPAG_01088	1143	conserved hypothetical protein
480766624	R. opacus PD630	531	3.1.1.3	OPAG_02512	1122	conserved hypothetical protein
480766895	R. opacus PD630	532	3.1.1.3	OPAG_04190	936	lipase
480766895	R. opacus PD630	533	3.1.1.3	OPAG_07705	960	triacylglycerol lipase
480766895	R. opacus PD630	534	3.1.1.3	OPAG_03162	900	lipase
480766895	R. opacus PD630	535	3.1.1.3	OPAG_04794	936	lipase
480766895	R. opacus PD630	536	3.1.1.3	OPAG_02030	906	hypothetical protein
480766669	R. opacus PD630	537	3.1.1.3	OPAG_03144	753	hydrolase
480766669	R. opacus PD630	538	3.1.1.3	OPAG_04912	786	hydrolase
480766669	R. opacus PD630	539	3.1.1.3	OPAG_01757	879	alpha/beta hydrolase
480766669	R. opacus PD630	540	3.1.1.3	OPAG_06187	903	predicted protein
480766624	R. opacus PD630	541	3.1.1.3	OPAG_06438	1191	esterase/lipase
480766624	R. opacus PD630	542	3.1.1.3	OPAG_06134	1134	conserved hypothetical protein
480766624	R. opacus PD630	543	3.1.1.3	OPAG_02505	1209	lipase
480766624	R. opacus PD630	544	3.1.1.3	OPAG_03375	1209	triacylglycerol lipase
480766624	R. opacus PD630	545	3.1.1.3	OPAG_07162	1182	lipase
480766669	R. opacus PD630	546	3.1.1.3	OPAG_01671	801	alpha/beta hydrolase
480766669	R. opacus PD630	547	3.1.1.3	OPAG_02401	897	hydrolase
480766624	R. opacus PD630	548	3.1.1.3	OPAG_04062	1356	predicted protein
480766624	R. opacus PD630	549	3.1.1.3	OPAG_05967	930	conserved hypothetical protein
480766624	R. opacus PD630	550	3.1.1.3	OPAG_04474	1149	secretory lipase
480766624	R. opacus PD630	551	3.1.1.3	OPAG_00452	1257	triacylglycerol lipase
480766624	S. coelicolor A3(2)	552	3.1.1.3	SC10G8.24c	1338	putative secreted protein.
480766669	S. coelicolor A3(2)	553	3.1.1.3	SCD10.27	1059	putative hydrolase
480766895	S. coelicolor A3(2)	554	3.1.1.3	SCI11.24c	873	putative secreted lipase
480766895	S. coelicolor A3(2)	555	3.1.1.3	2SCG18.12c	870	putative lipase
480766895	S. coelicolor A3(2)	556	3.1.1.3	SCD63A.10c	996	putative secreted lipase
480766669	S. coelicolor A3(2)	557	3.1.1.3	SC5E9.25c	930	putative hydrolase
480766624	R. opacus B4	558	3.1.1.3	ROP_46990	1230	putative lipase
480766669	R. opacus B4	559	3.1.1.3	ROP_51980	897	putative hydrolase
480766669	R. opacus B4	560	3.1.1.3	ROP_17740	906	putative hydrolase
480766669	R. opacus B4	561	3.1.1.3	ROP_43530	759	putative hydrolase
480766669	R. opacus B4	562	3.1.1.3	ROP_71770	945	putative hydrolase
480766624	R. opacus B4	563	3.1.1.3	ROP_07720	1131	hypothetical protein
480766624	R. opacus B4	564	3.1.1.3	ROP_09360	1206	putative lipase
480766624	R. opacus B4	565	3.1.1.3	ROP_39050	1191	putative lipase
480766624	R. opacus B4	566	3.1.1.3	ROP_50950	1125	hypothetical protein
480766624	R. opacus B4	567	3.1.1.3	ROP_42070	1122	hypothetical protein
480766624	R. opacus B4	568	3.1.1.3	ROP_22260	1155	hypothetical protein
480766624	R. opacus B4	569	3.1.1.3	ROP_64340	1278	putative lipase
480766895	R. opacus B4	570	3.1.1.3	ROP_61650	936	triacylglycerol lipase
480766895	R. opacus B4	571	3.1.1.3	ROP_69420	978	triacylglycerol lipase
480766895	R. opacus B4	572	3.1.1.3	ROP_55260	960	triacylglycerol lipase
480766895	R. opacus B4	573	3.1.1.3	ROP_43380	936	putative triacylglycerol lipase
480766624	R. opacus B4	574	3.1.1.3	ROP_51020	1221	hypothetical protein
480766624	R. opacus B4	575	3.1.1.3	ROP_48190	1413	putative lipase
480766624	R. opacus B4	576	3.1.1.3	ROP_15770	1248	putative lipase
480766624	R. opacus B4	577	3.1.1.3	ROP_02570	1221	putative lipase
480766624	R. opacus B4	578	3.1.1.3	ROP_58650	1155	hypothetical protein
480766624	M. vanbaalenii PYR-1	579	3.1.1.3	Mvan_2478	1140	secretory lipase
480766624	M. vanbaalenii PYR-1	580	3.1.1.3	Mvan_2796	1353	Triacylglycerol lipase
480766669	M. vanbaalenii PYR-1	581	3.1.1.3	Mvan_4609	885	alpha/beta hydrolase fold
480766669	M. vanbaalenii PYR-1	582	3.1.1.3	Mvan_5351	765	alpha/beta hydrolase fold
480766669	M. vanbaalenii PYR-1	583	3.1.1.3	Mvan_1862	906	alpha/beta hydrolase fold
480766669	M. vanbaalenii PYR-1	584	3.1.1.3	Mvan_6042	897	alpha/beta hydrolase fold
480766669	M. vanbaalenii PYR-1	585	3.1.1.3	Mvan_0315	903	alpha/beta hydrolase fold
480766669	M. vanbaalenii PYR-1	586	3.1.1.3	Mvan_1800	783	alpha/beta hydrolase fold
480766624	R. eutropha H16	587	3.1.1.3	H16_A0876	1227	secretory lipase
480766669	R. eutropha H16	588	3.1.1.3	H16_A1198	909	alpha/beta superfamilyhydrolase/acyltransferase
480766669	R. eutropha H16	589	3.1.1.3	H16_A0924	831	alpha/beta fold familyhydrolase/acetyltransferase
480766895	R. eutropha H16	590	3.1.1.3	H16_A1030	981	acetyltransferase and hydrolase with thealpha/beta hydrolase fold
480766669	R. eutropha H16	591	3.1.1.3	H16_A1312	825	lysophospholipase
480766669	R. eutropha H16	592	3.1.1.3	H16_A1335	882	D-(-)-3-hydroxybutyrate oligomer hydrolase
480766669	R. eutropha H16	593	3.1.1.3	H16_B0812	828	alpha/beta fold familyhydrolase/acetyltransferase
480766624	N. farcinica IFM 10152	594	3.1.1.3	nfa52320	1134	nfa52320 hypothetical protein
480766624	N. farcinica IFM 10152	595	3.1.1.3	nfa27320	1245	nfa27320 hypothetical protein
480766895	N. farcinica IFM 10152	596	3.1.1.3	nfa23100	1158	nfa23100 lipase
480766895	N. farcinica IFM 10152	597	3.1.1.3	nfa36100	1050	nfa36100 lipase
480766669	N. farcinica IFM 10152	598	3.1.1.3	nfa4280	750	nfa4280 hydrolase
480766669	N. farcinica IFM 10152	599	3.1.1.3	nfa41980	882	nfa41980 hydrolase
480766624	N. farcinica IFM 10152	600	3.1.1.3	nfa31360	1782	nfa31360 hypothetical protein
480766624	N. farcinica IFM 10152	601	3.1.1.3	nfa42840	1347	nfa42840 lipase
480766624	N. farcinica IFM 10152	602	3.1.1.3	nfa32590	1254	nfa32590 lipase
480766624	N. farcinica IFM 10152	603	3.1.1.3	nfa24020	1389	nfa24020 lipase
480766624	N. farcinica IFM 10152	604	3.1.1.3	nfa54830	1341	nfa54830 lipase
480766624	N. farcinica IFM 10152	605	3.1.1.3	nfa15650	1188	nfa15650 lipase
480766624	N. farcinica IFM 10152	606	3.1.1.3	nfa54580	1332	nfa54580 lipase
480874997	R. opacus B4	607	3.1.1.23	ROP_14380	699	hypothetical protein
480874997	R. opacus B4	608	3.1.1.23	ROP_60920	660	putative hydrolase
480980251	R. opacus B4	609	3.1.1.23	ROP_20710	840	putative monoacylglycerol lipase
480874997	M. vanbaalenii PYR-1	610	3.1.1.23	Mvan_5302	768	alpha/beta hydrolase fold
480980251	M. vanbaalenii PYR-1	611	3.1.1.23	Mvan_0150	840	alpha/beta hydrolase fold
480874997	N. farcinica IFM 10152	612	3.1.1.23	nfa46770	783	nfa46770 hypothetical protein
480874997	N. farcinica IFM 10152	613	3.1.1.23	nfa16650	840	nfa16650 hydrolase
480874997	S. coelicolor A3(2)	614	3.1.1.23	SC6F7.19c	810	putative lipase.
480874997	M. smegmatis MC2 155	615	3.1.1.23	MSMEG_6029	852	hypothetical protein
480874997	R. jostii RHA1	616	3.1.1.23	RHA1_ro06033	633	possible lysophospholipase
480874997	R. jostii RHA1	617	3.1.1.23	RHA1_ro01766	699	possible lysophospholipase
480980251	R. jostii RHA1	618	3.1.1.23	RHA1_ro02357	840	probable lysophospholipase
480874997	R. opacus PD630	619	3.1.1.23	OPAG_03006	789	alpha/beta hydrolase
480874997	R. opacus PD630	620	3.1.1.23	OPAG_04716	660	lysophospholipase
480980251	R. opacus PD630	621	3.1.1.23	OPAG_00921	840	acylglycerol lipase
480874997	R. opacus PD630	622	3.1.1.23	OPAG_00318	699	lysophospholipase
480765840	C. glutamicum 13032	623	1.3.99.3	NCgl0974	1200	acyl-CoA dehydrogenase
480765840	C. glutamicum 13032	624	1.3.99.3	NCgl0973	1083	acyl-CoA dehydrogenase
480765840	M. tuberculosis H37Rv	625	1.3.99.3	Rv3570c	1185	oxidoreductase
480765840	M. tuberculosis H37Rv	626	1.3.99.3	Rv3094c	1131	conserved hypothetical protein
480761519	M. tuberculosis H37Rv	627	1.3.99.3	Rv0131c	1344	acyl-CoA dehydrogenase fadE1
480761519	M. tuberculosis H37Rv	628	1.3.99.3	Rv3140	1206	acyl-CoA dehydrogenase fadE23
480761519	M. tuberculosis H37Rv	629	1.3.99.3	Rv0752c	1173	acyl-CoA dehydrogenase fadE9
480761519	M. tuberculosis H37Rv	630	1.3.99.3	Rv0154c	1212	acyl-CoA dehydrogenase fadE2
480761519	M. tuberculosis H37Rv	631	1.3.99.3	Rv3505	1122	acyl-CoA dehydrogenase fadE27
480761519	M. tuberculosis H37Rv	632	1.3.99.3	Rv3562	1134	acyl-CoA dehydrogenase fadE31
480761519	M. tuberculosis H37Rv	633	1.3.99.3	Rv3560c	1158	acyl-CoA dehydrogenase fadE30
480761519	M. tuberculosis H37Rv	634	1.3.99.3	Rv3543c	1164	acyl-CoA dehydrogenase fadE29
480761519	M. tuberculosis H37Rv	635	1.3.99.3	Rv0972c	1167	acyl-CoA dehydrogenase fadE12
480761519	M. tuberculosis H37Rv	636	1.3.99.3	Rv0244c	1836	acyl-CoA dehydrogenase fadE5
480761519	M. tuberculosis H37Rv	637	1.3.99.3	Rv1934c	1230	acyl-CoA dehydrogenase fadE17
480954072	M. tuberculosis H37Rv	638	1.3.99.3	Rv0231	1707	acyl-CoA dehydrogenase fadE4
480766901	M. tuberculosis H37Rv	639	1.3.99.3	Rv3797	1782	acyl-CoA dehydrogenase fadE35
480766901	M. tuberculosis H37Rv	640	1.3.99.3	Rv0672	1629	acyl-CoA dehydrogenase fadE8
480766810	M. tuberculosis H37Rv	641	1.3.99.3	Rv3573c	2136	acyl-CoA dehydrogenase fadE34
480766810	M. tuberculosis H37Rv	642	1.3.99.3	Rv0271c	2196	acyl-CoA dehydrogenase fadE6
480766810	M. tuberculosis H37Rv	643	1.3.99.3	Rv3061c	2166	acyl-CoA dehydrogenase fadE22
480761519	M. tuberculosis H37Rv	644	1.3.99.3	Rv1467c	1830	acyl-CoA dehydrogenase fadE15
480761519	M. tuberculosis H37Rv	645	1.3.99.3	Rv0975c	1149	acyl-CoA dehydrogenase fadE13
480761519	M. tuberculosis H37Rv	646	1.3.99.3	Rv0215c	1074	acyl-CoA dehydrogenase fadE3
480761519	M. tuberculosis H37Rv	647	1.3.99.3	Rv3504	1203	acyl-CoA dehydrogenase fadE26
480765840	S. avermitilis MA 4680	648	1.3.99.3	SAV_2267	1224	oxidoreductase
480765840	S. avermitilis MA 4680	649	1.3.99.3	SAV_1206	1185	acyl-CoA dehydrogenase
480765840	S. avermitilis MA 4680	650	1.3.99.3	SAV_1309	1224	hypothetical protein
480761519	S. avermitilis MA 4680	651	1.3.99.3	SAV_6614	1224	acyl-CoA dehydrogenase
480761519	S. avermitilis MA 4680	652	1.3.99.3	SAV_4390	1827	acyl-CoA dehydrogenase
480761519	S. avermitilis MA 4680	653	1.3.99.3	SAV_3839	1155	acyl-CoA dehydrogenase
480761519	S. avermitilis MA 4680	654	1.3.99.3	SAV_5280	1158	acyl-CoA dehydrogenase
480761519	S. avermitilis MA 4680	655	1.3.99.3	SAV_3834	1152	acyl-CoA dehydrogenase
480761519	S. avermitilis MA 4680	656	1.3.99.3	SAV_1267	1179	acyl-CoA dehydrogenase
480761519	S. avermitilis MA 4680	657	1.3.99.3	SAV_6196	1140	acyl-CoA dehydrogenase
480761519	S. avermitilis MA 4680	658	1.3.99.3	SAV_7140	1182	acyl-CoA dehydrogenase
480954408	S. avermitilis MA 4680	659	1.3.99.3	SAV_1197	1062	hypothetical protein
480766901	S. avermitilis MA 4680	660	1.3.99.3	SAV_2123	1650	acyl-CoA dehydrogenase
480761519	S. avermitilis MA 4680	661	1.3.99.3	SAV_1381	1266	acyl-CoA dehydrogenase
480761519	S. avermitilis MA 4680	662	1.3.99.3	SAV_3865	1161	acyl-CoA dehydrogenase
480765840	M. sp JLS	663	1.3.99.3	Mjls_5591	1176	acyl-CoA dehydrogenase type 2
480765840	M. sp JLS	664	1.3.99.3	Mjls_3501	1236	acyl-CoA dehydrogenase type 2
480765840	M. sp JLS	665	1.3.99.3	Mjls_0309	1182	acyl-CoA dehydrogenase type 2
480765840	M. sp JLS	666	1.3.99.3	Mjls_5094	1185	acyl-CoA dehydrogenase type 2
480765840	M. sp JLS	667	1.3.99.3	Mjls_1564	1164	acyl-CoA dehydrogenase type 2
480765840	M. sp JLS	668	1.3.99.3	Mjls_2635	1179	acyl-CoA dehydrogenase type 2
480765840	M. sp JLS	669	1.3.99.3	Mjls_3947	1212	acyl-CoA dehydrogenase type 2
480765840	M. sp JLS	670	1.3.99.3	Mjls_0895	1197	acyl-CoA dehydrogenase type 2
480765840	M. sp JLS	671	1.3.99.3	Mjls_4200	1182	acyl-CoA dehydrogenase type 2
480761519	M. sp JLS	672	1.3.99.3	Mjls_0232	1836	acyl-CoA dehydrogenase domain-containingprotein
480761519	M. sp JLS	673	1.3.99.3	Mjls_5005	1179	acyl-CoA dehydrogenase domain-containingprotein
480761519	M. sp JLS	674	1.3.99.3	Mjls_1880	1302	acyl-CoA dehydrogenase domain-containingprotein
480761519	M. sp JLS	675	1.3.99.3	Mjls_4685	1149	acyl-CoA dehydrogenase domain-containingprotein
480761519	M. sp JLS	676	1.3.99.3	Mjls_3214	1152	acyl-CoA dehydrogenase domain-containingprotein
480761519	M. sp JLS	677	1.3.99.3	Mjls_0202	1011	acyl-CoA dehydrogenase domain-containingprotein
480761519	M. sp JLS	678	1.3.99.3	Mjls_5060	1164	acyl-CoA dehydrogenase domain-containingprotein
480761519	M. sp JLS	679	1.3.99.3	Mjls_3763	1143	acyl-CoA dehydrogenase domain-containingprotein
480761519	M. sp JLS	680	1.3.99.3	Mjls_4077	1167	acyl-CoA dehydrogenase domain-containingprotein
480761519	M. sp JLS	681	1.3.99.3	Mjls_3756	1215	acyl-CoA dehydrogenase domain-containingprotein
480761519	M. sp JLS	682	1.3.99.3	Mjls_3197	1146	acyl-CoA dehydrogenase domain-containingprotein
480761519	M. sp JLS	683	1.3.99.3	Mjls_3747	1302	acyl-CoA dehydrogenase domain-containingprotein
480761519	M. sp JLS	684	1.3.99.3	Mjls_4147	1143	isovaleryl-CoA dehydrogenase
480761519	M. sp JLS	685	1.3.99.3	Mjls_1724	1233	acyl-CoA dehydrogenase domain-containingprotein
480761519	M. sp JLS	686	1.3.99.3	Mjls_5080	1170	acyl-CoA dehydrogenase domain-containingprotein
480761519	M. sp JLS	687	1.3.99.3	Mjls_2574	1158	acyl-CoA dehydrogenase domain-containingprotein
480761519	M. sp JLS	688	1.3.99.3	Mjls_4779	1161	acyl-CoA dehydrogenase domain-containingprotein
480766901	M. sp JLS	689	1.3.99.3	Mjls_1003	1656	acyl-CoA dehydrogenase domain-containingprotein
480766901	M. sp JLS	690	1.3.99.3	Mjls_4258	1749	acyl-CoA dehydrogenase domain-containingprotein
480766901	M. sp JLS	691	1.3.99.3	Mjls_1508	1902	acyl-CoA dehydrogenase domain-containingprotein
480766810	M. sp JLS	692	1.3.99.3	Mjls_0190	2169	acyl-CoA dehydrogenase domain-containingprotein
480766810	M. sp JLS	693	1.3.99.3	Mjls_0030	2217	acyl-CoA dehydrogenase domain-containingprotein
480766810	M. sp JLS	694	1.3.99.3	Mjls_0355	2193	acyl-CoA dehydrogenase domain-containingprotein
480766810	M. sp JLS	695	1.3.99.3	Mjls_5097	2154	acyl-CoA dehydrogenase domain-containingprotein
480766810	M. sp JLS	696	1.3.99.3	Mjls_4022	2151	acyl-CoA dehydrogenase domain-containingprotein
480761519	M. sp JLS	697	1.3.99.3	Mjls_4096	1191	acyl-CoA dehydrogenase domain-containingprotein
480761519	M. sp JLS	698	1.3.99.3	Mjls_4064	1173	acyl-CoA dehydrogenase domain-containingprotein
480761519	M. sp JLS	699	1.3.99.3	Mjls_5498	1200	acyl-CoA dehydrogenase domain-containingprotein
480761519	M. sp JLS	700	1.3.99.3	Mjls_5078	1155	acyl-CoA dehydrogenase domain-containingprotein
480761519	M. sp JLS	701	1.3.99.3	Mjls_0088	1302	acyl-CoA dehydrogenase domain-containingprotein
480761519	M. sp JLS	702	1.3.99.3	Mjls_2647	1836	acyl-CoA dehydrogenase domain-containingprotein
480761519	M. sp JLS	703	1.3.99.3	Mjls_5006	1098	acyl-CoA dehydrogenase domain-containingprotein
480761519	M. sp JLS	704	1.3.99.3	Mjls_4688	1170	acyl-CoA dehydrogenase domain-containingprotein
480761519	M. sp JLS	705	1.3.99.3	Mjls_3193	1200	acyl-CoA dehydrogenase domain-containingprotein
480761519	M. sp JLS	706	1.3.99.3	Mjls_4154	1155	acyl-CoA dehydrogenase domain-containingprotein
480761519	M. sp JLS	707	1.3.99.3	Mjls_0203	1158	acyl-CoA dehydrogenase domain-containingprotein
480761519	M. sp JLS	708	1.3.99.3	Mjls_1503	1140	acyl-CoA dehydrogenase domain-containingprotein
480761519	M. sp JLS	709	1.3.99.3	Mjls_4228	1158	isovaleryl-CoA dehydrogenase
480761519	M. sp JLS	710	1.3.99.3	Mjls_3446	1938	acyl-CoA dehydrogenase domain-containingprotein
480761519	M. sp JLS	711	1.3.99.3	Mjls_4155	1077	acyl-CoA dehydrogenase domain-containingprotein
480761519	M. sp JLS	712	1.3.99.3	Mjls_3752	1149	acyl-CoA dehydrogenase domain-containingprotein
480761519	M. sp JLS	713	1.3.99.3	Mjls_1573	1215	acyl-CoA dehydrogenase domain-containingprotein
480761519	M. sp JLS	714	1.3.99.3	Mjls_4137	1146	acyl-CoA dehydrogenase domain-containingprotein
480761519	M. sp JLS	715	1.3.99.3	Mjls_0100	1767	acyl-CoA dehydrogenase domain-containingprotein
480761519	M. sp JLS	716	1.3.99.3	Mjls_5655	1194	acyl-CoA dehydrogenase domain-containingprotein
480761519	M. sp JLS	717	1.3.99.3	Mjls_5569	1191	acyl-CoA dehydrogenase domain-containingprotein
480765840	R. jostii RHA1	718	1.3.99.3	RHA1_ro02489	1182	pigment production hydroxylase
480765840	R. jostii RHA1	719	1.3.99.3	RHA1_ro02883	1239	possible acyl-CoA ligase
480765840	R. jostii RHA1	720	1.3.99.3	RHA1_ro01733	1230	probable acyl-CoA dehydrogenase
480765840	R. jostii RHA1	721	1.3.99.3	RHA1_ro00531	1164	probable pigment production hydroxylase
480765840	R. jostii RHA1	722	1.3.99.3	RHA1_ro11313	1224	possible indole oxygenase
480765840	R. jostii RHA1	723	1.3.99.3	RHA1_ro05756	1209	probable acyl-CoA dehydrogenase
480765840	R. jostii RHA1	724	1.3.99.3	RHA1_ro02839	1161	possible aromatic ring hydroxylase
480765840	R. jostii RHA1	725	1.3.99.3	RHA1_ro05068	1176	hydroxylase
480765840	R. jostii RHA1	726	1.3.99.3	RHA1_ro09004	1182	probable hydroxylase
480765840	R. jostii RHA1	727	1.3.99.3	RHA1_ro05812	1167	probable hydroxylase
480765840	R. jostii RHA1	728	1.3.99.3	RHA1_ro04539	1149	"3-HSA hydroxylase, oxygenase"
480765840	R. jostii RHA1	729	1.3.99.3	RHA1_ro05802	1179	hydroxylase
480765840	R. jostii RHA1	730	1.3.99.3	RHA1_ro02421	1212	dibenzothiophene desulfurization enzyme
480761519	R. jostii RHA1	731	1.3.99.3	RHA1_ro05713	1161	acyl-CoA dehydrogenase
480761519	R. jostii RHA1	732	1.3.99.3	RHA1_ro03058	1089	possible acyl-CoA dehydrogenase
480761519	R. jostii RHA1	733	1.3.99.3	RHA1_ro06399	1206	probable acyl-CoA dehydrogenase
480761519	R. jostii RHA1	734	1.3.99.3	RHA1_ro04693	1182	acyl-CoA dehydrogenase
480761519	R. jostii RHA1	735	1.3.99.3	RHA1_ro02297	1158	acyl CoA dehydrogenase
480954408	R. jostii RHA1	736	1.3.99.3	RHA1_ro08674	1185	possible acyl-CoA dehydrogenase
480954408	R. jostii RHA1	737	1.3.99.3	RHA1_ro06274	987	probable acyl-CoA dehydrogenase
480954072	R. jostii RHA1	738	1.3.99.3	RHA1_ro06629	1731	acyl-CoA dehydrogenase
480766901	R. jostii RHA1	739	1.3.99.3	RHA1_ro05203	1836	butyryl-CoA dehydrogenase
480766901	R. jostii RHA1	740	1.3.99.3	RHA1_ro02940	1716	probable AidB protein
480766901	R. jostii RHA1	741	1.3.99.3	RHA1_ro03466	1692	probable AidB protein
480766901	R. jostii RHA1	742	1.3.99.3	RHA1_ro04250	1638	probable acyl-CoA dehydrogenase
480766901	R. jostii RHA1	743	1.3.99.3	RHA1_ro02736	1797	acyl CoA dehydrogenase
480766810	R. jostii RHA1	744	1.3.99.3	RHA1_ro05060	2214	probable acyl-CoA dehydrogenase
480766810	R. jostii RHA1	745	1.3.99.3	RHA1_ro05816	2229	possible acyl-CoA dehydrogenase
480766810	R. jostii RHA1	746	1.3.99.3	RHA1_ro04483	2166	possible acyl-CoA dehydrogenase
480761519	R. jostii RHA1	747	1.3.99.3	RHA1_ro10306	1149	acyl-CoA dehydrogenase
480761519	R. jostii RHA1	748	1.3.99.3	RHA1_ro02345	1146	long-chain-acyl-CoA dehydrogenase
480761519	R. jostii RHA1	749	1.3.99.3	RHA1_ro10332	1161	probable long chain acy-CoA dehydrogenase
480761519	R. jostii RHA1	750	1.3.99.3	RHA1_ro09029	1116	acyl-CoA dehydrogenase
480761519	R. jostii RHA1	751	1.3.99.3	RHA1_ro06683	1098	probable acyl-CoA dehydrogenase
480761519	R. jostii RHA1	752	1.3.99.3	RHA1_ro01911	1176	probable acyl CoA dehydrogenase
480761519	R. jostii RHA1	753	1.3.99.3	RHA1_ro04636	1152	probable acyl-CoA dehydrogenase
480761519	R. jostii RHA1	754	1.3.99.3	RHA1_ro03093	1260	probable acyl-CoA dehydrogenase
480761519	R. jostii RHA1	755	1.3.99.3	RHA1_ro06682	1029	possible acyl-CoA dehydrogenase
480761519	R. jostii RHA1	756	1.3.99.3	RHA1_ro08153	1119	acyl-CoA dehydrogenase
480761519	R. jostii RHA1	757	1.3.99.3	RHA1_ro08438	1272	acyl-CoA dehydrogenase
480761519	R. jostii RHA1	758	1.3.99.3	RHA1_ro04748	1140	probable acyl-CoA dehydrogenase
480761519	R. jostii RHA1	759	1.3.99.3	RHA1_ro01504	1254	acyl-CoA dehydrogenase
480761519	R. jostii RHA1	760	1.3.99.3	RHA1_ro10357	1239	acyl-CoA dehydrogenase
480761519	R. jostii RHA1	761	1.3.99.3	RHA1_ro01932	1149	probable acyl-CoA dehydrogenase
480761519	R. jostii RHA1	762	1.3.99.3	RHA1_ro04596	1281	acyl-CoA dehydrogenase
480761519	R. jostii RHA1	763	1.3.99.3	RHA1_ro10307	1227	acyl-CoA dehydrogenase
480761519	R. jostii RHA1	764	1.3.99.3	RHA1_ro00759	1164	acyl-CoA dehydrogenase
480761519	R. jostii RHA1	765	1.3.99.3	RHA1_ro01875	1146	acyl-CoA dehydrogenase
480761519	R. jostii RHA1	766	1.3.99.3	RHA1_ro03059	1179	probable acyl-CoA dehydrogenase
480761519	R. jostii RHA1	767	1.3.99.3	RHA1_ro02754	1146	probable long-chain-acyl-CoA dehydrogenase
480761519	R. jostii RHA1	768	1.3.99.3	RHA1_ro01500	1191	probable acyl-CoA dehydrogenase
480761519	R. jostii RHA1	769	1.3.99.3	RHA1_ro04752	1206	possible acyl-CoA dehydrogenase
480761519	R. jostii RHA1	770	1.3.99.3	RHA1_ro09030	1161	probable acyl-CoA dehydrogenase
480761519	R. jostii RHA1	771	1.3.99.3	RHA1_ro04692	1122	acyl-CoA dehydrogenase
480761519	R. jostii RHA1	772	1.3.99.3	RHA1_ro04754	1227	acyl-CoA dehydrogenase
480761519	R. jostii RHA1	773	1.3.99.3	RHA1_ro04485	1152	probable acyl-CoA dehydrogenase
480761519	R. jostii RHA1	774	1.3.99.3	RHA1_ro02696	1254	acyl-CoA dehydrogenase
480761519	R. jostii RHA1	775	1.3.99.3	RHA1_ro05825	1167	acyl-CoA dehydrogenase
480761519	R. jostii RHA1	776	1.3.99.3	RHA1_ro02341	1242	acyl-CoA dehydrogenase
480761519	R. jostii RHA1	777	1.3.99.3	RHA1_ro03965	1230	acyl-CoA dehydrogenase
480761519	R. jostii RHA1	778	1.3.99.3	RHA1_ro02715	1146	long-chain-acyl-CoA dehydrogenase
480761519	R. jostii RHA1	779	1.3.99.3	RHA1_ro03244	1188	probable acyl-CoA dehydrogenase
480761519	R. jostii RHA1	780	1.3.99.3	RHA1_ro04593	1161	acyl-CoA dehydrogenase
480761519	R. jostii RHA1	781	1.3.99.3	RHA1_ro01929	1191	probable acyl-CoA dehydrogenase
480761519	R. jostii RHA1	782	1.3.99.3	RHA1_ro02214	1098	probable acyl-CoA dehydrogenase
480761519	R. jostii RHA1	783	1.3.99.3	RHA1_ro08138	1146	long-chain-acyl-CoA dehydrogenase
480761519	R. jostii RHA1	784	1.3.99.3	RHA1_ro07119	1170	acyl-CoA dehydrogenase
480761519	R. jostii RHA1	785	1.3.99.3	RHA1_ro07066	1239	probable acyl-CoA dehydrogenase
480765840	M. smegmatis MC2 155	786	1.3.99.3	MSMEG_6038	1191	pigment production hydroxylase
480765840	M. smegmatis MC2 155	787	1.3.99.3	MSMEG_2650	1215	acyl-CoA dehydrogenase
480765840	M. smegmatis MC2 155	788	1.3.99.3	MSMEG_4097	1230	acyl-CoA dehydrogenase domain protein
480765840	M. smegmatis MC2 155	789	1.3.99.3	MSMEG_0198	1134	"acyl-CoA dehydrogenase, C- domain protein"
480765840	M. smegmatis MC2 155	790	1.3.99.3	MSMEG_5001	1221	pesticide degrading monooxygenase
480765840	M. smegmatis MC2 155	791	1.3.99.3	MSMEG_3259	1221	acyl-CoA dehydrogenase
480765840	M. smegmatis MC2 155	792	1.3.99.3	MSMEG_4094	1212	acyl-CoA dehydrogenase
480765840	M. smegmatis MC2 155	793	1.3.99.3	MSMEG_4592	1245	acyl-CoA dehydrogenase family protein
480765840	M. smegmatis MC2 155	794	1.3.99.3	MSMEG_2892	1182	pigment production hydroxylase
480765840	M. smegmatis MC2 155	795	1.3.99.3	MSMEG_4084	1158	putative acyl-CoA dehydrogenase
480765840	M. smegmatis MC2 155	796	1.3.99.3	MSMEG_3668	1275	acyl-CoA dehydrogenase
480765840	M. smegmatis MC2 155	797	1.3.99.3	MSMEG_4391	1218	acyl-CoA dehydrogenase-family protein
480765840	M. smegmatis MC2 155	798	1.3.99.3	MSMEG_2077	1182	"acyl-CoA dehydrogenase, C- domain protein"
480765840	M. smegmatis MC2 155	799	1.3.99.3	MSMEG_4547	1236	acyl-CoA dehydrogenase family protein
480761519	M. smegmatis MC2 155	800	1.3.99.3	MSMEG_0102	1236	putative acyl-CoA dehydrogenase
480761519	M. smegmatis MC2 155	801	1.3.99.3	MSMEG_3982	1134	acyl-CoA dehydrogenase
480761519	M. smegmatis MC2 155	802	1.3.99.3	MSMEG_0338	1137	acyl-CoA dehydrogenase fadE12
480761519	M. smegmatis MC2 155	803	1.3.99.3	MSMEG_5491	1149	putative acyl-CoA dehydrogenase
480761519	M. smegmatis MC2 155	804	1.3.99.3	MSMEG_4118	1224	acyl-CoA dehydrogenase
480761519	M. smegmatis MC2 155	805	1.3.99.3	MSMEG_4832	1149	acyl-CoA dehydrogenase
480761519	M. smegmatis MC2 155	806	1.3.99.3	MSMEG_2466	1200	glutaryl-CoA dehydrogenase
480761519	M. smegmatis MC2 155	807	1.3.99.3	MSMEG_2878	1002	putative acyl-CoA dehydrogenase
480761519	M. smegmatis MC2 155	808	1.3.99.3	MSMEG_1991	1155	isovaleryl-CoA dehydrogenase
480761519	M. smegmatis MC2 155	809	1.3.99.3	MSMEG_2080	1221	putative acyl-CoA dehydrogenase
480761519	M. smegmatis MC2 155	810	1.3.99.3	MSMEG_6584	1191	acyl-CoA dehydrogenase
480761519	M. smegmatis MC2 155	811	1.3.99.3	MSMEG_0406	1836	acyl-coA-dehydrogenase
480761519	M. smegmatis MC2 155	812	1.3.99.3	MSMEG_4474	1923	acyl-CoA oxidase
480954408	M. smegmatis MC2 155	813	1.3.99.3	MSMEG_4102	1110	hypothetical protein
480766901	M. smegmatis MC2 155	814	1.3.99.3	MSMEG_1387	1656	putative acyl-CoA dehydrogenase
480766810	M. smegmatis MC2 155	815	1.3.99.3	MSMEG_6562	2259	putative acyl-CoA dehydrogenase
480766810	M. smegmatis MC2 155	816	1.3.99.3	MSMEG_6041	2145	putative acyl-CoA dehydrogenase
480766810	M. smegmatis MC2 155	817	1.3.99.3	MSMEG_0603	2205	putative acyl-CoA dehydrogenase
480761519	M. smegmatis MC2 155	818	1.3.99.3	MSMEG_2879	1152	acyl-CoA dehydrogenase
480761519	M. smegmatis MC2 155	819	1.3.99.3	MSMEG_6511	1158	acyl-CoA dehydrogenase domain protein
480761519	M. smegmatis MC2 155	820	1.3.99.3	MSMEG_6012	1179	putative acyl-CoA dehydrogenase
480761519	M. smegmatis MC2 155	821	1.3.99.3	MSMEG_2191	1233	acyl-CoA dehydrogenase family protein
480761519	M. smegmatis MC2 155	822	1.3.99.3	MSMEG_5906	1179	putative acyl-CoA dehydrogenase
480761519	M. smegmatis MC2 155	823	1.3.99.3	MSMEG_3392	1134	acyl-CoA dehydrogenase domain protein
480761519	M. smegmatis MC2 155	824	1.3.99.3	MSMEG_5619	1176	acyl-CoA dehydrogenase domain protein
480761519	M. smegmatis MC2 155	825	1.3.99.3	MSMEG_4844	1122	acyl-CoA dehydrogenase
480761519	M. smegmatis MC2 155	826	1.3.99.3	MSMEG_4826	1302	putative acyl-CoA dehydrogenase
480761519	M. smegmatis MC2 155	827	1.3.99.3	MSMEG_5494	1161	acyl-CoA dehydrogenase fadE12
480761519	M. smegmatis MC2 155	828	1.3.99.3	MSMEG_1904	1194	acyl-CoA dehydrogenase
480761519	M. smegmatis MC2 155	829	1.3.99.3	MSMEG_4836	1209	FadE12_1
480761519	M. smegmatis MC2 155	830	1.3.99.3	MSMEG_6014	1143	putative acyl-CoA dehydrogenase
480761519	M. smegmatis MC2 155	831	1.3.99.3	MSMEG_5993	1164	putative acyl-CoA dehydrogenase
480761519	M. smegmatis MC2 155	832	1.3.99.3	MSMEG_5907	1098	acyl-CoA dehydrogenase
480765840	R. opacus PD630	833	1.3.99.3	OPAG_03049	1176	3-HSA hydroxylase
480765840	R. opacus PD630	834	1.3.99.3	OPAG_01474	1239	acyl-CoA ligase
480765840	R. opacus PD630	835	1.3.99.3	OPAG_01077	1182	pigment production hydroxylase
480765840	R. opacus PD630	836	1.3.99.3	OPAG_01358	1164	aromatic ring hydroxylase
480765840	R. opacus PD630	837	1.3.99.3	OPAG_04472	1179	hydroxylase
480765840	R. opacus PD630	838	1.3.99.3	OPAG_06722	1167	predicted protein
480765840	R. opacus PD630	839	1.3.99.3	OPAG_00288	1155	acyl-CoA dehydrogenase
480765840	R. opacus PD630	840	1.3.99.3	OPAG_04486	1167	hydroxylase
480765840	R. opacus PD630	841	1.3.99.3	OPAG_04425	1209	acyl-CoA dehydrogenase
480765840	R. opacus PD630	842	1.3.99.3	OPAG_01007	1212	dibenzothiophene desulfurization enzyme
480765840	R. opacus PD630	843	1.3.99.3	OPAG_00204	1215	predicted protein
480765840	R. opacus PD630	844	1.3.99.3	OPAG_02478	1209	hydroxylase
480761519	R. opacus PD630	845	1.3.99.3	OPAG_05033	1170	predicted protein
480761519	R. opacus PD630	846	1.3.99.3	OPAG_02793	1140	"pimeloyl-CoA dehydrogenase, small subunit"
480761519	R. opacus PD630	847	1.3.99.3	OPAG_05315	1194	"pimeloyl-CoA dehydrogenase, large subunit"
480761519	R. opacus PD630	848	1.3.99.3	OPAG_04500	1167	"pimeloyl-CoA dehydrogenase, large subunit"
480761519	R. opacus PD630	849	1.3.99.3	OPAG_02787	1203	acyl-CoA dehydrogenase
480761519	R. opacus PD630	850	1.3.99.3	OPAG_02908	1152	cyclohexanecarboxyl-CoA dehydrogenase
480761519	R. opacus PD630	851	1.3.99.3	OPAG_02971	1161	"pimeloyl-CoA dehydrogenase, large subunit"
480761519	R. opacus PD630	852	1.3.99.3	OPAG_00033	1191	"pimeloyl-CoA dehydrogenase, large subunit"
480761519	R. opacus PD630	853	1.3.99.3	OPAG_06161	1158	cyclohexanecarboxyl-CoA dehydrogenase
480761519	R. opacus PD630	854	1.3.99.3	OPAG_00906	1242	acyl-CoA dehydrogenase
480761519	R. opacus PD630	855	1.3.99.3	OPAG_06663	1158	cyclohexanecarboxyl-CoA dehydrogenase
480954408	R. opacus PD630	856	1.3.99.3	OPAG_03278	1005	acyl-CoA dehydrogenase
480954072	R. opacus PD630	857	1.3.99.3	OPAG_03616	1731	acyl-CoA dehydrogenase
480766901	R. opacus PD630	858	1.3.99.3	OPAG_06219	1638	acyl-CoA dehydrogenase
480766901	R. opacus PD630	859	1.3.99.3	OPAG_01524	1716	acyl-CoA dehydrogenase
480766901	R. opacus PD630	860	1.3.99.3	OPAG_07341	1692	acyl-CoA dehydrogenase
480766810	R. opacus PD630	861	1.3.99.3	OPAG_04491	2223	acyl-CoA dehydrogenase
480766810	R. opacus PD630	862	1.3.99.3	OPAG_09132	2139	"acyl-CoA dehydrogenase, very long chain"
480766810	R. opacus PD630	863	1.3.99.3	OPAG_03099	2165	"pimeloyl-CoA dehydrogenase, large subunit"
480766810	R. opacus PD630	864	1.3.99.3	OPAG_02486	2214	acyl-CoA dehydrogenase
480766810	R. opacus PD630	865	1.3.99.3	OPAG_02077	2301	predicted protein
480761519	R. opacus PD630	866	1.3.99.3	OPAG_02968	1221	"pimeloyl-CoA dehydrogenase, large subunit"
480761519	R. opacus PD630	867	1.3.99.3	OPAG_00427	1146	cyclohexanecarboxyl-CoA dehydrogenase
480761519	R. opacus PD630	868	1.3.99.3	OPAG_04001	1170	cyclohexanecarboxyl-CoA dehydrogenase
480761519	R. opacus PD630	869	1.3.99.3	OPAG_00466	1176	"pimeloyl-CoA dehydrogenase, large subunit"
480761519	R. opacus PD630	870	1.3.99.3	OPAG_00984	1137	cyclohexanecarboxyl-CoA dehydrogenase
480761519	R. opacus PD630	871	1.3.99.3	OPAG_02336	1836	butyryl-CoA dehydrogenase
480761519	R. opacus PD630	872	1.3.99.3	OPAG_00484	1161	"pimeloyl-CoA dehydrogenase, small subunit"
480761519	R. opacus PD630	873	1.3.99.3	OPAG_06176	1137	"pimeloyl-CoA dehydrogenase, large subunit"
480761519	R. opacus PD630	874	1.3.99.3	OPAG_06148	1158	cyclohexanecarboxyl-CoA dehydrogenase
480761519	R. opacus PD630	875	1.3.99.3	OPAG_00487	1149	cyclohexanecarboxyl-CoA dehydrogenase
480761519	R. opacus PD630	876	1.3.99.3	OPAG_01300	1176	"pimeloyl-CoA dehydrogenase, large subunit"
480761519	R. opacus PD630	877	1.3.99.3	OPAG_00773	1098	acyl-CoA dehydrogenase
480761519	R. opacus PD630	878	1.3.99.3	OPAG_06630	1833	acyl-CoA dehydrogenase
480761519	R. opacus PD630	879	1.3.99.3	OPAG_06145	1035	acyl-CoA dehydrogenase
480761519	R. opacus PD630	880	1.3.99.3	OPAG_02848	1122	"pimeloyl-CoA dehydrogenase, small subunit"
480761519	R. opacus PD630	881	1.3.99.3	OPAG_05059	1191	cyclohexanecarboxyl-CoA dehydrogenase
480761519	R. opacus PD630	882	1.3.99.3	OPAG_02847	1182	"pimeloyl-CoA dehydrogenase, large subunit"
480761519	R. opacus PD630	883	1.3.99.3	OPAG_05195	1149	cyclohexanecarboxyl-CoA dehydrogenase
480761519	R. opacus PD630	884	1.3.99.3	OPAG_05298	1149	cyclohexanecarboxyl-CoA dehydrogenase
480761519	R. opacus PD630	885	1.3.99.3	OPAG_02789	1206	"pimeloyl-CoA dehydrogenase, large subunit"
480761519	R. opacus PD630	886	1.3.99.3	OPAG_02159	1146	cyclohexanecarboxyl-CoA dehydrogenase
480761519	R. opacus PD630	887	1.3.99.3	OPAG_08464	1247	acyl-CoA dehydrogenase
480761519	R. opacus PD630	888	1.3.99.3	OPAG_01296	1167	"pimeloyl-CoA dehydrogenase, large subunit"
480761519	R. opacus PD630	889	1.3.99.3	OPAG_00857	1158	cyclohexanecarboxyl-CoA dehydrogenase
480761519	R. opacus PD630	890	1.3.99.3	OPAG_01734	1185	cyclohexanecarboxyl-CoA dehydrogenase
480761519	R. opacus PD630	891	1.3.99.3	OPAG_06177	1146	cyclohexanecarboxyl-CoA dehydrogenase
480761519	R. opacus PD630	892	1.3.99.3	OPAG_00910	1146	cyclohexanecarboxyl-CoA dehydrogenase
480761519	R. opacus PD630	893	1.3.99.3	OPAG_07958	1185	"pimeloyl-CoA dehydrogenase, small subunit"
480761519	R. opacus PD630	894	1.3.99.3	OPAG_06158	1158	cyclohexanecarboxyl-CoA dehydrogenase
480761519	R. opacus PD630	895	1.3.99.3	OPAG_06662	1251	acyl-CoA dehydrogenase
480761519	R. opacus PD630	896	1.3.99.3	OPAG_01764	1167	"pimeloyl-CoA dehydrogenase, large subunit"
480761519	R. opacus PD630	897	1.3.99.3	OPAG_02025	1164	cyclohexanecarboxyl-CoA dehydrogenase
480761519	R. opacus PD630	898	1.3.99.3	OPAG_03401	1206	acyl-CoA dehydrogenase
480761519	R. opacus PD630	899	1.3.99.3	OPAG_06146	1149	"pimeloyl-CoA dehydrogenase, large subunit"
480761519	R. opacus PD630	900	1.3.99.3	OPAG_03097	1152	"pimeloyl-CoA dehydrogenase, large subunit"
480761519	R. opacus PD630	901	1.3.99.3	OPAG_07923	1146	cyclohexanecarboxyl-CoA dehydrogenase
480761519	R. opacus PD630	902	1.3.99.3	OPAG_06175	1020	predicted protein
480761519	R. opacus PD630	903	1.3.99.3	OPAG_06885	1161	"pimeloyl-CoA dehydrogenase, small subunit"
480765840	S. coelicolor A3(2)	904	1.3.99.3	SCBAC28G1.06	1146	putative hydrolase
480761519	S. coelicolor A3(2)	905	1.3.99.3	SCC105.05c	1158	acyl-CoA dehydrogenase
480761519	S. coelicolor A3(2)	906	1.3.99.3	SC5G9.21	1170	putative acyl-CoA dehydrogenase
480761519	S. coelicolor A3(2)	907	1.3.99.3	SCD10.14	1149	putative acyl CoA dehydrogenase
480761519	S. coelicolor A3(2)	908	1.3.99.3	SC6A5.36	1149	probable acyl-CoA dehydrogenase
480766901	S. coelicolor A3(2)	909	1.3.99.3	SCBAC1A6.30c	1674	putative acyl-CoA dehydrogenase
480766901	S. coelicolor A3(2)	910	1.3.99.3	2SCG38.05	1704	putative oxidoreductase
480761519	S. coelicolor A3(2)	911	1.3.99.3	SCI30A.11	1215	putative acyl-CoA dehydrogenase
480761519	S. coelicolor A3(2)	912	1.3.99.3	SCAC2.08	1827	putative acyl-CoA dehydrogenase
480761519	S. coelicolor A3(2)	913	1.3.99.3	SCG11A.29c	1182	putative acyl-CoA dehydrogenase
480765840	R. opacus B4	914	1.3.99.3	ROP_25640	1164	putative oxidoreductase
480765840	R. opacus B4	915	1.3.99.3	ROP_51300	1179	putative hydroxylase
480765840	R. opacus B4	916	1.3.99.3	ROP_33030	1215	putative oxidoreductase
480765840	R. opacus B4	917	1.3.99.3	ROP_44540	1176	putative hydroxylase
480765840	R. opacus B4	918	1.3.99.3	ROP_58740	1167	putative hydroxylase
480765840	R. opacus B4	919	1.3.99.3	ROP_58630	1179	putative oxidoreductase
480765840	R. opacus B4	920	1.3.99.3	ROP_58190	1206	putative acyl-CoA dehydrogenase
480765840	R. opacus B4	921	1.3.99.3	ROP_53450	1206	putative oxidoreductase
480765840	R. opacus B4	922	1.3.99.3	ROP_13690	1197	putative oxidoreductase
480765840	R. opacus B4	923	1.3.99.3	ROP_21500	1212	putative oxidoreductase
480765840	R. opacus B4	924	1.3.99.3	ROP_21490	1224	putative FMNH2-dependent monooxygenase
480765840	R. opacus B4	925	1.3.99.3	ROP_21480	1266	putative oxidoreductase
480765840	R. opacus B4	926	1.3.99.3	ROP_46250	1164	putative pigment production hydroxylase
480765840	R. opacus B4	927	1.3.99.3	ROP_22160	1182	putative hydroxylase
480761519	R. opacus B4	928	1.3.99.3	ROP_16120	1161	acyl-CoA dehydrogenase
480761519	R. opacus B4	929	1.3.99.3	ROP_47920	1182	putative acyl-CoA dehydrogenase
480761519	R. opacus B4	930	1.3.99.3	ROP_25380	1170	acyl-CoA dehydrogenase
480761519	R. opacus B4	931	1.3.99.3	ROP_15530	1146	acyl-CoA dehydrogenase
480761519	R. opacus B4	932	1.3.99.3	ROP_71640	1173	putative acyl-CoA dehydrogenase
480761519	R. opacus B4	933	1.3.99.3	ROP_44130	1152	putative acyl-CoA dehydrogenase
480761519	R. opacus B4	934	1.3.99.3	ROP_45770	1176	putative acyl-CoA dehydrogenase
480954408	R. opacus B4	935	1.3.99.3	ROP_63360	1005	hypothetical protein
480954072	R. opacus B4	936	1.3.99.3	ROP_66650	1731	putative acyl-CoA dehydrogenase
480766901	R. opacus B4	937	1.3.99.3	ROP_26640	1707	putative acyl-CoA dehydrogenase
480766901	R. opacus B4	938	1.3.99.3	ROP_41660	1686	putative acyl-CoA dehydrogenase
480766901	R. opacus B4	939	1.3.99.3	ROP_52530	1836	putative acyl-CoA dehydrogenase
480766901	R. opacus B4	940	1.3.99.3	ROP_32600	1692	putative acyl-CoA dehydrogenase
480766810	R. opacus B4	941	1.3.99.3	ROP_71060	2154	putative acyl-CoA dehydrogenase
480766810	R. opacus B4	942	1.3.99.3	ROP_26150	2310	putative acyl-CoA dehydrogenase
480766810	R. opacus B4	943	1.3.99.3	ROP_44110	2166	putative acyl-CoA dehydrogenase
480766810	R. opacus B4	944	1.3.99.3	ROP_58780	2202	putative acyl-CoA dehydrogenase
480766810	R. opacus B4	945	1.3.99.3	ROP_51220	2214	putative acyl-CoA dehydrogenase
480766810	R. opacus B4	946	1.3.99.3	ROP_71530	2133	putative acyl-CoA dehydrogenase
480761519	R. opacus B4	947	1.3.99.3	ROP_46560	1224	putative acyl-CoA dehydrogenase
480761519	R. opacus B4	948	1.3.99.3	ROP_20090	1158	acyl-CoA dehydrogenase
480761519	R. opacus B4	949	1.3.99.3	ROP_25370	1146	acyl-CoA dehydrogenase
480761519	R. opacus B4	950	1.3.99.3	ROP_19280	1098	putative acyl-CoA dehydrogenase
480761519	R. opacus B4	951	1.3.99.3	ROP_12070	1206	putative acyl-CoA dehydrogenase
480761519	R. opacus B4	952	1.3.99.3	ROP_20610	1146	acyl-CoA dehydrogenase
480761519	R. opacus B4	953	1.3.99.3	ROP_47330	1152	acyl-CoA dehydrogenase
480761519	R. opacus B4	954	1.3.99.3	ROP_48460	1203	putative acyl-CoA dehydrogenase
480761519	R. opacus B4	955	1.3.99.3	ROP_21270	1188	acyl-CoA dehydrogenase
480761519	R. opacus B4	956	1.3.99.3	ROP_47910	1122	putative acyl-CoA dehydrogenase
480761519	R. opacus B4	957	1.3.99.3	ROP_24820	1278	putative acyl-CoA dehydrogenase
480761519	R. opacus B4	958	1.3.99.3	ROP_71350	1278	putative acyl-CoA dehydrogenase
480761519	R. opacus B4	959	1.3.99.3	ROP_58870	1167	putative acyl-CoA dehydrogenase
480761519	R. opacus B4	960	1.3.99.3	ROP_38350	1230	putative acyl-CoA dehydrogenase
480761519	R. opacus B4	961	1.3.99.3	ROP_16150	1149	acyl-CoA dehydrogenase
480761519	R. opacus B4	962	1.3.99.3	ROP_28210	1164	acyl-CoA dehydrogenase
480761519	R. opacus B4	963	1.3.99.3	ROP_12100	1251	putative acyl-CoA dehydrogenase
480761519	R. opacus B4	964	1.3.99.3	ROP_64540	1206	acyl-CoA dehydrogenase
480761519	R. opacus B4	965	1.3.99.3	ROP_48440	1206	putative acyl-CoA dehydrogenase
480761519	R. opacus B4	966	1.3.99.3	ROP_15910	1176	putative acyl-CoA dehydrogenase
480761519	R. opacus B4	967	1.3.99.3	ROP_48400	1092	putative acyl-CoA dehydrogenase
480761519	R. opacus B4	968	1.3.99.3	ROP_23650	1155	acyl-CoA dehydrogenase
480761519	R. opacus B4	969	1.3.99.3	ROP_45410	1221	putative acyl-CoA dehydrogenase
480761519	R. opacus B4	970	1.3.99.3	ROP_71810	1176	putative acyl-CoA dehydrogenase
480761519	R. opacus B4	971	1.3.99.3	ROP_24640	1158	putative acyl-CoA dehydrogenase
480761519	R. opacus B4	972	1.3.99.3	ROP_26210	1146	acyl-CoA dehydrogenase
480761519	R. opacus B4	973	1.3.99.3	ROP_46630	1197	acyl-CoA dehydrogenase
480761519	R. opacus B4	974	1.3.99.3	ROP_45810	1167	acyl-CoA dehydrogenase
480761519	R. opacus B4	975	1.3.99.3	ROP_57790	1161	acyl-CoA dehydrogenase
480761519	R. opacus B4	976	1.3.99.3	ROP_45380	1161	putative acyl-CoA dehydrogenase
480765840	M. vanbaalenii PYR-1	977	1.3.99.3	Mvan_3194	1155	"Acyl-CoA dehydrogenase, type 2, C-terminal domain"
480765840	M. vanbaalenii PYR-1	978	1.3.99.3	Mvan_3173	1248	"Acyl-CoA dehydrogenase, type 2, C-terminal domain"
480765840	M. vanbaalenii PYR-1	979	1.3.99.3	Mvan_1900	1167	"Acyl-CoA dehydrogenase, type 2, C-terminal domain"
480765840	M. vanbaalenii PYR-1	980	1.3.99.3	Mvan_5308	1185	"Acyl-CoA dehydrogenase, type 2, C-terminal domain"
480765840	M. vanbaalenii PYR-1	981	1.3.99.3	Mvan_2892	1182	"Acyl-CoA dehydrogenase, type 2, C-terminal domain"
480761519	M. vanbaalenii PYR-1	982	1.3.99.3	Mvan_0238	1836	acyl-CoA dehydrogenase domain protein
480761519	M. vanbaalenii PYR-1	983	1.3.99.3	Mvan_5285	1155	acyl-CoA dehydrogenase domain protein
480761519	M. vanbaalenii PYR-1	984	1.3.99.3	Mvan_4205	1149	acyl-CoA dehydrogenase domain protein
480761519	M. vanbaalenii PYR-1	985	1.3.99.3	Mvan_4313	1194	acyl-CoA dehydrogenase domain protein
480761519	M. vanbaalenii PYR-1	986	1.3.99.3	Mvan_5206	1182	acyl-CoA dehydrogenase domain protein
480761519	M. vanbaalenii PYR-1	987	1.3.99.3	Mvan_4847	1161	acyl-CoA dehydrogenase domain protein
480761519	M. vanbaalenii PYR-1	988	1.3.99.3	Mvan_3918	993	acyl-CoA dehydrogenase domain protein
480761519	M. vanbaalenii PYR-1	989	1.3.99.3	Mvan_3917	1146	acyl-CoA dehydrogenase domain protein
480761519	M. vanbaalenii PYR-1	990	1.3.99.3	Mvan_1965	1233	acyl-CoA dehydrogenase domain protein
480761519	M. vanbaalenii PYR-1	991	1.3.99.3	Mvan_4956	1215	acyl-CoA dehydrogenase domain protein
480761519	M. vanbaalenii PYR-1	992	1.3.99.3	Mvan_4200	1299	acyl-CoA dehydrogenase domain protein
480954072	M. vanbaalenii PYR-1	993	1.3.99.3	Mvan_0281	1773	acyl-CoA dehydrogenase domain protein
480766901	M. vanbaalenii PYR-1	994	1.3.99.3	Mvan_1269	1656	acyl-CoA dehydrogenase domain protein
480766810	M. vanbaalenii PYR-1	995	1.3.99.3	Mvan_0226	2202	acyl-CoA dehydrogenase domain protein
480766810	M. vanbaalenii PYR-1	996	1.3.99.3	Mvan_5311	2151	acyl-CoA dehydrogenase domain protein
480766810	M. vanbaalenii PYR-1	997	1.3.99.3	Mvan_0403	2214	acyl-CoA dehydrogenase domain protein
480766810	M. vanbaalenii PYR-1	998	1.3.99.3	Mvan_4270	2223	acyl-CoA dehydrogenase domain protein
480761519	M. vanbaalenii PYR-1	999	1.3.99.3	Mvan_4217	1131	acyl-CoA dehydrogenase domain protein
480761519	M. vanbaalenii PYR-1	1000	1.3.99.3	Mvan_1906	1227	acyl-CoA dehydrogenase domain protein
480761519	M. vanbaalenii PYR-1	1001	1.3.99.3	Mvan_2876	1152	acyl-CoA dehydrogenase domain protein
480761519	M. vanbaalenii PYR-1	1002	1.3.99.3	Mvan_4850	1158	acyl-CoA dehydrogenase domain protein
480761519	M. vanbaalenii PYR-1	1003	1.3.99.3	Mvan_4210	1200	acyl-CoA dehydrogenase domain protein
480761519	M. vanbaalenii PYR-1	1004	1.3.99.3	Mvan_2875	1047	acyl-CoA dehydrogenase domain protein
480761519	M. vanbaalenii PYR-1	1005	1.3.99.3	Mvan_0265	1836	acyl-CoA dehydrogenase domain protein
480761519	M. vanbaalenii PYR-1	1006	1.3.99.3	Mvan_0906	1143	acyl-CoA dehydrogenase domain protein
480761519	M. vanbaalenii PYR-1	1007	1.3.99.3	Mvan_0394	1197	acyl-CoA dehydrogenase domain protein
480761519	M. vanbaalenii PYR-1	1008	1.3.99.3	Mvan_0341	1137	acyl-CoA dehydrogenase domain protein
480761519	M. vanbaalenii PYR-1	1009	1.3.99.3	Mvan_5207	1110	acyl-CoA dehydrogenase domain protein
480761519	M. vanbaalenii PYR-1	1010	1.3.99.3	Mvan_5256	1164	acyl-CoA dehydrogenase domain protein
480761519	M. vanbaalenii PYR-1	1011	1.3.99.3	Mvan_4006	1260	acyl-CoA dehydrogenase domain protein
480761519	M. vanbaalenii PYR-1	1012	1.3.99.3	Mvan_0116	1344	acyl-CoA dehydrogenase domain protein
480761519	M. vanbaalenii PYR-1	1013	1.3.99.3	Mvan_3808	2010	acyl-CoA dehydrogenase domain protein
480761519	M. vanbaalenii PYR-1	1014	1.3.99.3	Mvan_4379	1158	acyl-CoA dehydrogenase domain protein
480761519	M. vanbaalenii PYR-1	1015	1.3.99.3	Mvan_5287	1125	acyl-CoA dehydrogenase domain protein
480765840	R. eutropha H16	1016	1.3.99.3	H16_B0014	1200	"Acyl-CoA dehydrogenase, short-chain specific"
480765840	R. eutropha H16	1017	1.3.99.3	H16_A2808	1254	BEC protein-catalyzes hydroxylation of indole toindoxyl / Acyl-CoA dehydrogenase
480765840	R. eutropha H16	1018	1.3.99.3	H16_B1481	1218	Acyl-CoA dehydrogenase
480765840	R. eutropha H16	1019	1.3.99.3	H16_B0638	1194	"Acyl-CoA dehydrogenase, short-chain specific"
480765840	R. eutropha H16	1020	1.3.99.3	H16_B0938	1179	Acyl-CoA dehydrogenase
480765840	R. eutropha H16	1021	1.3.99.3	H16_B1864	1212	"putative acyl-CoA dehydrogenase, putativedesulfurization enzyme"
480761519	R. eutropha H16	1022	1.3.99.3	H16_A1068	1119	Acyl-CoA dehydrogenase
480761519	R. eutropha H16	1023	1.3.99.3	H16_B2555	1158	"Acyl-CoA dehydrogenase, short-chain specific"
480761519	R. eutropha H16	1024	1.3.99.3	H16_B0699	1137	"Acyl-CoA dehydrogenase, long-chain specific"
480766901	R. eutropha H16	1025	1.3.99.3	H16_A0234	1764	"Acyl-CoA dehydrogenase, short-chain specific (AidB protein)"
480766901	R. eutropha H16	1026	1.3.99.3	H16_B0087	1797	Acyl-CoA dehydrogenase
480766901	R. eutropha H16	1027	1.3.99.3	H16_A1530	1863	Acyl-CoA dehydrogenase
480761519	R. eutropha H16	1028	1.3.99.3	H16_B0660	1167	Acyl-CoA dehydrogenase
480761519	R. eutropha H16	1029	1.3.99.3	H16_B0380	1014	Acetyl-CoA acetyltransferase
480761519	R. eutropha H16	1030	1.3.99.3	H16_B1192	1134	Acyl-CoA dehydrogenase
480761519	R. eutropha H16	1031	1.3.99.3	H16_B0580	1158	Acyl-CoA dehydrogenase
480761519	R. eutropha H16	1032	1.3.99.3	H16_B0975	1140	Acyl-CoA dehydrogenase
480761519	R. eutropha H16	1033	1.3.99.3	H16_B0664	1164	Acyl-CoA dehydrogenase
480761519	R. eutropha H16	1034	1.3.99.3	H16_B0683	1170	Acyl-CoA dehydrogenase
480761519	R. eutropha H16	1035	1.3.99.3	H16_B0722	1185	Acyl-CoA dehydrogenase
480761519	R. eutropha H16	1036	1.3.99.3	H16_B0371	1170	pimeloyl-CoA dehydrogenase (large subunit)
480761519	R. eutropha H16	1037	1.3.99.3	H16_B1826	1194	Acyl-CoA dehydrogenase
480761519	R. eutropha H16	1038	1.3.99.3	H16_A1291	1140	isovaleryl-CoA dehydrogenase
480761519	R. eutropha H16	1039	1.3.99.3	H16_B2158	1140	Acyl-CoA dehydrogenase
480761519	R. eutropha H16	1040	1.3.99.3	H16_B0400	1164	medium-chain acyl-CoA dehydrogenase
480761519	R. eutropha H16	1041	1.3.99.3	H16_B2157	1158	Acyl-CoA dehydrogenase
480761519	R. eutropha H16	1042	1.3.99.3	H16_B0676	1194	Acyl-CoA dehydrogenase
480761519	R. eutropha H16	1043	1.3.99.3	H16_B0850	1104	"Acyl-CoA dehydrogenase, short-chain specific"
480761519	R. eutropha H16	1044	1.3.99.3	H16_B0395	1218	Acyl-CoA dehydrogenase
480761519	R. eutropha H16	1045	1.3.99.3	H16_B0360	1167	Acyl-CoA dehydrogenase
480761519	R. eutropha H16	1046	1.3.99.3	H16_B0356	1170	Acyl-CoA dehydrogenase
480761519	R. eutropha H16	1047	1.3.99.3	H16_A0172	1131	"Acyl-CoA dehydrogenase, short-chain specific"
480761519	R. eutropha H16	1048	1.3.99.3	H16_A1091	1263	FadE2-like Acyl-CoA dehydrogenase (ACAD)
480761519	R. eutropha H16	1049	1.3.99.3	H16_B0913	1167	Acyl-CoA dehydrogenase
480761519	R. eutropha H16	1050	1.3.99.3	H16_B0396	1134	Acyl-CoA dehydrogenase
480761519	R. eutropha H16	1051	1.3.99.3	H16_B1367	1167	Acyl-CoA dehydrogenase
480761519	R. eutropha H16	1052	1.3.99.3	H16_B0909	1185	Acyl-CoA dehydrogenase
480761519	R. eutropha H16	1053	1.3.99.3	H16_A2596	1167	Acyl-CoA dehydrogenase
480761519	R. eutropha H16	1054	1.3.99.3	H16_A2818	1194	glutaryl-CoA dehydrogenase
480761519	R. eutropha H16	1055	1.3.99.3	H16_B0704	1161	Acyl-CoA dehydrogenase
480761519	R. eutropha H16	1056	1.3.99.3	H16_A0460	1788	Acyl-CoA dehydrogenase
480761519	R. eutropha H16	1057	1.3.99.3	H16_A0843	1290	Acyl-CoA dehydrogenase
480761519	R. eutropha H16	1058	1.3.99.3	H16_B0384	1098	Acyl-CoA dehydrogenase
480761519	R. eutropha H16	1059	1.3.99.3	H16_B0703	999	Acyl-CoA dehydrogenase
480761519	R. eutropha H16	1060	1.3.99.3	H16_A0863	1176	Acyl-CoA dehydrogenase
480761519	R. eutropha H16	1061	1.3.99.3	H16_B0379	1164	Acyl-CoA dehydrogenase
480761519	R. eutropha H16	1062	1.3.99.3	H16_A0816	1785	Acyl-CoA dehydrogenase
480761519	R. eutropha H16	1063	1.3.99.3	H16_B0751	1236	Acyl-CoA dehydrogenase
480761519	R. eutropha H16	1064	1.3.99.3	H16_B1332	1566	Acyl-CoA dehydrogenase
480761519	R. eutropha H16	1065	1.3.99.3	H16_B0665	1203	Acyl-CoA dehydrogenase
480761519	R. eutropha H16	1066	1.3.99.3	H16_A2458	1170	putative acyl-CoA dehydrogenase
480761519	R. eutropha H16	1067	1.3.99.3	H16_B0383	1146	Acyl-CoA dehydrogenase
480761519	R. eutropha H16	1068	1.3.99.3	H16_A2149	1161	"Acyl-CoA dehydrogenase, long-chain specific"
480761519	R. eutropha H16	1069	1.3.99.3	H16_B0849	1224	Acyl-CoA dehydrogenase
480761519	R. eutropha H16	1070	1.3.99.3	H16_B0485	1203	"Acyl-CoA dehydrogenase, short-chain specific"
480761519	R. eutropha H16	1071	1.3.99.3	PHG222	1227	acyl-coa dehydrogenase
480761519	R. eutropha H16	1072	1.3.99.3	H16_A1067	1203	Acyl-CoA dehydrogenase
480761519	R. eutropha H16	1073	1.3.99.3	H16_B1371	1158	"Acyl-CoA dehydrogenase, short-chain specific"
480761519	R. eutropha H16	1074	1.3.99.3	H16_B0721	1140	Acyl-CoA dehydrogenase
480765840	N. farcinica IFM 10152	1075	1.3.99.3	nfa12000	1200	nfa12000 acyl-CoA dehydrogenase fadE14
480765840	N. farcinica IFM 10152	1076	1.3.99.3	nfa28430	1161	nfa28430 hypothetical protein
480765840	N. farcinica IFM 10152	1077	1.3.99.3	nfa22470	1179	nfa22470 hydroxylase
480765840	N. farcinica IFM 10152	1078	1.3.99.3	nfa4740	1164	nfa4740 hypothetical protein
480765840	N. farcinica IFM 10152	1079	1.3.99.3	nfa24970	1131	nfa24970 acyl-CoA dehydrogenase fadE25
480765840	N. farcinica IFM 10152	1080	1.3.99.3	nfa33590	1164	nfa33590 hypothetical protein
480765840	N. farcinica IFM 10152	1081	1.3.99.3	nfa33730	1185	nfa33730 hydroxylase
480761519	N. farcinica IFM 10152	1082	1.3.99.3	nfa4810	1143	nfa4810 acyl-CoA dehydrogenase fadE7
480761519	N. farcinica IFM 10152	1083	1.3.99.3	nfa22700	1227	nfa22700 acyl-CoA dehydrogenase fadE22
480761519	N. farcinica IFM 10152	1084	1.3.99.3	nfa4840	1191	nfa4840 acyl-CoA dehydrogenase fadE8
480761519	N. farcinica IFM 10152	1085	1.3.99.3	nfa53280	1161	nfa53280 acyl-CoA dehydrogenase fadE44
480761519	N. farcinica IFM 10152	1086	1.3.99.3	nfa24990	1293	nfa24990 acyl-CoA dehydrogenase fadE26
480761519	N. farcinica IFM 10152	1087	1.3.99.3	nfa13620	1170	nfa13620 acyl-CoA dehydrogenase fadE16
480761519	N. farcinica IFM 10152	1088	1.3.99.3	nfa34080	1224	nfa34080 acyl-CoA dehydrogenase fadE31
480761519	N. farcinica IFM 10152	1089	1.3.99.3	nfa54510	1827	nfa54510 acyl-CoA dehydrogenase fadE49
480954072	N. farcinica IFM 10152	1090	1.3.99.3	nfa40720	1752	nfa40720 acyl-CoA dehydrogenase
480954072	N. farcinica IFM 10152	1091	1.3.99.3	nfa25620	1713	nfa25620 acyl-CoA dehydrogenase
480766901	N. farcinica IFM 10152	1092	1.3.99.3	nfa50110	1623	nfa50110 acyl-CoA dehydrogenase fadE42
480766810	N. farcinica IFM 10152	1093	1.3.99.3	nfa34490	2205	nfa34490 acyl-CoA dehydrogenase fadE32
480766810	N. farcinica IFM 10152	1094	1.3.99.3	nfa4480	2142	nfa4480 acyl-CoA dehydrogenase fadE2
480761519	N. farcinica IFM 10152	1095	1.3.99.3	nfa33820	1071	nfa33820 acyl-CoA dehydrogenase fadE30
480761519	N. farcinica IFM 10152	1096	1.3.99.3	nfa54220	1230	nfa54220 acyl-CoA dehydrogenase fadE47
480761519	N. farcinica IFM 10152	1097	1.3.99.3	nfa4500	1170	nfa4500 acyl-CoA dehydrogenase fadE4
480761519	N. farcinica IFM 10152	1098	1.3.99.3	nfa25560	1146	nfa25560 acyl-CoA dehydrogenase fadE27
480761519	N. farcinica IFM 10152	1099	1.3.99.3	nfa10380	1140	nfa10380 acyl-CoA dehydrogenase fadE13
480761519	N. farcinica IFM 10152	1100	1.3.99.3	nfa35440	1230	nfa35440 acyl-CoA dehydrogenase fadE33
480761519	N. farcinica IFM 10152	1101	1.3.99.3	nfa12300	1164	nfa12300 acyl-CoA dehydrogenase fadE15
480761519	N. farcinica IFM 10152	1102	1.3.99.3	nfa5320	1194	nfa5320 acyl-CoA dehydrogenase fadE10
480761519	N. farcinica IFM 10152	1103	1.3.99.3	nfa46750	1173	nfa46750 acyl-CoA dehydrogenase fadE40
480761519	N. farcinica IFM 10152	1104	1.3.99.3	nfa24470	1791	nfa24470 acyl-CoA dehydrogenase fadE24	
480761519	N. farcinica IFM 10152	1105	1.3.99.3	nfa4420	1182	nfa4420 acyl-CoA dehydrogenase fadE1	
480761519	N. farcinica IFM 10152	1106	1.3.99.3	nfa22740	1131	nfa22740 acyl-CoA dehydrogenase fadE23	
480761519	N. farcinica IFM 10152	1107	1.3.99.3	nfa44930	1218	nfa44930 acyl-CoA dehydrogenase fadE38	
480761519	N. farcinica IFM 10152	1108	1.3.99.3	nfa33810	1152	nfa33810 acyl-CoA dehydrogenase fadE29	
480761519	N. farcinica IFM 10152	1109	1.3.99.3	nfa21770	1149	nfa21770 acyl-CoA dehydrogenase fadE19	
480761519	N. farcinica IFM 10152	1110	1.3.99.3	nfa53310	1155	nfa53310 acyl-CoA dehydrogenase fadE45	
480761519	N. farcinica IFM 10152	1111	1.3.99.3	nfa48280	1182	nfa48280 acyl-CoA dehydrogenase fadE41	
480761519	N. farcinica IFM 10152	1112	1.3.99.3	nfa22680	1203	nfa22680 acyl-CoA dehydrogenase fadE21	
480761522	C. glutamicum 13032	1113	4.2.1.17	NCgl0882	1020	enoyl-CoA hydratase	480761522
480761522	C. glutamicum 13032	1114	4.2.1.17	NCgl0446	960	naphthoate synthase	480761522
480761522	M. tuberculosis H37Rv	1115	4.2.1.17	Rv2486	771	enoyl-CoA hydratase echA14	480761522
480761522	M. tuberculosis H37Rv	1116	4.2.1.17	Rv1070c	774	enoyl-CoA hydratase echA8	480761522
480761522	M. tuberculosis H37Rv	1117	4.2.1.17	Rv1071c	1038	enoyl-CoA hydratase echA9	480761522
480761522	M. tuberculosis H37Rv	1118	4.2.1.17	Rv1142c	807	enoyl-CoA hydratase echA10	480761522
480761522	M. tuberculosis H37Rv	1119	4.2.1.17	Rv2831	750	enoyl-CoA hydratase echA16	480761522
480761522	M. tuberculosis H37Rv	1120	4.2.1.17	Rv0673	939	enoyl-CoA hydratase echA4	480761522
480761522	M. tuberculosis H37Rv	1121	4.2.1.17	Rv0971c	810	enoyl-CoA hydratase echA7	480761522
480761522	M. tuberculosis H37Rv	1122	4.2.1.17	Rv0456c	915	enoyl-CoA hydratase echA2	480761522
480761522	M. tuberculosis H37Rv	1123	4.2.1.17	Rv3373	642	enoyl-CoA hydratase echA18	480761522
480761522	M. tuberculosis H37Rv	1124	4.2.1.17	Rv0675	792	enoyl-CoA hydratase echA5	480761522
480761522	M. tuberculosis H37Rv	1125	4.2.1.17	Rv0632c	696	enoyl-CoA hydratase echA3	480761522
480761522	M. tuberculosis H37Rv	1126	4.2.1.17	Rv3550	744	enoyl-CoA hydratase echA20	480761522
480761522	M. tuberculosis H37Rv	1127	4.2.1.17	Rv1472	858	enoyl-CoA hydratase echA12	480761522
480761522	M. tuberculosis H37Rv	1128	4.2.1.17	Rv0905	732	enoyl-CoA hydratase echA6	480761522
480761522	M. tuberculosis H37Rv	1129	4.2.1.17	Rv3516	792	enoyl-CoA hydratase echA19	480761522
480761522	M. tuberculosis H37Rv	1130	4.2.1.17	Rv0222	789	enoyl-CoA hydratase echA1	480761522
480761522	M. tuberculosis H37Rv	1131	4.2.1.17	Rv1935c	957	enoyl-CoA hydratase echA13	480761522
480761522	M. tuberculosis H37Rv	1132	4.2.1.17	Rv2679	831	enoyl-CoA hydratase echA15	480761522
480761522	M. tuberculosis H37Rv	1133	4.2.1.17	Rv3774	825	enoyl-CoA hydratase echA21	480761522
480761522	M. tuberculosis H37Rv	1134	4.2.1.17	Rv3039c	765	enoyl-CoA hydratase echA17	480761522
480761522	M. tuberculosis H37Rv	1135	4.2.1.17	Rv1141c	807	enoyl-CoA hydratase echA11	480761522
480761522	M. tuberculosis H37Rv	1136	4.2.1.17	Rv0548c	945	naphthoate synthase menB	480761522
480761522	M. smegmatis MC2 155	1137	4.2.1.17	MSMEG_2229	822	enoyl-CoA hydratase	480761522
480761522	M. smegmatis MC2 155	1138	4.2.1.17	MSMEG_3362	792	enoyl-CoA hydratase	480761522
480761522	M. smegmatis MC2 155	1139	4.2.1.17	MSMEG_5915	801	enoyl-CoA hydratase	480761522
480761522	M. smegmatis MC2 155	1140	4.2.1.17	MSMEG_5276	1047	enoyl-CoA hydratase	480761522
480761522	M. smegmatis MC2 155	1141	4.2.1.17	MSMEG_6353	816	"delta3,5-delta2,4-dienoyl-CoA isomerase"	480761522
480761522	M. smegmatis MC2 155	1142	4.2.1.17	MSMEG_6795	843	enoyl-CoA hydratase/isomerase family protein	480761522
480761522	M. smegmatis MC2 155	1143	4.2.1.17	MSMEG_1155	807	carnitinyl-CoA dehydratase	480761522
480761522	M. smegmatis MC2 155	1144	4.2.1.17	MSMEG_0335	759	enoyl-CoA hydratase/isomerase	480761522
480761522	M. smegmatis MC2 155	1145	4.2.1.17	MSMEG_4846	783	probable enoyl-CoA hydratase	480761522
480761522	M. smegmatis MC2 155	1146	4.2.1.17	MSMEG_1594	798	enoyl-CoA hydratase	480761522
480761522	M. smegmatis MC2 155	1147	4.2.1.17	MSMEG_1075	930	naphthoate synthase	480761522
480761522	M. smegmatis MC2 155	1148	4.2.1.17	MSMEG_6774	783	enoyl-CoA hydratase	480761522
480761522	M. smegmatis MC2 155	1149	4.2.1.17	MSMEG_0340	753	enoyl-CoA hydratase/isomerase family protein	480761522
480761522	M. smegmatis MC2 155	1150	4.2.1.17	MSMEG_4852	957	"enoyl-CoA hydratase, putative"	480761522
480761522	M. smegmatis MC2 155	1151	4.2.1.17	MSMEG_4709	750	enoyl-CoA hydratase	480761522
480761522	M. smegmatis MC2 155	1152	4.2.1.17	MSMEG_1048	708	probable enoyl-CoA hydratase	480761522
480761522	M. smegmatis MC2 155	1153	4.2.1.17	MSMEG_6001	756	enoyl-CoA hydratase	480761522
480761522	M. smegmatis MC2 155	1154	4.2.1.17	MSMEG_6558	657	putative enoyl-CoA hydratase	480761522
480761522	M. smegmatis MC2 155	1155	4.2.1.17	MSMEG_0259	906	enoyl-CoA hydratase/isomerase	480761522
480761522	M. smegmatis MC2 155	1156	4.2.1.17	MSMEG_2227	765	carnitinyl-CoA dehydratase	480761522
480761522	M. smegmatis MC2 155	1157	4.2.1.17	MSMEG_5620	780	enoyl-CoA hydratase	480761522
480761522	M. smegmatis MC2 155	1158	4.2.1.17	MSMEG_4114	777	naphthoate synthase	480761522
480761522	M. smegmatis MC2 155	1159	4.2.1.17	MSMEG_2219	807	enoyl-CoA hydratase/isomerase family protein	480761522
480761522	M. smegmatis MC2 155	1160	4.2.1.17	MSMEG_2641	759	enoyl-CoA hydratase	480761522
480761522	M. smegmatis MC2 155	1161	4.2.1.17	MSMEG_4077	759	enoyl-CoA hydratase	480761522
480761522	M. smegmatis MC2 155	1162	4.2.1.17	MSMEG_5639	732	enoyl-CoA hydratase	480761522
480761522	M. smegmatis MC2 155	1163	4.2.1.17	MSMEG_2880	783	enoyl-CoA hydratase	480761522
480761522	M. smegmatis MC2 155	1164	4.2.1.17	MSMEG_4119	789	3-hydroxybutyryl-CoA dehydratase	480761522
480761522	M. smegmatis MC2 155	1165	4.2.1.17	MSMEG_3139	822	enoyl-CoA hydratase/isomerase	480761522
480761522	M. smegmatis MC2 155	1166	4.2.1.17	MSMEG_3567	768	enoyl-CoA hydratase	480761522
480761522	M. smegmatis MC2 155	1167	4.2.1.17	MSMEG_2328	708	probable enoyl-CoA hydratase	480761522
480761522	M. smegmatis MC2 155	1168	4.2.1.17	MSMEG_4873	759	enoyl-CoA hydratase/isomerase	480761522
480761522	M. smegmatis MC2 155	1169	4.2.1.17	MSMEG_1739	789	enoyl-CoA hydratase/isomerase family protein	480761522
480761522	M. smegmatis MC2 155	1170	4.2.1.17	MSMEG_6777	780	probable enoyl-CoA hydratase	480761522
480761522	M. smegmatis MC2 155	1171	4.2.1.17	MSMEG_5185	828	enoyl-CoA hydratase PaaB	480761522
480761522	M. smegmatis MC2 155	1172	4.2.1.17	MSMEG_4164	717	3-hydroxybutyryl-CoA dehydratase	480761522
480761522	M. smegmatis MC2 155	1173	4.2.1.17	MSMEG_4020	792	enoyl-CoA hydratase/isomerase family protein	480761522
480761522	M. smegmatis MC2 155	1174	4.2.1.17	MSMEG_2220	822	enoyl-CoA hydratase/isomerase	480761522
480761522	M. smegmatis MC2 155	1175	4.2.1.17	MSMEG_1388	939	enoyl-CoA hydratase	480761522
480761522	M. smegmatis MC2 155	1176	4.2.1.17	MSMEG_2223	870	enoyl-CoA hydratase/isomerase family protein	480761522
480761522	M. smegmatis MC2 155	1177	4.2.1.17	MSMEG_2218	783	enoyl-CoA hydratase/isomerase family protein	480761522
480761522	M. smegmatis MC2 155	1178	4.2.1.17	MSMEG_0490	783	enoyl-CoA hydratase	480761522
480761522	M. smegmatis MC2 155	1179	4.2.1.17	MSMEG_3390	774	enoyl-CoA hydratase	480761522
480761522	M. smegmatis MC2 155	1180	4.2.1.17	MSMEG_5886	948	enoyl-CoA hydratase	480761522
480761522	M. smegmatis MC2 155	1181	4.2.1.17	MSMEG_4775	729	enoyl-CoA hydratase/isomerase family protein	480761522
480761522	M. smegmatis MC2 155	1182	4.2.1.17	MSMEG_1390	765	enoyl-CoA hydratase	480761522
480761522	M. smegmatis MC2 155	1183	4.2.1.17	MSMEG_4299	786	enoyl-CoA hydratase/isomerase	480761522
480761522	M. smegmatis MC2 155	1184	4.2.1.17	MSMEG_5495	768	enoyl-CoA hydratase	480761522
480761522	M. smegmatis MC2 155	1185	4.2.1.17	MSMEG_1331	708	enoyl-CoA hydratase	480761522
480761522	M. smegmatis MC2 155	1186	4.2.1.17	MSMEG_5198	795	carnitinyl-CoA dehydratase	480761522
480761522	M. smegmatis MC2 155	1187	4.2.1.17	MSMEG_2948	816	6-oxocamphor hydrolase	480761522
480761522	M. smegmatis MC2 155	1188	4.2.1.17	MSMEG_5277	777	probable enoyl-CoA hydratase	480761522
480761522	M. smegmatis MC2 155	1189	4.2.1.17	MSMEG_2047	768	probable enoyl-CoA hydratase	480761522
480761522	M. vanbaalenii PYR-1	1190	4.2.1.17	Mvan_1871	777	Enoyl-CoA hydratase/isomerase	480761522
480761522	M. vanbaalenii PYR-1	1191	4.2.1.17	Mvan_1270	909	Enoyl-CoA hydratase/isomerase	480761522
480761522	M. vanbaalenii PYR-1	1192	4.2.1.17	Mvan_4207	813	Enoyl-CoA hydratase/isomerase	480761522
480761522	M. vanbaalenii PYR-1	1193	4.2.1.17	Mvan_3400	810	Enoyl-CoA hydratase/isomerase	480761522
480761522	M. vanbaalenii PYR-1	1194	4.2.1.17	Mvan_3046	759	Enoyl-CoA hydratase/isomerase	480761522
480761522	M. vanbaalenii PYR-1	1195	4.2.1.17	Mvan_1272	798	Enoyl-CoA hydratase/isomerase	480761522
480761522	M. vanbaalenii PYR-1	1196	4.2.1.17	Mvan_1984	813	Enoyl-CoA hydratase/isomerase	480761522
480761522	M. vanbaalenii PYR-1	1197	4.2.1.17	Mvan_4219	783	Enoyl-CoA hydratase/isomerase	480761522
480761522	M. vanbaalenii PYR-1	1198	4.2.1.17	Mvan_1625	780	Enoyl-CoA hydratase/isomerase	480761522
480761522	M. vanbaalenii PYR-1	1199	4.2.1.17	Mvan_4253	765	Enoyl-CoA hydratase/isomerase	480761522
480761522	M. vanbaalenii PYR-1	1200	4.2.1.17	Mvan_2877	822	Enoyl-CoA hydratase/isomerase	480761522
480761522	M. vanbaalenii PYR-1	1201	4.2.1.17	Mvan_2610	774	Enoyl-CoA hydratase/isomerase	480761522
480761522	M. vanbaalenii PYR-1	1202	4.2.1.17	Mvan_2320	813	Enoyl-CoA hydratase/isomerase	480761522
480761522	M. vanbaalenii PYR-1	1203	4.2.1.17	Mvan_3936	816	Enoyl-CoA hydratase/isomerase	480761522
480761522	M. vanbaalenii PYR-1	1204	4.2.1.17	Mvan_5266	756	Enoyl-CoA hydratase/isomerase	480761522
480761522	M. vanbaalenii PYR-1	1205	4.2.1.17	Mvan_4680	1044	Enoyl-CoA hydratase/isomerase	480761522
480761522	M. vanbaalenii PYR-1	1206	4.2.1.17	Mvan_4992	741	Enoyl-CoA hydratase/isomerase	480761522
480761522	M. vanbaalenii PYR-1	1207	4.2.1.17	Mvan_5613	825	Enoyl-CoA hydratase/isomerase	480761522
480761522	M. vanbaalenii PYR-1	1208	4.2.1.17	Mvan_0340	765	Enoyl-CoA hydratase/isomerase	480761522
480761522	M. vanbaalenii PYR-1	1209	4.2.1.17	Mvan_2741	831	Enoyl-CoA hydratase/isomerase	480761522
480761522	M. vanbaalenii PYR-1	1210	4.2.1.17	Mvan_4588	807	Enoyl-CoA hydratase/isomerase	480761522
480761522	M. vanbaalenii PYR-1	1211	4.2.1.17	Mvan_4851	822	Enoyl-CoA hydratase/isomerase	480761522
480761522	M. vanbaalenii PYR-1	1212	4.2.1.17	Mvan_4579	837	Enoyl-CoA hydratase/isomerase	480761522
480761522	M. vanbaalenii PYR-1	1213	4.2.1.17	Mvan_5216	801	Enoyl-CoA hydratase/isomerase	480761522
480761522	M. vanbaalenii PYR-1	1214	4.2.1.17	Mvan_1226	702	Enoyl-CoA hydratase/isomerase	480761522
480761522	M. vanbaalenii PYR-1	1215	4.2.1.17	Mvan_1990	762	Enoyl-CoA hydratase/isomerase	480761522
480761522	M. vanbaalenii PYR-1	1216	4.2.1.17	Mvan_2089	678	Enoyl-CoA hydratase/isomerase	480761522
480761522	M. vanbaalenii PYR-1	1217	4.2.1.17	Mvan_3603	795	Enoyl-CoA hydratase/isomerase	480761522
480761522	M. vanbaalenii PYR-1	1218	4.2.1.17	Mvan_5190	906	Enoyl-CoA hydratase/isomerase	480761522
480761522	M. vanbaalenii PYR-1	1219	4.2.1.17	Mvan_1983	780	Enoyl-CoA hydratase/isomerase	480761522
480761522	M. vanbaalenii PYR-1	1220	4.2.1.17	Mvan_3990	804	Enoyl-CoA hydratase/isomerase	480761522
480761522	M. vanbaalenii PYR-1	1221	4.2.1.17	Mvan_0780	903	Enoyl-CoA hydratase/isomerase	480761522
480761522	M. vanbaalenii PYR-1	1222	4.2.1.17	Mvan_4230	984	Enoyl-CoA hydratase/isomerase	480761522
480761522	M. vanbaalenii PYR-1	1223	4.2.1.17	Mvan_1993	885	Enoyl-CoA hydratase/isomerase	480761522
480761522	M. vanbaalenii PYR-1	1224	4.2.1.17	Mvan_1987	900	Enoyl-CoA hydratase/isomerase	480761522
480761522	M. vanbaalenii PYR-1	1225	4.2.1.17	Mvan_4005	909	Enoyl-CoA hydratase/isomerase	480761522
480761522	M. vanbaalenii PYR-1	1226	4.2.1.17	Mvan_0947	924	naphthoate synthase	480761522
480761522	M. vanbaalenii PYR-1	1227	4.2.1.17	Mvan_0344	759	Enoyl-CoA hydratase/isomerase	480761522
480761522	M. vanbaalenii PYR-1	1228	4.2.1.17	Mvan_4681	783	Enoyl-CoA hydratase/isomerase	480761522
480761522	M. vanbaalenii PYR-1	1229	4.2.1.17	Mvan_4136	768	Enoyl-CoA hydratase/isomerase	480761522
480761522	M. vanbaalenii PYR-1	1230	4.2.1.17	Mvan_0219	888	Enoyl-CoA hydratase/isomerase	480761522
480761522	M. vanbaalenii PYR-1	1231	4.2.1.17	Mvan_4083	753	Enoyl-CoA hydratase/isomerase	480761522
480761522	M. vanbaalenii PYR-1	1232	4.2.1.17	Mvan_1985	801	Enoyl-CoA hydratase/isomerase	480761522
480761522	M. sp JLS	1233	4.2.1.17	Mjls_5367	816	enoyl-CoA hydratase	480761522
480761522	M. sp JLS	1234	4.2.1.17	Mjls_5068	759	enoyl-CoA hydratase	480761522
480761522	M. sp JLS	1235	4.2.1.17	Mjls_4309	750	enoyl-CoA hydratase/isomerase	480761522
480761522	M. sp JLS	1236	4.2.1.17	Mjls_1533	774	enoyl-CoA hydratase	480761522
480761522	M. sp JLS	1237	4.2.1.17	Mjls_3804	768	enoyl-CoA hydratase	480761522
480761522	M. sp JLS	1238	4.2.1.17	Mjls_0297	786	enoyl-CoA hydratase	480761522
480761522	M. sp JLS	1239	4.2.1.17	Mjls_3545	822	enoyl-CoA hydratase/isomerase	480761522
480761522	M. sp JLS	1240	4.2.1.17	Mjls_4085	831	enoyl-CoA hydratase	480761522
480761522	M. sp JLS	1241	4.2.1.17	Mjls_1879	780	enoyl-CoA hydratase/isomerase	480761522
480761522	M. sp JLS	1242	4.2.1.17	Mjls_4074	783	enoyl-CoA hydratase/isomerase	480761522
480761522	M. sp JLS	1243	4.2.1.17	Mjls_4780	777	enoyl-CoA hydratase/isomerase	480761522
480761522	M. sp JLS	1244	4.2.1.17	Mjls_1746	813	enoyl-CoA hydratase/isomerase	480761522
480761522	M. sp JLS	1245	4.2.1.17	Mjls_4150	810	enoyl-CoA hydratase/isomerase	480761522
480761522	M. sp JLS	1246	4.2.1.17	Mjls_2071	768	enoyl-CoA hydratase	480761522
480761522	M. sp JLS	1247	4.2.1.17	Mjls_4157	828	enoyl-CoA hydratase/isomerase	480761522
480761522	M. sp JLS	1248	4.2.1.17	Mjls_1752	744	enoyl-CoA hydratase	480761522
480761522	M. sp JLS	1249	4.2.1.17	Mjls_0167	876	enoyl-CoA hydratase/isomerase	480761522
480761522	M. sp JLS	1250	4.2.1.17	Mjls_4299	819	enoyl-CoA hydratase	480761522
480761522	M. sp JLS	1251	4.2.1.17	Mjls_1006	765	enoyl-CoA hydratase	480761522
480761522	M. sp JLS	1252	4.2.1.17	Mjls_1004	939	enoyl-CoA hydratase	480761522
480761522	M. sp JLS	1253	4.2.1.17	Mjls_4387	774	enoyl-CoA hydratase	480761522
480761522	M. sp JLS	1254	4.2.1.17	Mjls_3775	984	enoyl-CoA hydratase/isomerase	480761522
480761522	M. sp JLS	1255	4.2.1.17	Mjls_1747	819	enoyl-CoA hydratase	480761522
480761522	M. sp JLS	1256	4.2.1.17	Mjls_0606	903	enoyl-CoA hydratase	480761522
480761522	M. sp JLS	1257	4.2.1.17	Mjls_3671	771	short chain enoyl-CoA hydratase	480761522
480761522	M. sp JLS	1258	4.2.1.17	Mjls_3219	768	enoyl-CoA hydratase/isomerase	480761522
480761522	M. sp JLS	1259	4.2.1.17	Mjls_0729	912	naphthoate synthase	480761522
480761522	M. sp JLS	1260	4.2.1.17	Mjls_4044	804	enoyl-CoA hydratase	480761522
480761522	M. sp JLS	1261	4.2.1.17	Mjls_4093	801	short chain enoyl-CoA hydratase	480761522
480761522	M. sp JLS	1262	4.2.1.17	Mjls_1281	780	enoyl-CoA hydratase	480761522
480761522	M. sp JLS	1263	4.2.1.17	Mjls_1500	858	enoyl-CoA hydratase	480761522
480761522	M. sp JLS	1264	4.2.1.17	Mjls_4386	1038	enoyl-CoA hydratase	480761522
480761522	M. sp JLS	1265	4.2.1.17	Mjls_5010	810	enoyl-CoA hydratase	480761522
480761522	M. sp JLS	1266	4.2.1.17	Mjls_1745	783	enoyl-CoA hydratase/isomerase	480761522
480761522	M. sp JLS	1267	4.2.1.17	Mjls_1839	651	enoyl-CoA hydratase	480761522
480761522	M. sp JLS	1268	4.2.1.17	Mjls_2790	759	enoyl-CoA hydratase/isomerase	480761522
480761522	M. sp JLS	1269	4.2.1.17	Mjls_2482	834	enoyl-CoA hydratase	480761522
480761522	M. sp JLS	1270	4.2.1.17	Mjls_3628	753	enoyl-CoA hydratase	480761522
480761522	M. sp JLS	1271	4.2.1.17	Mjls_3765	783	enoyl-CoA hydratase	480761522
480761522	M. sp JLS	1272	4.2.1.17	Mjls_0918	699	enoyl-CoA hydratase	480761522
480761522	M. sp JLS	1273	4.2.1.17	Mjls_3344	780	enoyl-CoA hydratase	480761522
480761522	M. sp JLS	1274	4.2.1.17	Mjls_2694	774	enoyl-CoA hydratase/isomerase	480761522
480761522	M. sp JLS	1275	4.2.1.17	Mjls_4812	735	enoyl-CoA hydratase	480761522
480761522	M. sp JLS	1276	4.2.1.17	Mjls_1749	933	enoyl-CoA hydratase/isomerase	480761522
480761522	M. sp JLS	1277	4.2.1.17	Mjls_0334	987	enoyl-CoA hydratase/isomerase	480761522
480761522	M. sp JLS	1278	4.2.1.17	Mjls_1754	831	enoyl-CoA hydratase	480761522
480761522	M. sp JLS	1279	4.2.1.17	Mjls_4089	756	enoyl-CoA hydratase	480761522
480761522	M. sp JLS	1280	4.2.1.17	Mjls_4689	768	enoyl-CoA hydratase	480761522
480761522	M. sp JLS	1281	4.2.1.17	Mjls_4990	897	enoyl-CoA hydratase	480761522
480761522	N. farcinica IFM 10152	1282	4.2.1.17	nfa11770	855	nfa11770 enoyl-CoA hydratase echA9	480761522
480761522	N. farcinica IFM 10152	1283	4.2.1.17	nfa42890	768	nfa42890 enoyl-CoA hydratase/isomerase family protein echA18	480761522
480761522	N. farcinica IFM 10152	1284	4.2.1.17	nfa4820	894	nfa4820 enoyl-CoA hydratase echA3	480761522
480761522	N. farcinica IFM 10152	1285	4.2.1.17	nfa10410	795	nfa10410 enoyl-CoA hydratase/isomerase family protein echA8	480761522
480761522	N. farcinica IFM 10152	1286	4.2.1.17	nfa30180	678	nfa30180 enoyl-CoA hydratase/isomerase family protein echA15	480761522
480761522	N. farcinica IFM 10152	1287	4.2.1.17	nfa46890	795	nfa46890 enoyl-CoA hydratase/isomerase family protein echA19	480761522
480761522	N. farcinica IFM 10152	1288	4.2.1.17	nfa10390	1071	nfa10390 enoyl-CoA hydratase	480761522
480761522	N. farcinica IFM 10152	1289	4.2.1.17	nfa7230	813	nfa7230 enoyl-CoA hydratase echA7	480761522
480761522	N. farcinica IFM 10152	1290	4.2.1.17	nfa29860	912	nfa29860 enoyl-CoA hydratase echA14	480761522
480761522	N. farcinica IFM 10152	1291	4.2.1.17	nfa53270	783	nfa53270 enoyl-CoA hydratase echA21	480761522
480761522	N. farcinica IFM 10152	1292	4.2.1.17	nfa32360	1062	nfa32360 enoyl-CoA hydratase echA16	480761522
480761522	N. farcinica IFM 10152	1293	4.2.1.17	nfa5280	783	nfa5280 enoyl-CoA hydratase echA5	480761522
480761522	N. farcinica IFM 10152	1294	4.2.1.17	nfa51380	894	nfa51380 naphthoate synthase menB	480761522
480761522	N. farcinica IFM 10152	1295	4.2.1.17	nfa41970	1266	nfa41970 enoyl-CoA hydratase/isomerase family protein	480761522
480761522	N. farcinica IFM 10152	1296	4.2.1.17	nfa6740	729	nfa6740 enoyl-CoA hydratase echA6	480761522
480761522	N. farcinica IFM 10152	1297	4.2.1.17	nfa9620	705	nfa9620 enoyl-CoA hydratase/isomerase family protein	480761522
480761522	N. farcinica IFM 10152	1298	4.2.1.17	nfa29430	654	nfa29430 enoyl-CoA hydratase/isomerase family protein	480761522
480761522	N. farcinica IFM 10152	1299	4.2.1.17	nfa50130	762	nfa50130 enoyl-CoA hydratase echA20	480761522
480761522	N. farcinica IFM 10152	1300	4.2.1.17	nfa3830	822	nfa3830 enoyl-CoA hydratase echA1	480761522
480761522	N. farcinica IFM 10152	1301	4.2.1.17	nfa4410	810	nfa4410 enoyl-CoA hydratase/isomerase family protein echA2	480761522
480761522	N. farcinica IFM 10152	1302	4.2.1.17	nfa29420	783	nfa29420 enoyl-CoA hydratase/isomerase family protein echA13	480761522
480761522	N. farcinica IFM 10152	1303	4.2.1.17	nfa5100	774	nfa5100 enoyl-CoA hydratase echA4	480761522
480761522	N. farcinica IFM 10152	1304	4.2.1.17	nfa21600	795	nfa21600 enoyl-CoA hydratase/isomerase family protein echA11	480761522
480761522	N. farcinica IFM 10152	1305	4.2.1.17	nfa54440	765	nfa54440 enoyl-CoA hydratase echA22	480761522
480761522	N. farcinica IFM 10152	1306	4.2.1.17	nfa22730	789	nfa22730 enoyl-CoA hydratase/isomerase family protein echA12	480761522
480761522	N. farcinica IFM 10152	1307	4.2.1.17	nfa33800	801	nfa33800 enoyl-CoA hydratase/isomerase family protein echA17	480761522
480761522	N. farcinica IFM 10152	1308	4.2.1.17	nfa21580	756	nfa21580 enoyl-CoA hydratase/isomerase family protein echA10	480761522
480761522	R. jostii RHA1	1309	4.2.1.17	RHA1_ro03611	729	possible enoyl-CoA hydratase	480761522
480761522	R. jostii RHA1	1310	4.2.1.17	RHA1_ro07067	765	possible enoyl-CoA hydratase	480761522
480761522	R. jostii RHA1	1311	4.2.1.17	RHA1_ro06513	789	possible enoyl-CoA hydratase	480761522
480761522	R. jostii RHA1	1312	4.2.1.17	RHA1_ro01540	1071	possible enoyl-CoA hydratase	480761522
480761522	R. jostii RHA1	1313	4.2.1.17	RHA1_ro02289	828	possible enoyl-CoA hydratase	480761522
480761522	R. jostii RHA1	1314	4.2.1.17	RHA1_ro02697	813	possible enoyl-CoA hydratase	480761522
480761522	R. jostii RHA1	1315	4.2.1.17	RHA1_ro05320	801	possible enoyl-CoA hydratase	480761522
480761522	R. jostii RHA1	1316	4.2.1.17	RHA1_ro05033	738	probable enoyl-CoA hydratase	480761522
480761522	R. jostii RHA1	1317	4.2.1.17	RHA1_ro02308	783	probable enoyl-CoA hydratase	480761522
480761522	R. jostii RHA1	1318	4.2.1.17	RHA1_ro10316	870	probable enoyl-CoA hydratase	480761522
480761522	R. jostii RHA1	1319	4.2.1.17	RHA1_ro08870	789	possible enoyl-CoA hydratase	480761522
480761522	R. jostii RHA1	1320	4.2.1.17	RHA1_ro06025	807	possible enoyl-CoA hydratase	480761522
480761522	R. jostii RHA1	1321	4.2.1.17	RHA1_ro04688	825	enoyl-CoA hydratase	480761522
480761522	R. jostii RHA1	1322	4.2.1.17	RHA1_ro00312	525	"possible enoyl-CoA hydratase, C-terminal"	480761522
480761522	R. jostii RHA1	1323	4.2.1.17	RHA1_ro02688	909	"possible enoyl-CoA hydratase, C-terminal"	480761522
480761522	R. jostii RHA1	1324	4.2.1.17	RHA1_ro10319	765	possible carnitinyl-CoA dehydratase	480761522
480761522	R. jostii RHA1	1325	4.2.1.17	RHA1_ro02707	882	probable enoyl-CoA hydratase	480761522
480761522	R. jostii RHA1	1326	4.2.1.17	RHA1_ro02862	729	enoyl-CoA hydratase	480761522
480761522	R. jostii RHA1	1327	4.2.1.17	RHA1_ro11181	786	naphthoate synthase	480761522
480761522	R. jostii RHA1	1328	4.2.1.17	RHA1_ro05402	777	possible enoyl-CoA hydratase	480761522
480761522	R. jostii RHA1	1329	4.2.1.17	RHA1_ro06695	909	probable enoyl-CoA hydratase	480761522
480761522	R. jostii RHA1	1330	4.2.1.17	RHA1_ro02860	792	enoyl-CoA hydratase	480761522
480761522	R. jostii RHA1	1331	4.2.1.17	RHA1_ro01928	801	probable enoyl-CoA hydratase	480761522
480761522	R. jostii RHA1	1332	4.2.1.17	RHA1_ro01538	777	probable enoyl-CoA hydratase	480761522
480761522	R. jostii RHA1	1333	4.2.1.17	RHA1_ro08049	630	enoyl-CoA hydratase	480761522
480761522	R. jostii RHA1	1334	4.2.1.17	RHA1_ro03950	801	possible enoyl-CoA hydratase	480761522
480761522	R. jostii RHA1	1335	4.2.1.17	RHA1_ro02286	762	possible enoyl-CoA hydratase	480761522
480761522	R. jostii RHA1	1336	4.2.1.17	RHA1_ro07072	1068	probable enoyl-CoA hydratase	480761522
480761522	R. jostii RHA1	1337	4.2.1.17	RHA1_ro00419	762	possible enoyl-CoA hydratase	480761522
480761522	R. jostii RHA1	1338	4.2.1.17	RHA1_ro10312	897	possible enoyl-CoA hydratase	480761522
480761522	R. jostii RHA1	1339	4.2.1.17	RHA1_ro00366	843	probable enoyl-CoA hydratase	480761522
480761522	R. jostii RHA1	1340	4.2.1.17	RHA1_ro11035	783	probable 3-hydroxybutyryl-CoA dehydratase	480761522
480761522	R. jostii RHA1	1341	4.2.1.17	RHA1_ro00401	816	possible enoyl-CoA hydratase	480761522
480761522	R. jostii RHA1	1342	4.2.1.17	RHA1_ro06118	792	possible enoyl-CoA hydratase	480761522
480761522	R. jostii RHA1	1343	4.2.1.17	RHA1_ro08144	885	possible enoyl-CoA hydratase	480761522
480761522	R. jostii RHA1	1344	4.2.1.17	RHA1_ro06453	780	enoyl-CoA hydratase	480761522
480761522	R. jostii RHA1	1345	4.2.1.17	RHA1_ro01505	813	probable enoyl-CoA hydratase	480761522
480761522	R. jostii RHA1	1346	4.2.1.17	RHA1_ro03957	858	probable enoyl-CoA hydratase	480761522
480761522	R. jostii RHA1	1347	4.2.1.17	RHA1_ro04652	777	probable enoyl-CoA hydratase	480761522
480761522	R. jostii RHA1	1348	4.2.1.17	RHA1_ro07071	777	probable enoyl-CoA hydratase	480761522
480761522	R. jostii RHA1	1349	4.2.1.17	RHA1_ro02003	894	probable naphthoate synthase	480761522
480761522	R. jostii RHA1	1350	4.2.1.17	RHA1_ro05401	864	enoyl-CoA hydratase	480761522
480761522	R. jostii RHA1	1351	4.2.1.17	RHA1_ro02669	753	possible enoyl-CoA hydratase	480761522
480761522	R. jostii RHA1	1352	4.2.1.17	RHA1_ro03070	801	probable enoyl-CoA hydratase	480761522
480761522	R. jostii RHA1	1353	4.2.1.17	RHA1_ro06681	801	probable enoyl-CoA hydratase	480761522
480761522	R. jostii RHA1	1354	4.2.1.17	RHA1_ro04249	1032	probable enoyl-CoA hydratase	480761522
480761522	R. jostii RHA1	1355	4.2.1.17	RHA1_ro03891	663	possible enoyl-CoA hydratase	480761522
480761522	R. jostii RHA1	1356	4.2.1.17	RHA1_ro03243	774	possible enoyl-CoA hydratase	480761522
480761522	R. jostii RHA1	1357	4.2.1.17	RHA1_ro04594	873	possible enoyl-CoA hydratase	480761522
480761522	R. jostii RHA1	1358	4.2.1.17	RHA1_ro04252	786	probable enoyl-CoA hydratase	480761522
480761522	R. jostii RHA1	1359	4.2.1.17	RHA1_ro04094	810	probable enoyl-CoA hydratase	480761522
480761522	R. jostii RHA1	1360	4.2.1.17	RHA1_ro08039	699	possible enoyl-CoA hydratase	480761522
480761522	R. jostii RHA1	1361	4.2.1.17	RHA1_ro03948	783	possible enoyl-CoA hydratase	480761522
480761522	R. jostii RHA1	1362	4.2.1.17	RHA1_ro02630	837	probable naphthoate synthase	480761522
480761522	R. jostii RHA1	1363	4.2.1.17	RHA1_ro10427	735	enoyl-CoA hydratase	480761522
480761522	R. jostii RHA1	1364	4.2.1.17	RHA1_ro04749	789	probable 3-hydroxybutyryl-CoA dehydratase	480761522
480761522	R. jostii RHA1	1365	4.2.1.17	RHA1_ro06258	699	possible enoyl-CoA hydratase	480761522
480761522	R. jostii RHA1	1366	4.2.1.17	RHA1_ro11182	831	enoyl-CoA hydratase	480761522
480761522	R. jostii RHA1	1367	4.2.1.17	RHA1_ro08944	810	probable enoyl-CoA hydratase	480761522
480761522	R. jostii RHA1	1368	4.2.1.17	RHA1_ro09031	870	possible enoyl-CoA hydratase	480761522
480761522	R. jostii RHA1	1369	4.2.1.17	RHA1_ro10119	645	probable enoyl-CoA hydratase	480761522
480761522	R. jostii RHA1	1370	4.2.1.17	RHA1_ro04398	831	probable enoyl-CoA hydratase	480761522
480761522	R. jostii RHA1	1371	4.2.1.17	RHA1_ro01936	801	probable enoyl-CoA hydratase	480761522
480761522	R. jostii RHA1	1372	4.2.1.17	RHA1_ro00085	711	enoyl-CoA hydratase	480761522
480761522	R. eutropha H16	1373	4.2.1.17	H16_B0756	876	enoyl-CoA hydratase	480761522
480761522	R. eutropha H16	1374	4.2.1.17	H16_A0100	783	enoyl-CoA hydratase/carnithine racemase	480761522
480761522	R. eutropha H16	1375	4.2.1.17	H16_A1699	816	enoyl-CoA hydratase/carnithine racemase	480761522
480761522	R. eutropha H16	1376	4.2.1.17	H16_A0464	777	enoyl-CoA hydratase	480761522
480761522	R. eutropha H16	1377	4.2.1.17	H16_A2459	852	enoyl-CoA hydratase	480761522
480761522	R. eutropha H16	1378	4.2.1.17	H16_A1719	792	enoyl-CoA hydratase/carnithine racemase	480761522
480761522	R. eutropha H16	1379	4.2.1.17	H16_B0657	888	enoyl-CoA hydratase	480761522
480761522	R. eutropha H16	1380	4.2.1.17	H16_A0142	834	enoyl-CoA hydratase	480761522
480761522	R. eutropha H16	1381	4.2.1.17	H16_A0810	810	enoyl-CoA hydratase	480761522
480761522	R. eutropha H16	1382	4.2.1.17	H16_B1188	1128	enoyl-CoA hydratase/isomerase	480761522
480761522	R. eutropha H16	1383	4.2.1.17	H16_B2156	780	enoyl-CoA hydratase/carnithine racemase	480761522
480761522	R. eutropha H16	1384	4.2.1.17	H16_A2979	783	enoyl-CoA hydratase/isomerase	480761522
480761522	R. eutropha H16	1385	4.2.1.17	H16_B1741	861	enoyl-CoA hydratase	480761522
480761522	R. eutropha H16	1386	4.2.1.17	H16_A1101	780	enoyl-CoA hydratase	480761522
480761522	R. eutropha H16	1387	4.2.1.17	H16_B1742	894	enoyl-CoA hydratase/isomerase	480761522
480761522	R. eutropha H16	1388	4.2.1.17	H16_B2534	777	enoyl-CoA hydratase	480761522
480761522	R. eutropha H16	1389	4.2.1.17	H16_B1695	783	naphthoate synthase	480761522
480761522	R. eutropha H16	1390	4.2.1.17	H16_A0873	780	enoyl-CoA hydratase/carnithine racemase	480761522
480761522	R. eutropha H16	1391	4.2.1.17	H16_B0419	804	enoyl-CoA hydratase	480761522
480761522	R. eutropha H16	1392	4.2.1.17	H16_A1885	798	enoyl-CoA hydratase	480761522
480761522	R. eutropha H16	1393	4.2.1.17	H16_A0179	789	enoyl-CoA hydratase	480761522
480761522	R. eutropha H16	1394	4.2.1.17	H16_B1905	804	enoyl-CoA hydratase/carnithine racemase	480761522
480761522	R. eutropha H16	1395	4.2.1.17	H16_B1773	777	enoyl-CoA hydratase/carnithine racemase	480761522
480761522	R. eutropha H16	1396	4.2.1.17	H16_A1889	765	enoyl-CoA hydratase	480761522
480761522	R. eutropha H16	1397	4.2.1.17	H16_B1738	795	enoyl-CoA hydratase/isomerase family protein	480761522
480761522	R. eutropha H16	1398	4.2.1.17	H16_B0389	786	enoyl-CoA hydratase	480761522
480761522	R. eutropha H16	1399	4.2.1.17	H16_A3201	816	enoyl-CoA hydratase	480761522
480761522	R. eutropha H16	1400	4.2.1.17	H16_A2291	1089	enoyl-CoA hydratase	480761522
480761522	R. eutropha H16	1401	4.2.1.17	H16_B0848	690	enoyl-CoA hydratase	480761522
480761522	R. eutropha H16	1402	4.2.1.17	H16_B1189	771	enoyl-CoA hydratase	480761522
480761522	R. eutropha H16	1403	4.2.1.17	H16_A0865	786	enoyl-CoA hydratase/carnithine racemase	480761522
480761522	R. eutropha H16	1404	4.2.1.17	H16_A3593	780	enoyl-CoA hydratase	480761522
480761522	R. eutropha H16	1405	4.2.1.17	H16_A3307	777	enoyl-CoA hydratase	480761522
480761522	R. eutropha H16	1406	4.2.1.17	H16_B0402	837	enoyl-CoA hydratase	480761522
480761522	R. eutropha H16	1407	4.2.1.17	H16_B1439	795	enoyl-CoA hydratase/carnithine racemase	480761522
480761522	R. eutropha H16	1408	4.2.1.17	H16_A3311	825	enoyl-CoA hydratase	480761522
480761522	R. eutropha H16	1409	4.2.1.17	H16_A1716	831	enoyl-CoA hydratase	480761522
480761522	R. eutropha H16	1410	4.2.1.17	H16_B0420	777	enoyl-CoA hydratase	480761522
480761522	R. eutropha H16	1411	4.2.1.17	H16_B0659	792	enoyl-CoA hydratase	480761522
480761522	R. eutropha H16	1412	4.2.1.17	H16_B1843	780	3-hydroxybutyryl-CoA dehydratase	480761522
480761522	R. eutropha H16	1413	4.2.1.17	H16_B0987	768	enoyl-CoA hydratase	480761522
480761522	R. eutropha H16	1414	4.2.1.17	H16_B1346	966	enoyl-CoA hydratase/carnithine racemase	480761522
480761522	R. eutropha H16	1415	4.2.1.17	H16_B0698	780	enoyl-CoA hydratase/carnithine racemase	480761522
480761522	R. eutropha H16	1416	4.2.1.17	H16_A2138	753	enoyl-CoA hydratase/carnithine racemase	480761522
480761522	R. eutropha H16	1417	4.2.1.17	H16_B0915	771	enoyl-CoA hydratase/carnithine racemase	480761522
480761522	R. eutropha H16	1418	4.2.1.17	H16_B0382	771	enoyl-CoA hydratase	480761522
480761522	R. eutropha H16	1419	4.2.1.17	H16_B2478	816	enoyl-CoA hydratase	480761522
480761522	R. eutropha H16	1420	4.2.1.17	H16_B0365	831	enoyl-CoA hydratase	480761522
480761522	R. eutropha H16	1421	4.2.1.17	H16_A2258	786	enoyl-CoA hydratase/carnithine racemase	480761522
480761522	R. eutropha H16	1422	4.2.1.17	H16_A3594	837	enoyl-CoA hydratase	480761522
480761522	R. eutropha H16	1423	4.2.1.17	H16_A1832	543	enoyl-CoA hydratase/carnithine racemase	480761522
480761522	R. opacus B4	1424	4.2.1.17	ROP_44970	1089	enoyl-CoA hydratase/isomerase family protein	480761522
480761522	R. opacus B4	1425	4.2.1.17	ROP_17690	843	putative enoyl-CoA hydratase	480761522
480761522	R. opacus B4	1426	4.2.1.17	ROP_38170	783	putative enoyl-CoA hydratase	480761522
480761522	R. opacus B4	1427	4.2.1.17	ROP_48410	789	putative enoyl-CoA hydratase	480761522
480761522	R. opacus B4	1428	4.2.1.17	ROP_pROB02-01530	783	putative naphthoate synthase	480761522
480761522	R. opacus B4	1429	4.2.1.17	ROP_pROB02-01360	813	enoyl-CoA hydratase	480761522
480761522	R. opacus B4	1430	4.2.1.17	ROP_pROB02-00940	846	putative enoyl-CoA hydratase	480761522
480761522	R. opacus B4	1431	4.2.1.17	ROP_45910	828	putative enoyl-CoA hydratase	480761522
480761522	R. opacus B4	1432	4.2.1.17	ROP_34290	804	putative enoyl-CoA hydratase	480761522
480761522	R. opacus B4	1433	4.2.1.17	ROP_71000	816	putative enoyl-CoA hydratase	480761522
480761522	R. opacus B4	1434	4.2.1.17	ROP_45880	786	enoyl-CoA hydratase	480761522
480761522	R. opacus B4	1435	4.2.1.17	ROP_24890	825	putative enoyl-CoA hydratase	480761522
480761522	R. opacus B4	1436	4.2.1.17	ROP_71540	834	enoyl-CoA hydratase/isomerase family protein	480761522
480761522	R. opacus B4	1437	4.2.1.17	ROP_02070	711	enoyl-CoA hydratase/isomerase family protein	480761522
480761522	R. opacus B4	1438	4.2.1.17	ROP_25850	729	putative enoyl-CoA hydratase PaaA	480761522
480761522	R. opacus B4	1439	4.2.1.17	ROP_12410	777	enoyl-CoA hydratase	480761522
480761522	R. opacus B4	1440	4.2.1.17	ROP_43080	831	putative enoyl-CoA isomerase	480761522
480761522	R. opacus B4	1441	4.2.1.17	ROP_45730	768	putative enoyl-CoA hydratase	480761522
480761522	R. opacus B4	1442	4.2.1.17	ROP_65060	780	putative enoyl-CoA hydratase	480761522
480761522	R. opacus B4	1443	4.2.1.17	ROP_38190	801	putative enoyl-CoA hydratase	480761522
480761522	R. opacus B4	1444	4.2.1.17	ROP_23610	849	enoyl-CoA hydratase/isomerase family protein	480761522
480761522	R. opacus B4	1445	4.2.1.17	ROP_16770	894	naphthoate synthase	480761522
480761522	R. opacus B4	1446	4.2.1.17	ROP_50970	738	putative enoyl-CoA hydratase	480761522
480761522	R. opacus B4	1447	4.2.1.17	ROP_16110	783	putative enoyl-CoA hydratase	480761522
480761522	R. opacus B4	1448	4.2.1.17	ROP_65640	789	enoyl-CoA hydratase/isomerase family protein	480761522
480761522	R. opacus B4	1449	4.2.1.17	ROP_72110	828	enoyl-CoA hydratase	480761522
480761522	R. opacus B4	1450	4.2.1.17	ROP_23630	804	putative enoyl-CoA hydratase	480761522
480761522	R. opacus B4	1451	4.2.1.17	ROP_45870	858	naphthoate synthase	480761522
480761522	R. opacus B4	1452	4.2.1.17	ROP_72020	813	putative enoyl-CoA hydratase	480761522
480761522	R. opacus B4	1453	4.2.1.17	ROP_41680	786	enoyl-CoA hydratase/isomerase family protein	480761522
480761522	R. opacus B4	1454	4.2.1.17	ROP_25830	792	putative enoyl-CoA hydratase PaaB	480761522
480761522	R. opacus B4	1455	4.2.1.17	ROP_72050	1047	hypothetical protein	480761522
480761522	R. opacus B4	1456	4.2.1.17	ROP_26190	663	enoyl-CoA hydratase/isomerase family protein	480761522
480761522	R. opacus B4	1457	4.2.1.17	ROP_34100	729	putative enoyl-CoA hydratase	480761522
480761522	R. opacus B4	1458	4.2.1.17	ROP_24780	765	putative enoyl-CoA hydratase	480761522
480761522	R. opacus B4	1459	4.2.1.17	ROP_19990	762	enoyl-CoA hydratase	480761522
480761522	R. opacus B4	1460	4.2.1.17	ROP_30370	786	enoyl-CoA hydratase/isomerase family protein	480761522
480761522	R. opacus B4	1461	4.2.1.17	ROP_pROB02-01500	825	enoyl-CoA hydratase/isomerase family protein	480761522
480761522	R. opacus B4	1462	4.2.1.17	ROP_pROB02-01700	630	enoyl-CoA hydratase/isomerase family protein	480761522
480761522	R. opacus B4	1463	4.2.1.17	ROP_60840	804	enoyl-CoA hydratase/isomerase family protein	480761522
480761522	R. opacus B4	1464	4.2.1.17	ROP_61710	819	putative enoyl-CoA hydratase	480761522
480761522	R. opacus B4	1465	4.2.1.17	ROP_37610	663	enoyl-CoA hydratase/isomerase family protein	480761522
480761522	R. opacus B4	1466	4.2.1.17	ROP_63190	699	enoyl-CoA hydratase/isomerase family protein	480761522
480761522	R. opacus B4	1467	4.2.1.17	ROP_28180	792	putative enoyl-CoA hydratase	480761522
480761522	R. opacus B4	1468	4.2.1.17	ROP_47500	777	putative enoyl-CoA hydratase	480761522
480761522	R. opacus B4	1469	4.2.1.17	ROP_20200	783	putative enoyl-CoA hydratase	480761522
480761522	R. opacus B4	1470	4.2.1.17	ROP_45390	870	enoyl-CoA hydratase/isomerase family protein	480761522
480761522	R. opacus B4	1471	4.2.1.17	ROP_17900	810	putative enoyl-CoA hydratase	480761522
480761522	R. opacus B4	1472	4.2.1.17	ROP_20020	828	putative enoyl-CoA hydratase	480761522
480761522	R. opacus B4	1473	4.2.1.17	ROP_pROB02-01110	804	putative enoyl-CoA hydratase	480761522
480761522	R. opacus B4	1474	4.2.1.17	ROP_26180	762	putative enoyl-CoA hydratase	480761522
480761522	R. opacus B4	1475	4.2.1.17	ROP_30730	780	putative enoyl-CoA hydratase	480761522
480761522	R. opacus B4	1476	4.2.1.17	ROP_28890	792	putative enoyl-CoA hydratase	480761522
480761522	R. opacus B4	1477	4.2.1.17	ROP_72080	822	enoyl-CoA hydratase	480761522
480761522	R. opacus B4	1478	4.2.1.17	ROP_70900	1062	hypothetical protein	480761522
480761522	R. opacus B4	1479	4.2.1.17	ROP_23830	795	naphthoate synthase	480761522
480761522	R. opacus B4	1480	4.2.1.17	ROP_71500	825	putative enoyl-CoA hydratase	480761522
480761522	R. opacus B4	1481	4.2.1.17	ROP_16190	801	putative enoyl-CoA hydratase	480761522
480761522	R. opacus B4	1482	4.2.1.17	ROP_44960	777	enoyl-CoA hydratase	480761522
480761522	R. opacus B4	1483	4.2.1.17	ROP_26910	795	enoyl-CoA hydratase/isomerase family protein	480761522
480761522	R. opacus B4	1484	4.2.1.17	ROP_46000	807	naphthoate synthase	480761522
480761522	R. opacus B4	1485	4.2.1.17	ROP_47870	825	putative enoyl-CoA hydratase	480761522
480761522	R. opacus B4	1486	4.2.1.17	ROP_12430	1071	enoyl-CoA hydratase/isomerase family protein	480761522
480761522	R. opacus B4	1487	4.2.1.17	ROP_45920	819	putative enoyl-CoA hydratase	480761522
480761522	R. opacus B4	1488	4.2.1.17	ROP_38270	858	enoyl-CoA hydratase/isomerase family protein	480761522
480761522	R. opacus B4	1489	4.2.1.17	ROP_18020	762	enoyl-CoA hydratase/isomerase family protein	480761522
480761522	R. opacus PD630	1490	4.2.1.17	OPAG_05051	804	2-ketocyclohexanecarboxyl-CoA hydrolase	480761522
480761522	R. opacus PD630	1491	4.2.1.17	OPAG_00073	777	2-ketocyclohexanecarboxyl-CoA hydrolase	480761522
480761522	R. opacus PD630	1492	4.2.1.17	OPAG_05034	780	2-ketocyclohexanecarboxyl-CoA hydrolase	480761522
480761522	R. opacus PD630	1493	4.2.1.17	OPAG_03261	699	enoyl-CoA hydratase	480761522
480761522	R. opacus PD630	1494	4.2.1.17	OPAG_01378	792	2-ketocyclohexanecarboxyl-CoA hydrolase	480761522
480761522	R. opacus PD630	1495	4.2.1.17	OPAG_00868	783	2-ketocyclohexanecarboxyl-CoA hydrolase	480761522
480761522	R. opacus PD630	1496	4.2.1.17	OPAG_00038	813	2-ketocyclohexanecarboxyl-CoA hydrolase	480761522
480761522	R. opacus PD630	1497	4.2.1.17	OPAG_01289	786	"cyclohexa-1,5-dienecarbonyl-CoA hydratase"	480761522
480761522	R. opacus PD630	1498	4.2.1.17	OPAG_06373	810	2-ketocyclohexanecarboxyl-CoA hydrolase	480761522
480761522	R. opacus PD630	1499	4.2.1.17	OPAG_08031	663	enoyl-CoA hydratase	480761522
480761522	R. opacus PD630	1500	4.2.1.17	OPAG_02510	732	2-ketocyclohexanecarboxyl-CoA hydrolase	480761522
480761522	R. opacus PD630	1501	4.2.1.17	OPAG_01290	858	naphthoate synthase	480761522
480761522	R. opacus PD630	1502	4.2.1.17	OPAG_03187	831	2-ketocyclohexanecarboxyl-CoA hydrolase	480761522
480761522	R. opacus PD630	1503	4.2.1.17	OPAG_06886	1191	2-ketocyclohexanecarboxyl-CoA hydrolase	480761522
480761522	R. opacus PD630	1504	4.2.1.17	OPAG_01218	795	naphthoate synthase	480761522
480761522	R. opacus PD630	1505	4.2.1.17	OPAG_02852	825	2-ketocyclohexanecarboxyl-CoA hydrolase	480761522
480761522	R. opacus PD630	1506	4.2.1.17	OPAG_06675	654	predicted protein	480761522
480761522	R. opacus PD630	1507	4.2.1.17	OPAG_04959	792	"cyclohexa-1,5-dienecarbonyl-CoA hydratase"	480761522
480761522	R. opacus PD630	1508	4.2.1.17	OPAG_01287	810	2-ketocyclohexanecarboxyl-CoA hydrolase	480761522
480761522	R. opacus PD630	1509	4.2.1.17	OPAG_06522	798	2-ketocyclohexanecarboxyl-CoA hydrolase	480761522
480761522	R. opacus PD630	1510	4.2.1.17	OPAG_01724	750	"cyclohexa-1,5-dienecarbonyl-CoA hydratase"	480761522
480761522	R. opacus PD630	1511	4.2.1.17	OPAG_01709	840	predicted protein	480761522
480761522	R. opacus PD630	1512	4.2.1.17	OPAG_05193	765	2-ketocyclohexanecarboxyl-CoA hydrolase	480761522
480761522	R. opacus PD630	1513	4.2.1.17	OPAG_03970	777	2-ketocyclohexanecarboxyl-CoA hydrolase	480761522
480761522	R. opacus PD630	1514	4.2.1.17	OPAG_06184	783	2-ketocyclohexanecarboxyl-CoA hydrolase	480761522
480761522	R. opacus PD630	1515	4.2.1.17	OPAG_07214	684	enoyl-CoA hydratase	480761522
480761522	R. opacus PD630	1516	4.2.1.17	OPAG_02970	873	2-ketocyclohexanecarboxyl-CoA hydrolase	480761522
480761522	R. opacus PD630	1517	4.2.1.17	OPAG_01593	792	2-ketocyclohexanecarboxyl-CoA hydrolase	480761522
480761522	R. opacus PD630	1518	4.2.1.17	OPAG_00555	894	naphthoate synthase	480761522
480761522	R. opacus PD630	1519	4.2.1.17	OPAG_07489	729	"cyclohexa-1,5-dienecarbonyl-CoA hydratase"	480761522
480761522	R. opacus PD630	1520	4.2.1.17	OPAG_06893	789	2-ketocyclohexanecarboxyl-CoA hydrolase	480761522
480761522	R. opacus PD630	1521	4.2.1.17	OPAG_06894	810	2-ketocyclohexanecarboxyl-CoA hydrolase	480761522
480761522	R. opacus PD630	1522	4.2.1.17	OPAG_03454	780	"cyclohexa-1,5-dienecarbonyl-CoA hydratase"	480761522
480761522	R. opacus PD630	1523	4.2.1.17	OPAG_01774	813	"cyclohexa-1,5-dienecarbonyl-CoA hydratase"	480761522
480761522	R. opacus PD630	1524	4.2.1.17	OPAG_06149	813	naphthoate synthase	480761522
480761522	R. opacus PD630	1525	4.2.1.17	OPAG_00845	762	2-ketocyclohexanecarboxyl-CoA hydrolase	480761522
480761522	R. opacus PD630	1526	4.2.1.17	OPAG_06220	1032	2-ketocyclohexanecarboxyl-CoA hydrolase	480761522
480761522	R. opacus PD630	1527	4.2.1.17	OPAG_07041	780	2-ketocyclohexanecarboxyl-CoA hydrolase	480761522
480761522	R. opacus PD630	1528	4.2.1.17	OPAG_06624	846	2-ketocyclohexanecarboxyl-CoA hydrolase	480761522
480761522	R. opacus PD630	1529	4.2.1.17	OPAG_05003	759	carnitinyl-CoA dehydratase	480761522
480761522	R. opacus PD630	1530	4.2.1.17	OPAG_09087	1071	2-ketocyclohexanecarboxyl-CoA hydrolase	480761522
480761522	R. opacus PD630	1531	4.2.1.17	OPAG_01762	864	2-ketocyclohexanecarboxyl-CoA hydrolase	480761522
480761522	R. opacus PD630	1532	4.2.1.17	OPAG_01286	837	2-ketocyclohexanecarboxyl-CoA hydrolase	480761522
480761522	R. opacus PD630	1533	4.2.1.17	OPAG_06217	774	2-ketocyclohexanecarboxyl-CoA hydrolase	480761522
480761522	R. opacus PD630	1534	4.2.1.17	OPAG_06895	792	2-ketocyclohexanecarboxyl-CoA hydrolase	480761522
480761522	R. opacus PD630	1535	4.2.1.17	OPAG_01380	774	"cyclohexa-1,5-dienecarbonyl-CoA hydratase"	480761522
480761522	R. opacus PD630	1536	4.2.1.17	OPAG_06934	777	2-ketocyclohexanecarboxyl-CoA hydrolase	480761522
480761522	R. opacus PD630	1537	4.2.1.17	OPAG_00483	783	2-ketocyclohexanecarboxyl-CoA hydrolase	480761522
480761522	R. opacus PD630	1538	4.2.1.17	OPAG_03513	789	2-ketocyclohexanecarboxyl-CoA hydrolase	480761522
480761522	R. opacus PD630	1539	4.2.1.17	OPAG_06520	801	naphthoate synthase	480761522
480761522	R. opacus PD630	1540	4.2.1.17	OPAG_00849	825	2-ketocyclohexanecarboxyl-CoA hydrolase	480761522
480761522	R. opacus PD630	1541	4.2.1.17	OPAG_05037	771	naphthoate synthase	480761522
480761522	R. opacus PD630	1542	4.2.1.17	OPAG_01304	780	2-ketocyclohexanecarboxyl-CoA hydrolase	480761522
480761522	R. opacus PD630	1543	4.2.1.17	OPAG_03959	804	2-ketocyclohexanecarboxyl-CoA hydrolase	480761522
480761522	R. opacus PD630	1544	4.2.1.17	OPAG_02078	663	enoyl-CoA hydratase/isomerase	480761522
480761522	R. opacus PD630	1545	4.2.1.17	OPAG_02792	789	2-ketocyclohexanecarboxyl-CoA hydrolase	480761522
480761522	R. opacus PD630	1546	4.2.1.17	OPAG_01272	807	2-ketocyclohexanecarboxyl-CoA hydrolase	480761522
480761522	R. opacus PD630	1547	4.2.1.17	OPAG_06513	858	2-ketocyclohexanecarboxyl-CoA hydrolase	480761522
480761522	R. opacus PD630	1548	4.2.1.17	OPAG_02890	777	2-ketocyclohexanecarboxyl-CoA hydrolase	480761522
480761522	R. opacus PD630	1549	4.2.1.17	OPAG_00491	801	naphthoate synthase	480761522
480761522	R. opacus PD630	1550	4.2.1.17	OPAG_04708	804	"cyclohexa-1,5-dienecarbonyl-CoA hydratase"	480761522
480761522	R. opacus PD630	1551	4.2.1.17	OPAG_03971	1050	2-ketocyclohexanecarboxyl-CoA hydrolase	480761522
480761522	R. opacus PD630	1552	4.2.1.17	OPAG_04803	792	2-ketocyclohexanecarboxyl-CoA hydrolase	480761522
480761522	S. avermitilis MA 4680	1553	4.2.1.17	SAV_1350	771	enoyl-CoA hydratase	480761522
480761522	S. avermitilis MA 4680	1554	4.2.1.17	SAV_3809	789	enoyl-CoA hydratase/isomerase	480761522
480761522	S. avermitilis MA 4680	1555	4.2.1.17	SAV_7216	768	enoyl-CoA hydratase	480761522
480761522	S. avermitilis MA 4680	1556	4.2.1.17	SAV_492	834	enoyl-CoA hydratase	480761522
480761522	S. avermitilis MA 4680	1557	4.2.1.17	SAV_3120	804	enoyl-CoA hydratase/isomerase	480761522
480761522	S. avermitilis MA 4680	1558	4.2.1.17	SAV_717	783	enoyl-CoA hydratase	480761522
480761522	S. avermitilis MA 4680	1559	4.2.1.17	SAV_3327	813	enoyl-CoA hydratase	480761522
480761522	S. avermitilis MA 4680	1560	4.2.1.17	SAV_6428	834	enoyl-CoA hydratase/isomerase	480761522
480761522	S. avermitilis MA 4680	1561	4.2.1.17	SAV_2786	768	enoyl-CoA hydratase	480761522
480761522	S. avermitilis MA 4680	1562	4.2.1.17	SAV_3829	840	enoyl-CoA hydratase	480761522
480761522	S. avermitilis MA 4680	1563	4.2.1.17	SAV_635	858	enoyl-CoA hydratase	480761522
480761522	S. avermitilis MA 4680	1564	4.2.1.17	SAV_6203	759	enoyl-CoA hydratase	480761522
480761522	S. avermitilis MA 4680	1565	4.2.1.17	SAV_1245	777	enoyl-CoA hydratase	480761522
480761522	S. avermitilis MA 4680	1566	4.2.1.17	SAV_1665	750	enoyl-CoA hydratase	480761522
480761522	S. avermitilis MA 4680	1567	4.2.1.17	SAV_3863	735	enoyl-CoA hydratase	480761522
480761522	S. avermitilis MA 4680	1568	4.2.1.17	SAV_2316	828	enoyl-CoA hydratase	480761522
480761522	S. coelicolor A3(2)	1569	4.2.1.17	SCI8.23c	804	putative enoyl-CoA hydratase/isomerase	480761522
480761522	S. coelicolor A3(2)	1570	4.2.1.17	SCD10.16	744	putative enoyl CoA hydratase	480761522
480761522	S. coelicolor A3(2)	1571	4.2.1.17	SCF41.23	807	putative enoyl-CoA hydratase	480761522
480761522	S. coelicolor A3(2)	1572	4.2.1.17	SCO5979	828	putative enoyl-CoA hydratase	480761522
480761522	S. coelicolor A3(2)	1573	4.2.1.17	SC3D11.16	768	putative enoyl-coA hydratase	480761522
480761522	S. coelicolor A3(2)	1574	4.2.1.17	SCO5144	804	putative acyl CoA isomerase	480761522
480761522	S. coelicolor A3(2)	1575	4.2.1.17	SC5F2A.31c	774	putative enoyl coA hydratase	480761522
480761522	S. coelicolor A3(2)	1576	4.2.1.17	SCK13.22	801	putative enoyl-CoA hydratase	480761522
481001556	M. tuberculosis H37Rv	1577	4.2.1.17	Rv1136	342	enoyl-CoA hydratase	481001556
481001556	R. opacus PD630	1578	4.2.1.17	OPAG_05296	378	carnitinyl-CoA dehydratase	481001556
480766974	M. tuberculosis H37Rv	1579	1.1.1.35	Rv0860	2163	fatty-acid oxidation protein fadB	
480766685	M. tuberculosis H37Rv	1580	1.1.1.35	Rv1715	915	3-hydroxybutyryl-CoA dehydrogenase fadB3	
480766685	M. tuberculosis H37Rv	1581	1.1.1.35	Rv0468	861	3-hydroxybutyryl-CoA dehydrogenase fadB2	
480766974	S. avermitilis MA 4680	1582	1.1.1.35	SAV_2234	2127	fatty acid oxidation complex alpha-subunit	
480766974	S. avermitilis MA 4680	1583	1.1.1.35	SAV_1680	2208	fatty acid oxidation complex alpha-subunit	
480766685	S. avermitilis MA 4680	1584	1.1.1.35	SAV_2870	849	3-hydroxyacyl-CoA dehydrogenase
480766685	S. avermitilis MA 4680	1585	1.1.1.35	SAV_2045	870	3-hydroxybutyryl-CoA dehydrogenase
480766685	S. avermitilis MA 4680	1586	1.1.1.35	SAV_6748	882	3-hydroxybutyryl-CoA dehydrogenase
480766685	S. avermitilis MA 4680	1587	1.1.1.35	SAV_2889	819	3-hydroxybutyryl-CoA dehydrogenase
480954362	S. avermitilis MA 4680	1588	1.1.1.35	SAV_1909	1806	3-hydroxyacyl-CoA dehydrogenase
480954362	S. avermitilis MA 4680	1589	1.1.1.35	SAV_4359	1515	3-hydroxybutyryl-CoA dehydrogenase
480766685	S. avermitilis MA 4680	1590	1.1.1.35	SAV_1348	957	3-hydroxyacyl-CoA dehydrogenase
480766685	S. avermitilis MA 4680	1591	1.1.1.35	SAV_716	987	3-hydroxyacyl-CoA dehydrogenase
480766974	M. sp JLS	1592	1.1.1.35	Mjls_4875	2148	"3-hydroxyacyl-CoA dehydrogenase, NAD-binding"
480766685	M. sp JLS	1593	1.1.1.35	Mjls_0630	861	3-hydroxybutyryl-CoA dehydrogenase
480766974	R. jostii RHA1	1594	1.1.1.35	RHA1_ro06116	2175	fatty oxidation complex alpha subunit
480766974	R. jostii RHA1	1595	1.1.1.35	RHA1_ro06852	2109	probable fatty acid oxidation complex alpha subunit
480766974	R. jostii RHA1	1596	1.1.1.35	RHA1_ro04205	2139	fatty oxidation complex alpha subunit
480766685	R. jostii RHA1	1597	1.1.1.35	RHA1_ro03771	996	possible 3-hydroxybutyryl-CoA dehydrogenase
480766685	R. jostii RHA1	1598	1.1.1.35	RHA1_ro02121	897	3-hydroxybutyryl-CoA dehydrogenase
480766685	R. jostii RHA1	1599	1.1.1.35	RHA1_ro02861	855	3-hydroxyacyl-CoA dehydrogenase
480766685	R. jostii RHA1	1600	1.1.1.35	RHA1_ro00407	1287	bifunctional 3-hydroxyacyl-CoA dehydrogenase/ 3-hydroxybutyryl-CoA epimerase
480766685	R. jostii RHA1	1601	1.1.1.35	RHA1_ro11071	867	3-hydroxyacyl-CoA dehydrogenase
480766685	R. jostii RHA1	1602	1.1.1.35	RHA1_ro05099	849	3-hydroxybutyryl-CoA dehydrogenase
480766685	R. jostii RHA1	1603	1.1.1.35	RHA1_ro02208	861	3-hydroxybutyryl-CoA dehydrogenase
480766974	M. smegmatis MC2 155	1604	1.1.1.35	MSMEG_5720	2163	putative 3-hydroxyacyl-CoA dehydrogenase
480766685	M. smegmatis MC2 155	1605	1.1.1.35	MSMEG_4115	882	3-hydroxybutyryl-CoA dehydrogenase
480766685	M. smegmatis MC2 155	1606	1.1.1.35	MSMEG_4116	891	3-hydroxybutyryl-CoA dehydrogenase
480766685	M. smegmatis MC2 155	1607	1.1.1.35	MSMEG_3005	948	hydroxyacyl-CoA dehydrogenase
480766685	M. smegmatis MC2 155	1608	1.1.1.35	MSMEG_6791	963	3-hydroxybutyryl-CoA dehydrogenase
480766685	M. smegmatis MC2 155	1609	1.1.1.35	MSMEG_4110	843	3-hydroxyacyl-CoA dehydrogenase
480766685	M. smegmatis MC2 155	1610	1.1.1.35	MSMEG_0912	861	3-hydroxybutyryl-CoA dehydrogenase
480766974	R. opacus PD630	1611	1.1.1.35	OPAG_04801	2199	"fatty oxidation complex, alpha subunit FadB"
480766974	R. opacus PD630	1612	1.1.1.35	OPAG_03804	2109	"fatty oxidation complex, alpha subunit FadB"
480766974	R. opacus PD630	1613	1.1.1.35	OPAG_05261	2064	"fatty oxidation complex, alpha subunit FadB"
480766974	R. opacus PD630	1614	1.1.1.35	OPAG_06266	2217	"fatty oxidation complex, alpha subunit FadB"
480766685	R. opacus PD630	1615	1.1.1.35	OPAG_00767	861	3-hydroxybutyryl-CoA dehydrogenase
480766685	R. opacus PD630	1616	1.1.1.35	OPAG_00675	897	3-hydroxybutyryl-CoA dehydrogenase
480766685	R. opacus PD630	1617	1.1.1.35	OPAG_09141	849	3-hydroxybutyryl-CoA dehydrogenase
480766685	R. opacus PD630	1618	1.1.1.35	OPAG_01379	855	3-hydroxyacyl-CoA dehydrogenase
480954362	R. opacus PD630	1619	1.1.1.35	OPAG_05038	1518	3-hydroxyacyl-CoA dehydrogenase PaaC
480766685	R. opacus PD630	1620	1.1.1.35	OPAG_02145	996	predicted protein
480766685	R. opacus PD630	1621	1.1.1.35	OPAG_03985	969	3-hydroxybutyryl-CoA dehydrogenase
480766974	S. coelicolor A3(2)	1622	1.1.1.35	SC1C3.14c	2130	fatty acid oxidation complex alpha-subunit
480766974	S. coelicolor A3(2)	1623	1.1.1.35	SC5F2A.15	2181	putative fatty acid oxidative multifunctional enzyme
480766974	S. coelicolor A3(2)	1624	1.1.1.35	SC6A5.38	2202	putative fatty oxidation protein
480766685	S. coelicolor A3(2)	1625	1.1.1.35	SCBAC20F6.15	924	hydroxylacyl-CoA dehydrogenase
480766685	S. coelicolor A3(2)	1626	1.1.1.35	2SC6G5.29	849	putative 3-hydroxybutyryl-coA dehydrogenase
480954362	S. coelicolor A3(2)	1627	1.1.1.35	SC9C7.11c	1806	putative oxidoreductase
480954362	S. coelicolor A3(2)	1628	1.1.1.35	SCH69.04c	1515	putative 3-Hydroxyacyl-CoA dehydrogenase
480766685	S. coelicolor A3(2)	1629	1.1.1.35	SCI35.13	912	putative 3-hydroxyacyl-CoA dehydrogenase
480766685	S. coelicolor A3(2)	1630	1.1.1.35	SCBAC19F3.11	870	putative 3-hydroxyacyl-CoA dehydrogenase
480766685	S. coelicolor A3(2)	1631	1.1.1.35	SCBAC8D1.10c	957	putative 3-hydroxyacyl-CoA dehydrogenase
480766974	R. opacus B4	1632	1.1.1.35	ROP_68370	2109	putative fatty oxidation complex alpha subunit
480766974	R. opacus B4	1633	1.1.1.35	ROP_26130	2064	fatty oxidation complex alpha subunit
480766974	R. opacus B4	1634	1.1.1.35	ROP_25300	2208	fatty oxidation complex alpha subunit
480766974	R. opacus B4	1635	1.1.1.35	ROP_41320	2139	fatty oxidation complex alpha subunit
480766685	R. opacus B4	1636	1.1.1.35	ROP_51600	849	3-hydroxyacyl-CoA dehydrogenase
480766685	R. opacus B4	1637	1.1.1.35	ROP_18400	951	3-hydroxyacyl-CoA dehydrogenase
480766685	R. opacus B4	1638	1.1.1.35	ROP_pROB02-01510	879	3-hydroxyacyl-CoA dehydrogenase
480766685	R. opacus B4	1639	1.1.1.35	ROP_pROB02-01520	864	3-hydroxyacyl-CoA dehydrogenase
480766685	R. opacus B4	1640	1.1.1.35	ROP_25840	855	putative 3-hydroxybutyryl-CoA dehydrogenasePaaC
480766685	R. opacus B4	1641	1.1.1.35	ROP_19220	861	3-hydroxyacyl-CoA dehydrogenase
480766974	M. vanbaalenii PYR-1	1642	1.1.1.35	Mvan_5066	2160	"3-hydroxyacyl-CoA dehydrogenase, NAD-binding"
480766974	M. vanbaalenii PYR-1	1643	1.1.1.35	Mvan_0915	2160	"3-hydroxyacyl-CoA dehydrogenase, NAD-binding"
480766685	M. vanbaalenii PYR-1	1644	1.1.1.35	Mvan_0802	855	3-hydroxybutyryl-CoA dehydrogenase
480766974	R. eutropha H16	1645	1.1.1.35	H16_A1526	2082	enoyl-CoAhydratase/Delta(3)-cis-delta(2)-trans-enoyl-CoA isomerase
480766974	R. eutropha H16	1646	1.1.1.35	H16_B0724	2079	enoyl-CoA hydratase/isomerase family protein
480766685	R. eutropha H16	1647	1.1.1.35	H16_B1652	969	3-hydroxyacyl-CoA dehydrogenase
480766685	R. eutropha H16	1648	1.1.1.35	H16_A0282	855	3-hydroxybutyryl-CoA dehydrogenase
480954362	R. eutropha H16	1649	1.1.1.35	H16_A1102	1524	3-hydroxybutyryl-CoA dehydrogenase
480766974	N. farcinica IFM 10152	1650	1.1.1.35	nfa2860	2151	nfa2860 3-hydroxyacyl-CoA dehydrogenase fadB
480766685	N. farcinica IFM 10152	1651	1.1.1.35	nfa21590	882	nfa21590 3-hydroxyacyl-CoA dehydrogenase fadB3
480766685	N. farcinica IFM 10152	1652	1.1.1.35	nfa20450	1044	nfa20450 3-hydroxybutyryl-CoA dehydrogenase fadB2
480766685	N. farcinica IFM 10152	1653	1.1.1.35	nfa52290	870	nfa52290 3-hydroxybutyryl-CoA dehydrogenase fadB5
480766685	N. farcinica IFM 10152	1654	1.1.1.35	nfa38400	906	nfa38400 3-hydroxybutyryl-CoA dehydrogenase fadB4
480761600	C. glutamicum 13032	1655	2.3.1.16	NCgl2309	1227	acetyl-CoA acetyltransferase
480761600	M. tuberculosis H37Rv	1656	2.3.1.16	Rv3556c	1161	acetyl-CoA acetyltransferase fadA6
480761600	M. tuberculosis H37Rv	1657	2.3.1.16	Rv1323	1170	acetyl-CoA acetyltransferase fadA4
480761600	M. tuberculosis H37Rv	1658	2.3.1.16	Rv0859	1212	acyl-CoA thiolase fadA
480761600	M. tuberculosis H37Rv	1659	2.3.1.16	Rv1074c	1218	beta-ketoacyl CoA thiolase fadA3
480761600	M. tuberculosis H37Rv	1660	2.3.1.16	Rv0243	1323	acetyl-CoA acyltransferase fadA2
480761600	M. tuberculosis H37Rv	1661	2.3.1.16	Rv3546	1176	acetyl-CoA acetyltransferase fadA5
480761600	S. avermitilis MA 4680	1662	2.3.1.16	SAV_6199	1158	acetyl-CoA acetyltransferase
480761600	S. avermitilis MA 4680	1663	2.3.1.16	SAV_1604	1188	beta-ketoadipyl-CoA thiolase
480761600	S. avermitilis MA 4680	1664	2.3.1.16	SAV_3512	1224	acetyl-CoA acetyltransferase
480761600	S. avermitilis MA 4680	1665	2.3.1.16	SAV_2233	1227	3-ketoacyl-CoA thiolase/acetyl-CoA acetyltransferase
480761600	S. avermitilis MA 4680	1666	2.3.1.16	SAV_1384	1200	3-ketoacyl-CoA thiolase/acetyl-CoA acetyltransferase
480761600	S. avermitilis MA 4680	1667	2.3.1.16	SAV_5842	1170	acetyl-CoA acetyltransferase
480761600	S. avermitilis MA 4680	1668	2.3.1.16	SAV_7026	1170	3-ketoacyl-CoA thiolase/acetyl-CoA acetyltransferase
480761600	S. avermitilis MA 4680	1669	2.3.1.16	SAV_1681	1215	acetyl-CoA acetyltransferase
480761600	S. avermitilis MA 4680	1670	2.3.1.16	SAV_2856	1203	acetyl-CoA acetyltransferase
480761600	M. sp JLS	1671	2.3.1.16	Mjls_4310	1158	acetyl-CoA acetyltransferases
480761600	M. sp JLS	1672	2.3.1.16	Mjls_3753	1152	acetyl-CoA acetyltransferases
480761600	M. sp JLS	1673	2.3.1.16	Mjls_4110	1191	acetyl-CoA acetyltransferases
480761600	M. sp JLS	1674	2.3.1.16	Mjls_5075	1161	acetyl-CoA acetyltransferase
480761600	M. sp JLS	1675	2.3.1.16	Mjls_4876	1212	acetyl-CoA acetyltransferase
480761600	M. sp JLS	1676	2.3.1.16	Mjls_3850	1182	acetyl-CoA acetyltransferase
480761600	M. sp JLS	1677	2.3.1.16	Mjls_4383	1218	acetyl-CoA acetyltransferase
480761600	M. sp JLS	1678	2.3.1.16	Mjls_1739	1215	acetyl-CoA acetyltransferase
480761600	M. sp JLS	1679	2.3.1.16	Mjls_0231	1302	acetyl-CoA acetyltransferase
480761600	M. sp JLS	1680	2.3.1.16	Mjls_1750	1176	acetyl-CoA acetyltransferases
480761600	M. sp JLS	1681	2.3.1.16	Mjls_2356	1185	acetyl-CoA acetyltransferases
480761600	M. sp JLS	1682	2.3.1.16	Mjls_3800	1152	acetyl-CoA acetyltransferases
480761600	M. sp JLS	1683	2.3.1.16	Mjls_5063	1164	acetyl-CoA acetyltransferase
480761600	R. jostii RHA1	1684	2.3.1.16	RHA1_ro05543	1170	probable thiolase
480761600	R. jostii RHA1	1685	2.3.1.16	RHA1_ro05841	1218	probable beta-ketoadipyl CoA thiolase
480761600	R. jostii RHA1	1686	2.3.1.16	RHA1_ro03022	1197	acetyl-CoA C-acetyltransferase
480761600	R. jostii RHA1	1687	2.3.1.16	RHA1_ro06115	1236	probable acetyl-CoA C-acyltransferase
480761600	R. jostii RHA1	1688	2.3.1.16	RHA1_ro02734	1218	probable acetyl-CoA C-acetyltransferase
480761600	R. jostii RHA1	1689	2.3.1.16	RHA1_ro04204	1215	acetyl-CoA C-acyltransferase
480761600	R. jostii RHA1	1690	2.3.1.16	RHA1_ro05257	1128	probable acetyl-CoA C-acetyltransferase
480761600	R. jostii RHA1	1691	2.3.1.16	RHA1_ro05815	1164	probable thiolase
480761600	R. jostii RHA1	1692	2.3.1.16	RHA1_ro03391	1182	acetyl-CoA C-acetyltransferase
480761600	R. jostii RHA1	1693	2.3.1.16	RHA1_ro03024	1224	acetyl-CoA C-acetyltransferase
480761600	R. jostii RHA1	1694	2.3.1.16	RHA1_ro02517	1236	acetyl-CoA C-acetyltransferase
480761600	R. jostii RHA1	1695	2.3.1.16	RHA1_ro06853	1209	probable thiolase
480761600	R. jostii RHA1	1696	2.3.1.16	RHA1_ro01623	1194	acetyl-CoA C-acetyltransferase
480761600	R. jostii RHA1	1697	2.3.1.16	RHA1_ro03951	1194	probable thiolase
480761600	R. jostii RHA1	1698	2.3.1.16	RHA1_ro02863	1221	beta-ketoadipyl CoA thiolase
480761600	R. jostii RHA1	1699	2.3.1.16	RHA1_ro04599	1149	probable acetyl-CoA C-acetyltransferase
480761600	R. jostii RHA1	1700	2.3.1.16	RHA1_ro03460	1215	probable acetyl-CoA C-acetyltransferase
480761600	R. jostii RHA1	1701	2.3.1.16	RHA1_ro01876	1182	acetyl-CoA C-acetyltransferase
480761600	R. jostii RHA1	1702	2.3.1.16	RHA1_ro03892	1200	acetyl-CoA C-acetyltransferase
480761600	R. jostii RHA1	1703	2.3.1.16	RHA1_ro08871	1167	acetyl-CoA C-acetyltransferase
480761600	R. jostii RHA1	1704	2.3.1.16	RHA1_ro05200	1335	probable thiolase
480761600	R. jostii RHA1	1705	2.3.1.16	RHA1_ro10318	1170	acetyl-CoA C-acyltransferase
480761600	R. jostii RHA1	1706	2.3.1.16	RHA1_ro01340	1227	acetyl-CoA C-acyltransferase
480761600	R. jostii RHA1	1707	2.3.1.16	RHA1_ro04678	1164	probable thiolase
480761600	R. jostii RHA1	1708	2.3.1.16	RHA1_ro02294	1134	probable thiolase
480761600	R. jostii RHA1	1709	2.3.1.16	RHA1_ro01455	1194	acetyl-CoA C-acetyltransferase
480761600	M. smegmatis MC2 155	1710	2.3.1.16	MSMEG_5721	1212	acetyl-CoA acetyltransferase
480761600	M. smegmatis MC2 155	1711	2.3.1.16	MSMEG_5199	1158	putative acyl-CoA dehydrogenase
480761600	M. smegmatis MC2 155	1712	2.3.1.16	MSMEG_4833	1149	putative acyl-CoA dehydrogenase
480761600	M. smegmatis MC2 155	1713	2.3.1.16	MSMEG_5996	1164	acetyl-CoA acetyltransferase
480761600	M. smegmatis MC2 155	1714	2.3.1.16	MSMEG_4920	1236	acetyl-CoA acetyltransferase
480761600	M. smegmatis MC2 155	1715	2.3.1.16	MSMEG_2224	1185	acetyl-CoA C-acyltransferase
480761600	M. smegmatis MC2 155	1716	2.3.1.16	MSMEG_2207	1224	beta-ketothiolase
480761600	M. smegmatis MC2 155	1717	2.3.1.16	MSMEG_3012	1185	acetyl-CoA acetyltransferases
480761600	M. smegmatis MC2 155	1718	2.3.1.16	MSMEG_5273	1218	beta-ketoadipyl CoA thiolase
480761600	M. smegmatis MC2 155	1719	2.3.1.16	MSMEG_0373	1299	3-ketoacyl-CoA thiolase
480761600	M. smegmatis MC2 155	1720	2.3.1.16	MSMEG_1896	1233	beta-ketothiolase
480761600	M. smegmatis MC2 155	1721	2.3.1.16	MSMEG_6008	1149	acetyl-CoA acetyltransferase
480761600	R. opacus PD630	1722	2.3.1.16	OPAG_03903	1182	beta-ketoadipyl CoA thiolase
480761600	R. opacus PD630	1723	2.3.1.16	OPAG_01381	1221	beta-ketoadipyl CoA thiolase
480761600	R. opacus PD630	1724	2.3.1.16	OPAG_06519	1194	beta-ketoadipyl CoA thiolase
480761600	R. opacus PD630	1725	2.3.1.16	OPAG_04490	1164	beta-ketoadipyl CoA thiolase
480761600	R. opacus PD630	1726	2.3.1.16	OPAG_05294	1164	acetyl-CoA C-acyltransferase FadA
480761600	R. opacus PD630	1727	2.3.1.16	OPAG_00159	1194	beta-ketoadipyl CoA thiolase
480761600	R. opacus PD630	1728	2.3.1.16	OPAG_06159	1167	beta-ketoadipyl CoA thiolase
480761600	R. opacus PD630	1729	2.3.1.16	OPAG_06152	1128	beta-ketoadipyl CoA thiolase
480761600	R. opacus PD630	1730	2.3.1.16	OPAG_01294	1152	beta-ketoadipyl CoA thiolase
480761600	R. opacus PD630	1731	2.3.1.16	OPAG_01700	1200	beta-ketoadipyl CoA thiolase
480761600	R. opacus PD630	1732	2.3.1.16	OPAG_08032	1200	beta-ketoadipyl CoA thiolase
480761600	R. opacus PD630	1733	2.3.1.16	OPAG_07334	1215	beta-ketoadipyl CoA thiolase
480761600	R. opacus PD630	1734	2.3.1.16	OPAG_02339	1335	acetyl-CoA C-acyltransferase FadI
480761600	R. opacus PD630	1735	2.3.1.16	OPAG_00428	1182	beta-ketoadipyl CoA thiolase
480761600	R. opacus PD630	1736	2.3.1.16	OPAG_05540	1194	beta-ketoadipyl CoA thiolase
480761600	R. opacus PD630	1737	2.3.1.16	OPAG_02287	1203	beta-ketoadipyl CoA thiolase
480761600	R. opacus PD630	1738	2.3.1.16	OPAG_04517	1218	beta-ketoadipyl CoA thiolase
480761600	R. opacus PD630	1739	2.3.1.16	OPAG_08207	1119	predicted protein
480761600	R. opacus PD630	1740	2.3.1.16	OPAG_04800	1236	acetyl-CoA C-acyltransferase FadA
480761600	R. opacus PD630	1741	2.3.1.16	OPAG_00854	1134	beta-ketoadipyl CoA thiolase
480761600	R. opacus PD630	1742	2.3.1.16	OPAG_06267	1362	beta-ketoadipyl CoA thiolase
480761600	R. opacus PD630	1743	2.3.1.16	OPAG_03805	1209	beta-ketoadipyl CoA thiolase
480761600	R. opacus PD630	1744	2.3.1.16	OPAG_05663	1212	beta-ketoadipyl CoA thiolase
480761600	R. opacus PD630	1745	2.3.1.16	OPAG_01106	1236	beta-ketoadipyl CoA thiolase
480761600	R. opacus PD630	1746	2.3.1.16	OPAG_02021	1182	beta-ketoadipyl CoA thiolase
480761600	R. opacus PD630	1747	2.3.1.16	OPAG_06657	1227	beta-ketoadipyl CoA thiolase
480761600	R. opacus PD630	1748	2.3.1.16	OPAG_05057	1224	beta-ketoadipyl CoA thiolase
480761600	R. opacus PD630	1749	2.3.1.16	OPAG_01612	1197	beta-ketoadipyl CoA thiolase
480761600	R. opacus PD630	1750	2.3.1.16	OPAG_07804	1170	acetyl-CoA C-acyltransferase FadA
480761600	R. opacus PD630	1751	2.3.1.16	OPAG_01614	1224	beta-ketoadipyl CoA thiolase
480761600	R. opacus PD630	1752	2.3.1.16	OPAG_05318	1218	beta-ketoadipyl CoA thiolase
480761600	R. opacus PD630	1753	2.3.1.16	OPAG_02862	1164	beta-ketoadipyl CoA thiolase
480761600	R. opacus PD630	1754	2.3.1.16	OPAG_02965	1149	beta-ketoadipyl CoA thiolase
480761600	S. coelicolor A3(2)	1755	2.3.1.16	SCO6967	1188	beta-ketoadipyl-CoA thiolase.
480761600	S. coelicolor A3(2)	1756	2.3.1.16	SCD35.09	1287	putative ketoacyl CoA thiolase
480761600	S. coelicolor A3(2)	1757	2.3.1.16	SC1C3.15c	1218	acetyl-coa acetyltransferase (thiolase)
480761600	S. coelicolor A3(2)	1758	2.3.1.16	SC8F4.03	1206	probable acetoacetyl-coA thiolase
480761600	S. coelicolor A3(2)	1759	2.3.1.16	SC4C6.11c	1203	beta-ketoadipyl-CoA thiolase
480761600	S. coelicolor A3(2)	1760	2.3.1.16	SCE25.20	1221	putative thiolase
480761600	S. coelicolor A3(2)	1761	2.3.1.16	SC6A5.37	1215	probable acetyl coA acetyltransferase (thiolase)
480761600	S. coelicolor A3(2)	1762	2.3.1.16	2SCG61.06c	1170	putative 3-ketoacyl-CoA thiolase/acetyl-CoA acetyltransferase
480761600	S. coelicolor A3(2)	1763	2.3.1.16	SC5F2A.14	1215	putative thiolase
480761600	R. opacus B4	1764	2.3.1.16	ROP_27190	1197	acetyl-CoA acetyltransferase
480761600	R. opacus B4	1765	2.3.1.16	ROP_45830	1194	putative acetyl-CoA acyltransferase
480761600	R. opacus B4	1766	2.3.1.16	ROP_25860	1221	beta-ketoadipyl-CoA thiolase
480761600	R. opacus B4	1767	2.3.1.16	ROP_32540	1215	putative acetyl-CoA acyltransferase
480761600	R. opacus B4	1768	2.3.1.16	ROP_30620	1182	acetyl-CoA acetyltransferase
480761600	R. opacus B4	1769	2.3.1.16	ROP_59020	1218	putative acetyl-CoA acyltransferase
480761600	R. opacus B4	1770	2.3.1.16	ROP_68380	1209	acetyl-CoA acyltransferase
480761600	R. opacus B4	1771	2.3.1.16	ROP_26220	1134	putative acetyl-CoA acyltransferase
480761600	R. opacus B4	1772	2.3.1.16	ROP_47770	1164	putative acetyl-CoA acyltransferase
480761600	R. opacus B4	1773	2.3.1.16	ROP_24610	1230	putative acetyl-CoA acyltransferase
480761600	R. opacus B4	1774	2.3.1.16	ROP_53020	1128	acetyl-CoA acetyltransferase
480761600	R. opacus B4	1775	2.3.1.16	ROP_pROB02-01010	1194	putative acetyl-CoA acyltransferase
480761600	R. opacus B4	1776	2.3.1.16	ROP_52500	1335	acetyl-CoA acyltransferase
480761600	R. opacus B4	1777	2.3.1.16	ROP_53920	1182	acetyl-CoA acetyltransferase
480761600	R. opacus B4	1778	2.3.1.16	ROP_pROB02-01400	1167	putative acetyl-CoA acyltransferase
480761600	R. opacus B4	1779	2.3.1.16	ROP_20070	1134	putative acetyl-CoA acyltransferase
480761600	R. opacus B4	1780	2.3.1.16	ROP_38200	1194	putative acetyl-CoA acyltransferase
480761600	R. opacus B4	1781	2.3.1.16	ROP_58770	1164	putative acetyl-CoA acyltransferase
480761600	R. opacus B4	1782	2.3.1.16	ROP_27210	1224	acetyl-CoA acetyltransferase
480761600	R. opacus B4	1783	2.3.1.16	ROP_41310	1215	acetyl-CoA acyltransferase
480761600	R. opacus B4	1784	2.3.1.16	ROP_46510	1185	putative acetyl-CoA acyltransferase
480761600	R. opacus B4	1785	2.3.1.16	ROP_45440	1149	putative acetyl-CoA acyltransferase
480761600	R. opacus B4	1786	2.3.1.16	ROP_11670	1194	acetyl-CoA acetyltransferase
480761600	R. opacus B4	1787	2.3.1.16	ROP_25310	1227	acetyl-CoA acyltransferase
480761600	R. opacus B4	1788	2.3.1.16	ROP_37620	1200	acetyl-CoA acetyltransferase
480761600	R. opacus B4	1789	2.3.1.16	ROP_10560	1212	putative beta-ketoadipyl-CoA thiolase
480761600	R. opacus B4	1790	2.3.1.16	ROP_71760	1206	putative acetyl-CoA acyltransferase
480761600	R. opacus B4	1791	2.3.1.16	ROP_15540	1182	acetyl-CoA acetyltransferase
480761600	R. opacus B4	1792	2.3.1.16	ROP_22440	1236	acetyl-CoA acetyltransferase
480761600	M. vanbaalenii PYR-1	1793	2.3.1.16	Mvan_5067	1212	acetyl-CoA acetyltransferases
480761600	M. vanbaalenii PYR-1	1794	2.3.1.16	Mvan_4589	1158	acetyl-CoA acetyltransferases
480761600	M. vanbaalenii PYR-1	1795	2.3.1.16	Mvan_5259	1164	acetyl-CoA acetyltransferases
480761600	M. vanbaalenii PYR-1	1796	2.3.1.16	Mvan_1988	1176	acetyl-CoA acetyltransferases
480761600	M. vanbaalenii PYR-1	1797	2.3.1.16	Mvan_2617	1185	acetyl-CoA acetyltransferases
480761600	M. vanbaalenii PYR-1	1798	2.3.1.16	Mvan_4677	1218	acetyl-CoA acetyltransferases
480761600	M. vanbaalenii PYR-1	1799	2.3.1.16	Mvan_0916	1212	acetyl-CoA acetyltransferases
480761600	M. vanbaalenii PYR-1	1800	2.3.1.16	Mvan_4891	1179	acetyl-CoA acetyltransferases
480761600	M. vanbaalenii PYR-1	1801	2.3.1.16	Mvan_5282	1149	acetyl-CoA acetyltransferases
480761600	M. vanbaalenii PYR-1	1802	2.3.1.16	Mvan_4305	1194	acetyl-CoA acetyltransferases
480761600	M. vanbaalenii PYR-1	1803	2.3.1.16	Mvan_4206	1146	acetyl-CoA acetyltransferases
480761600	M. vanbaalenii PYR-1	1804	2.3.1.16	Mvan_0260	1341	acetyl-CoA acetyltransferases
480761600	M. vanbaalenii PYR-1	1805	2.3.1.16	Mvan_1976	1218	acetyl-CoA acetyltransferases
480761600	R. eutropha H16	1806	2.3.1.16	H16_A1438	1182	acetyl-CoA acetyltransferase
480761600	R. eutropha H16	1807	2.3.1.16	H16_A1713	1188	Acetyl-CoA acetyltransferase
480761600	R. eutropha H16	1808	2.3.1.16	H16_A1887	1179	Acetyl-CoA acetyltransferase
480761600	R. eutropha H16	1809	2.3.1.16	H16_A0462	1197	acetyl-CoA acetyltransferase
480761600	R. eutropha H16	1810	2.3.1.16	H16_A1720	1185	Acetyl-CoA acetyltransferase
480761600	R. eutropha H16	1811	2.3.1.16	H16_B0759	1176	acetyl-CoA acetyltransferase
480761600	R. eutropha H16	1812	2.3.1.16	H16_B1369	1209	acetyl-CoA acetyltransferase
480761600	R. eutropha H16	1813	2.3.1.16	H16_A1445	1185	beta-ketothiolase
480761600	R. eutropha H16	1814	2.3.1.16	H16_B0662	1152	acetyl-CoA acetyltransferase
480761600	R. eutropha H16	1815	2.3.1.16	H16_B0381	1179	Acetyl-CoA acetyltransferase
480761600	R. eutropha H16	1816	2.3.1.16	H16_A0170	1179	acetyl-CoA acetyltransferase
480761600	R. eutropha H16	1817	2.3.1.16	H16_A1528	1179	acetyl-CoA acetyltransferase
480761600	R. eutropha H16	1818	2.3.1.16	H16_B0200	1203	beta-ketoadipyl CoA thiolase
480761600	R. eutropha H16	1819	2.3.1.16	H16_B1771	1188	Acetyl-CoA acetyltransferase
480761600	R. eutropha H16	1820	2.3.1.16	H16_B0668	1203	Acetyl-CoA acetyltransferase
480761600	N. farcinica IFM 10152	1821	2.3.1.16	nfa54600	1323	nfa54600 acetyl-CoA acetyltransferase fadA11
480761600	N. farcinica IFM 10152	1822	2.3.1.16	nfa21570	1224	nfa21570 acyl-CoA thiolase fadA5
480761600	N. farcinica IFM 10152	1823	2.3.1.16	nfa5170	1164	nfa5170 acetyl-CoA acetyltransferase fadA3
480761600	N. farcinica IFM 10152	1824	2.3.1.16	nfa2850	1215	nfa2850 acetyl-CoA acetyltransferase fadA
480761600	N. farcinica IFM 10152	1825	2.3.1.16	nfa10750	1179	nfa10750 acetyl-CoA acetyltransferase fadA4
480761600	N. farcinica IFM 10152	1826	2.3.1.16	nfa48350	1221	nfa48350 acetyl-CoA acetyltransferase fadA10
480761600	N. farcinica IFM 10152	1827	2.3.1.16	nfa34130	1221	nfa34130 acetyl-CoA acetyltransferase fadA6
480761600	N. farcinica IFM 10152	1828	2.3.1.16	nfa46060	1293	nfa46060 acyl-CoA thiolase fadA9
480761600	N. farcinica IFM 10152	1829	2.3.1.16	nfa55420	1170	nfa55420 acyl-CoA thiolase fadA12
480761600	N. farcinica IFM 10152	1830	2.3.1.16	nfa35170	1179	nfa35170 ayl-CoA thiolase fadA7
480761600	N. farcinica IFM 10152	1831	2.3.1.16	nfa43320	1170	nfa43320 acyl-CoA thiolase fadA8
480761600	N. farcinica IFM 10152	1832	2.3.1.16	nfa4890	1191	nfa4890 acetyl-CoA acetyltransferase fadA2
